# Supplementary material for: Genome-Wide Characterization and Functional Analysis of ABCG Subfamily Reveal Its Role in Cutin Formation in Cotton
Source: Int J Mol Sci. 2023 Jan 25;24(3):2379. doi: 10.3390/ijms24032379 (PMC9916852; doi:10.3390/ijms24032379)
Supplement: Supplementary file 1 [file ijms-24-02379-s001.zip › Table S1.xlsx]

## Sheet: ABCG
Table S1 Identification of ABCG proteins in four Gossypium spp.
G. arboretum	G. barbadense	G. hirsutum	G. raimondii
Ga01G0585	GB_D03G1594	GH_A03G0407	Gorai.003G144400
Ga01G0707	GB_A03G0394	GH_D03G1565	Gorai.009G110600
Ga01G1486	GB_D05G1062	GH_A05G1073	Gorai.005G134100
Ga01G2429	GB_A05G1083	GH_D05G1064	Gorai.001G068300
Ga02G0599	GB_A03G1078	GH_A03G1056	Gorai.009G073800
Ga02G0641	GB_D02G1347	GH_D02G1306	Gorai.005G221900
Ga02G0672	GB_A07G0658	GH_A07G0674	Gorai.007G236200
Ga02G0738	GB_D07G0662	GH_D07G0667	Gorai.007G234000
Ga02G0792	GB_A03G2067	GH_D05G0712	Gorai.005G222100
Ga02G0926	GB_D05G0706	GH_A05G0714	Gorai.005G221600
Ga02G1497	GB_A05G0717	GH_D11G2295	Gorai.006G126900
Ga02G1693	GB_D11G2337	GH_D02G2158	Gorai.005G222400
Ga02G1771	GB_A11G2173	GH_A03G1990	Gorai.002G233500
Ga03G1269	GB_D11G2334	GH_D09G1240	Gorai.006G147000
Ga03G2308	GB_A03G2066	GH_D02G2156	Gorai.002G153900
Ga03G2309	GB_D09G1243	GH_A11G2138	Gorai.004G178100
Ga04G1440	GB_D02G2222	GH_A11G2137	Gorai.001G249000
Ga04G1441	GB_A09G1402	GH_A03G1991	Gorai.008G219500
Ga04G1785	GB_A03G2068	GH_D01G2255	Gorai.002G062500
Ga04G1905	GB_A11G2171	GH_D01G1425	Gorai.008G188000
Ga05G0222	GB_D01G2355	GH_A01G2171	Gorai.006G130900
Ga05G0748	GB_A01G2272	GH_A01G1350	Gorai.009G433300
Ga05G1130	GB_D01G1486	GH_A09G1481	Gorai.009G290300
Ga05G1221	GB_A01G1406	GH_D09G1434	Gorai.007G374900
Ga05G1308	GB_D09G1448	GH_D08G1774	Gorai.013G023900
Ga05G1309	GB_A09G1603	GH_D13G1035	Gorai.012G067300
Ga05G1310	GB_D08G1853	GH_D12G2236	Gorai.012G067200
Ga05G1311	GB_A08G1851	GH_A08G1754	Gorai.002G252600
Ga05G1397	GB_D12G2312	GH_A12G2217	Gorai.012G091700
Ga05G2940	GB_D13G1088	GH_A13G1122	Gorai.006G001900
Ga05G3098	GB_A12G1995	GH_A12G1910	Gorai.002G073600
Ga05G3966	GB_A13G1231	GH_D12G1911	Gorai.011G238200
Ga06G0618	GB_A12G2306	GH_A01G0526	Gorai.003G089800
Ga07G0031	GB_D12G1987	GH_D01G0507	Gorai.006G124200
Ga07G0590	GB_D01G0539	GH_A09G1322	Gorai.002G180700
Ga07G0708	GB_A09G1440	GH_A05G2772	Gorai.004G033800
Ga07G1118	GB_A05G2805	GH_D09G1282	Gorai.007G115900
Ga07G1120	GB_A04G0301	GH_D05G2788	Gorai.003G064800
Ga07G1132	GB_D05G2799	GH_A04G0283	Gorai.007G116000
Ga07G1459	GB_D09G1286	GH_D05G3798	Gorai.001G057200
Ga07G1460	GB_D04G0644	GH_D11G3740	Gorai.009G129000
Ga08G1351	GB_D11G3809	GH_D04G0624	Gorai.011G079200
Ga08G1774	GB_A05G3817	GH_A05G3725	Gorai.009G137200
Ga09G0021	GB_A01G2459	GH_D01G2433	Gorai.001G057400
Ga09G1262	GB_A05G4130	GH_A05G4037	Gorai.011G204900
Ga09G1293	GB_D04G0643	GH_A01G2355	Gorai.011G071500
Ga09G1333	GB_D13G0213	GH_D04G0623	Gorai.003G062100
Ga09G1508	GB_A05G3668	GH_A05G3591	Gorai.007G230200
Ga09G1572	GB_D04G0878	GH_D04G0335	Gorai.012G097300
Ga10G0564	GB_A01G0627	GH_D04G0841	Gorai.011G071700
Ga10G0946	GB_D01G0661	GH_A01G0643	Gorai.007G108700
Ga10G2263	GB_A05G3819	GH_D01G0635	Gorai.001G115700
Ga10G2386	GB_D04G0342	GH_D08G0312	Gorai.001G116000
Ga10G2389	GB_D08G0305	GH_A01G1653	Gorai.009G128800
Ga11G0060	GB_D01G2533	GH_A08G0294	Gorai.001G147100
Ga11G1520	GB_A08G0297	GH_D01G1747	Gorai.009G128700
Ga11G1660	GB_D01G1832	GH_D03G0851	Gorai.002G057800
Ga11G1661	GB_D10G2366	GH_A02G1334	Gorai.013G110000
Ga11G1733	GB_A02G1347	GH_A10G2255	Gorai.008G290900
Ga11G2963	GB_A10G2409	GH_A09G1255	Gorai.004G111000
Ga11G2964	GB_D09G1216	GH_D09G1214	Gorai.009G304900
Ga12G0075	GB_A01G1740	GH_D05G1249	Gorai.012G023600
Ga12G0784	GB_A11G1090	GH_A05G1253	Gorai.004G138100
Ga12G1117	GB_D05G1253	GH_D11G1040	Gorai.009G022400
Ga13G0237	GB_A05G1260	GH_A10G1923	Gorai.001G003100
Ga13G1212	GB_D11G1051	GH_D11G1108	Gorai.012G036300
Ga13G2229	GB_A13G2747	GH_D10G2021	Gorai.006G157100
Ga14G2135	GB_A10G2048	GH_A02G1470	Gorai.009G120300
Ga14G2153	GB_D03G0651	GH_D10G0793	Gorai.003G070300
	GB_D10G2043	GH_D05G1336	Gorai.001G147200
	GB_D11G1118	GH_D07G0566	Gorai.011G205000
	GB_D03G0677	GH_A05G1332
	GB_A05G1340	GH_A12G2905
	GB_D11G1117	GH_D10G0707
	GB_D05G1342	GH_A05G1252
	GB_D07G0562	GH_D11G1107
	GB_D10G0695	GH_A02G1397
	GB_A05G1259	GH_D04G0899
	GB_A12G3004	GH_D03G0615
	GB_A02G1416	GH_A11G2210
	GB_D04G0942	GH_A07G1421
	GB_A02G1447	GH_D11G2230
	GB_D03G0619	GH_D10G0709
	GB_D07G1429	GH_A10G0781
	GB_D03G0855	GH_D07G1117
	GB_A11G1089	GH_D07G1416
	GB_A11G2255	GH_A10G0661
	GB_A07G0555	GH_A07G0561
	GB_A07G1417	GH_D02G2159
	GB_D11G2273	GH_A05G1251
	GB_A10G0672	GH_D05G1248
	GB_A02G1490	GH_D07G1118
	GB_A10G0808	GH_A10G0660
	GB_D07G1120	GH_D05G1247
	GB_A07G1126	GH_A05G3482
	GB_D10G0697	GH_D03G0786
	GB_A05G1258	GH_D03G0773
	GB_D07G1121	GH_A02G1247
	GB_D05G1251	GH_D07G1413
	GB_A07G1123	GH_A05G1250
	GB_D07G1426	GH_D11G2292
	GB_A02G2084	GH_A02G1424
	GB_A10G0668	GH_A07G1422
	GB_D05G1250	GH_D06G0615
	GB_D05G1252	GH_A07G1137
	GB_A02G1269	GH_A06G0645
	GB_D08G1107	GH_D08G1040
	GB_D06G0649	GH_D03G0728
	GB_A13G2195	GH_D04G0223
	GB_D03G0710	GH_D05G0216
	GB_A06G0664	GH_A13G2061
	GB_D10G0775	GH_D07G0037
	GB_D04G0220	GH_D08G1380
	GB_A05G3553	GH_A07G0029
	GB_D05G0219	GH_A08G0947
	GB_D07G0028	GH_A05G0212
	GB_D08G1435	GH_A05G4159
	GB_A05G0210	GH_D09G1521
	GB_A07G1419	GH_D05G1163
	GB_A05G4242	GH_A05G1163
	GB_A07G1125	GH_D05G2933
	GB_D13G2141	GH_A05G2911
	GB_A07G2740	GH_A08G1359
	GB_A09G1667	GH_A09G1544
	GB_D09G1540
	GB_D05G1159
	GB_A05G1176
	GB_A09G1369
	GB_A05G2954
	GB_A08G1433
	GB_D05G2940
