# Supplementary material for: Genome-Wide Characterization and Functional Analysis of ABCG Subfamily Reveal Its Role in Cutin Formation in Cotton
Source: Int J Mol Sci. 2023 Jan 25;24(3):2379. doi: 10.3390/ijms24032379 (PMC9916852; doi:10.3390/ijms24032379)
Supplement: Supplementary file 1 [file ijms-24-02379-s001.zip › Table S2.xlsx]

## Sheet: Sheet1
Table S2 Characteristics of ABCG genes in Gossypium hirsutum
Gene ID number	Length/aa	MW/kDa	pI	Position	Subcellular locallization
GH_A01G0526	1830	68.2185	9.15	A01:6468982-6470811	PlasmaMembrane
GH_A01G0643	1884	69.4107	8.5	A01:7921742-7923878	PlasmaMembrane
GH_A01G1350	2238	82.4161	8.57	A01:47889764-47896200	PlasmaMembrane
GH_A01G1653	2163	78.5248	8.96	A01:92339272-92346585	PlasmaMembrane
GH_A01G2171	2253	83.1993	8.96	A01:113897080-113902566	PlasmaMembrane
GH_A01G2355	2145	79.5655	9.58	A01:116737873-116740017	PlasmaMembrane
GH_A02G1247	4338	164.041	7.52	A02:63287295-63294202	PlasmaMembrane
GH_A02G1334	2199	81.5229	8.12	A02:75758663-75761799	PlasmaMembrane
GH_A02G1397	4479	168.656	8.06	A02:84300240-84308723	PlasmaMembrane
GH_A02G1424	4113	154.098	8.71	A02:86841582-86863323	PlasmaMembrane
GH_A02G1470	4398	165.102	8.17	A02:90295538-90302990	PlasmaMembrane
GH_A03G0407	2163	80.1903	9.26	A03:5401274-5406480	PlasmaMembrane
GH_A03G1056	2118	78.624	8.96	A03:45252219-45255152	PlasmaMembrane
GH_A03G1990	3903	143.968	9.08	A03:107301710-107311060	PlasmaMembrane
GH_A03G1991	1773	65.7549	6.79	A03:107346472-107349504	PlasmaMembrane
GH_A04G0283	1890	70.0117	8.37	A04:5262783-5265705	PlasmaMembrane
GH_A05G0212	4260	162.104	7.98	A05:1992228-2000518	PlasmaMembrane
GH_A05G0714	2061	76.4178	9.04	A05:6422118-6427211	PlasmaMembrane
GH_A05G1073	2169	79.5975	8.83	A05:9575689-9580774	PlasmaMembrane
GH_A05G1163	4359	164.994	7.3	A05:10461210-10468587	PlasmaMembrane
GH_A05G1250	3960	150.13	8.29	A05:11357363-11375182	PlasmaMembrane
GH_A05G1251	4404	165.954	8.55	A05:11377774-11385052	PlasmaMembrane
GH_A05G1252	4404	165.617	8.3	A05:11401674-11408738	PlasmaMembrane
GH_A05G1253	4404	164.696	6.66	A05:11418084-11425220	PlasmaMembrane
GH_A05G1332	4476	168.963	8.67	A05:12134101-12142759	PlasmaMembrane
GH_A05G2772	2007	73.5715	9.35	A05:30730877-30735627	PlasmaMembrane
GH_A05G2911	4479	168.774	8.23	A05:34379463-34387369	PlasmaMembrane
GH_A05G3482	3750	140.377	8.19	A05:81415586-81441537	PlasmaMembrane
GH_A05G3591	2253	83.0471	9.12	A05:85791392-85793644	PlasmaMembrane
GH_A05G3725	2232	82.2673	9.21	A05:97919649-97921880	PlasmaMembrane
GH_A05G4037	1929	72.2533	8.96	A05:105639830-105641758	PlasmaMembrane
GH_A05G4159	4497	169.597	6.83	A05:107683744-107690600	PlasmaMembrane
GH_A06G0645	4266	162.009	7.94	A06:11258112-11266402	PlasmaMembrane
GH_A07G0029	4134	155.467	8.45	A07:292946-300054	PlasmaMembrane
GH_A07G0561	4389	164.766	6.63	A07:6096188-6103628	PlasmaMembrane
GH_A07G0674	2085	77.5879	9.01	A07:7703290-7708757	PlasmaMembrane
GH_A07G1137	4314	160.944	8.47	A07:17716768-17870718	PlasmaMembrane
GH_A07G1421	4275	162.848	9.01	A07:26405363-26449469	PlasmaMembrane
GH_A07G1422	4227	160.733	8.77	A07:26580984-26607969	PlasmaMembrane
GH_A08G0294	2070	78.1984	8.88	A08:2826807-2829578	PlasmaMembrane
GH_A08G0947	2385	89.4749	8.83	A08:31741351-31749694	PlasmaMembrane
GH_A08G1359	4149	156.76	8.52	A08:90231356-90248364	PlasmaMembrane
GH_A08G1754	1962	72.6656	8.87	A08:108794478-108797554	PlasmaMembrane
GH_A09G1255	1980	74.4484	7.59	A09:66981290-66983269	PlasmaMembrane
GH_A09G1322	1983	73.1064	9.44	A09:68208875-68215259	PlasmaMembrane
GH_A09G1481	2259	83.2881	8.84	A09:70871475-70876126	PlasmaMembrane
GH_A09G1544	4347	163.927	7.93	A09:71874545-71880618	PlasmaMembrane
GH_A10G0660	4320	162.986	8.71	A10:7762828-7770272	PlasmaMembrane
GH_A10G0661	4467	168.332	6.73	A10:7966975-7973928	PlasmaMembrane
GH_A10G0781	4305	161.893	8.15	A10:11951320-11958043	PlasmaMembrane
GH_A10G1923	4359	164.258	5.82	A10:100504193-100514982	PlasmaMembrane
GH_A10G2255	3327	123.304	8.96	A10:108618263-108623578	PlasmaMembrane
GH_A11G2137	1704	64.0997	7.18	A11:46470136-46474358	PlasmaMembrane
GH_A11G2138	2052	76.7354	6.29	A11:46837386-46841565	PlasmaMembrane
GH_A11G2210	2175	81.2966	9.33	A11:55167439-55170414	PlasmaMembrane
GH_A12G1910	2076	76.6596	8.98	A12:95525071-95528034	PlasmaMembrane
GH_A12G2217	1974	73.4425	9.12	A12:100490713-100493390	PlasmaMembrane
GH_A12G2905	2454	91.6936	9.22	A12:106988879-106994426	PlasmaMembrane
GH_A13G1122	2058	75.729	9.33	A13:59117174-59119231	PlasmaMembrane
GH_A13G2061	2802	104.791	6.03	A13:104137299-104169984	PlasmaMembrane
GH_D01G0507	1830	68.2296	9.26	D01:5661934-5663763	PlasmaMembrane
GH_D01G0635	1884	69.3636	8.5	D01:7334932-7337073	PlasmaMembrane
GH_D01G1425	2238	82.4642	8.82	D01:28593028-28598826	PlasmaMembrane
GH_D01G1747	2163	78.4078	8.87	D01:48785009-48792509	PlasmaMembrane
GH_D01G2255	2253	83.1813	9.01	D01:61149048-61154550	PlasmaMembrane
GH_D01G2433	2145	79.6375	9.55	D01:63408777-63410921	PlasmaMembrane
GH_D02G1306	2118	78.5209	8.88	D02:40027577-40030518	PlasmaMembrane
GH_D02G2156	5166	190.795	9	D02:66018857-66044845	PlasmaMembrane
GH_D02G2158	2046	75.243	8.68	D02:66055279-66057793	PlasmaMembrane
GH_D02G2159	960	36.1905	7.74	D02:66092881-66098199	PlasmaMembrane
GH_D03G0615	4479	168.653	8.49	D03:11070304-11078990	PlasmaMembrane
GH_D03G0728	4389	166.045	8.44	D03:20443480-20450357	PlasmaMembrane
GH_D03G0773	4284	160.594	6.42	D03:22581002-22588653	PlasmaMembrane
GH_D03G0786	4125	154.71	8.33	D03:23470447-23482951	PlasmaMembrane
GH_D03G0851	2205	81.9725	8.45	D03:28323270-28326399	PlasmaMembrane
GH_D03G1565	2163	80.2393	9.22	D03:48811575-48816786	PlasmaMembrane
GH_D04G0223	4497	169.51	6.62	D04:2995677-3002529	PlasmaMembrane
GH_D04G0335	1929	72.0972	9.05	D04:4854180-4856108	PlasmaMembrane
GH_D04G0623	2388	87.7246	9.06	D04:10220938-10223325	PlasmaMembrane
GH_D04G0624	2232	82.4565	9.27	D04:10236587-10238818	PlasmaMembrane
GH_D04G0841	2253	82.7468	9.15	D04:16662502-16664754	PlasmaMembrane
GH_D04G0899	4155	156.188	8.33	D04:21225935-21239601	PlasmaMembrane
GH_D05G0216	4260	162.111	7.55	D05:1858255-1866518	PlasmaMembrane
GH_D05G0712	2061	76.4019	9.06	D05:5712797-5717753	PlasmaMembrane
GH_D05G1064	2169	79.6365	8.74	D05:8744302-8749448	PlasmaMembrane
GH_D05G1163	4359	164.969	8.24	D05:9565458-9573195	PlasmaMembrane
GH_D05G1247	4314	163.654	7.97	D05:10351047-10358020	PlasmaMembrane
GH_D05G1248	4404	165.856	8.17	D05:10359736-10391204	PlasmaMembrane
GH_D05G1249	4404	164.706	6.57	D05:10400910-10408034	PlasmaMembrane
GH_D05G1336	4476	168.968	8.68	D05:11089034-11097215	PlasmaMembrane
GH_D05G2788	2007	73.6988	9.46	D05:26517383-26522119	PlasmaMembrane
GH_D05G2933	4368	164.688	8.43	D05:29169347-29177195	PlasmaMembrane
GH_D05G3798	1890	70.0228	8.55	D05:58898967-58901834	PlasmaMembrane
GH_D06G0615	4263	162.027	8.32	D06:9270674-9278856	PlasmaMembrane
GH_D07G0037	4266	160.712	8.81	D07:327130-334361	PlasmaMembrane
GH_D07G0566	4389	164.551	6.4	D07:5749497-5756737	PlasmaMembrane
GH_D07G0667	2109	78.4369	9.13	D07:6924633-6930028	PlasmaMembrane
GH_D07G1117	4302	161.113	8.49	D07:13828566-13864137	PlasmaMembrane
GH_D07G1118	4326	161.028	8.71	D07:13903554-13914387	PlasmaMembrane
GH_D07G1413	2956	113.119	9.19	D07:20130596-20135342	PlasmaMembrane
GH_D07G1416	4146	156.978	8.62	D07:20250648-20279615	PlasmaMembrane
GH_D08G0312	2070	78.1022	8.88	D08:2787003-2789770	PlasmaMembrane
GH_D08G1040	4353	163.777	8.43	D08:24935535-24942347	PlasmaMembrane
GH_D08G1380	4332	163.614	8.08	D08:45340177-45350830	PlasmaMembrane
GH_D08G1774	1959	72.7087	9.06	D08:55363061-55366143	PlasmaMembrane
GH_D09G1214	1980	74.3051	7.97	D09:38152795-38154774	PlasmaMembrane
GH_D09G1240	2091	77.2126	9.09	D09:38492734-38499019	PlasmaMembrane
GH_D09G1282	1983	72.9811	9.39	D09:39093533-39100051	PlasmaMembrane
GH_D09G1434	2388	88.3564	9.22	D09:41092619-41098222	PlasmaMembrane
GH_D09G1521	4347	163.972	8.41	D09:42141251-42147292	PlasmaMembrane
GH_D10G0707	4341	163.456	8.92	D10:6865766-6873193	PlasmaMembrane
GH_D10G0709	4467	168.199	6.73	D10:6915185-6923323	PlasmaMembrane
GH_D10G0793	3408	127.343	6.17	D10:8255347-8260860	PlasmaMembrane
GH_D10G2021	4335	163.055	6.06	D10:53954174-53965861	PlasmaMembrane
GH_D11G1040	2454	91.6024	9.26	D11:8694433-8699937	PlasmaMembrane
GH_D11G1107	4389	166.718	8.59	D11:9581626-9590400	PlasmaMembrane
GH_D11G1108	4377	166.583	8.52	D11:9596713-9605914	PlasmaMembrane
GH_D11G2230	2175	81.4227	9.26	D11:29883653-29886389	PlasmaMembrane
GH_D11G2292	717	26.6152	6.96	D11:32780969-32781773	PlasmaMembrane
GH_D11G2295	2073	76.879	6.56	D11:32873368-33017357	PlasmaMembrane
GH_D11G3740	2214	81.5468	9.26	D11:70994887-70997100	PlasmaMembrane
GH_D12G1911	2016	74.333	8.98	D12:50755319-50758228	PlasmaMembrane
GH_D12G2236	1974	73.3624	9.15	D12:54781342-54784001	PlasmaMembrane
GH_D13G1035	2058	75.6388	9.16	D13:25966135-25968192	PlasmaMembrane
