# Supplementary material for: Genome-Wide Characterization and Functional Analysis of ABCG Subfamily Reveal Its Role in Cutin Formation in Cotton
Source: Int J Mol Sci. 2023 Jan 25;24(3):2379. doi: 10.3390/ijms24032379 (PMC9916852; doi:10.3390/ijms24032379)
Supplement: Supplementary file 1 [file ijms-24-02379-s001.zip › Table S3 .xlsx]

## Sheet: Table S3
Table S3 Gene replication of ABCG genes in G. hirsutum
Duplicated gene 1	Duplicated gene 2	Duplicate type
GH_A01G0643	GH_A04G0283	Segmental
GH_A01G2171	GH_A09G1481	Segmental
GH_A01G1350	GH_A09G1481	Segmental
GH_A01G0526	GH_D01G0507	Segmental
GH_A01G0643	GH_D01G0635	Segmental
GH_A01G1350	GH_D01G1425	Segmental
GH_A01G2171	GH_D01G2255	Segmental
GH_A01G2355	GH_D01G2433	Segmental
GH_A01G1653	GH_D01G1747	Segmental
GH_A01G0643	GH_D05G3798	Segmental
GH_A01G2171	GH_D09G1434	Segmental
GH_A01G1350	GH_D09G1434	Segmental
GH_A01G2355	GH_D11G3740	Segmental
GH_A02G1397	GH_A05G1332	Segmental
GH_A02G1397	GH_A10G0661	Segmental
GH_A02G1397	GH_D03G0615	Segmental
GH_A02G1334	GH_D03G0851	Segmental
GH_A02G1247	GH_D03G0728	Segmental
GH_A02G1424	GH_D03G0786	Segmental
GH_A02G1470	GH_D03G0773	Segmental
GH_A02G1397	GH_D05G1336	Segmental
GH_A03G0407	GH_A05G1073	Segmental
GH_A03G1990	GH_D02G2156	Segmental
GH_A03G1056	GH_D02G1306	Segmental
GH_A03G0407	GH_D03G1565	Segmental
GH_A03G0407	GH_D05G1064	Segmental
GH_A04G0283	GH_D01G0635	Segmental
GH_A04G0283	GH_D05G3798	Segmental
GH_A05G0212	GH_A06G0645	Segmental
GH_A05G1332	GH_A10G0660	Segmental
GH_A05G1253	GH_A10G0781	Segmental
GH_A05G1073	GH_D03G1565	Segmental
GH_A05G1332	GH_D03G0615	Segmental
GH_A05G3591	GH_D04G0841	Segmental
GH_A05G3725	GH_D04G0623	Segmental
GH_A05G4037	GH_D04G0335	Segmental
GH_A05G4159	GH_D04G0223	Segmental
GH_A05G0212	GH_D05G0216	Segmental
GH_A05G0714	GH_D05G0712	Segmental
GH_A05G1073	GH_D05G1064	Segmental
GH_A05G1163	GH_D05G1163	Segmental
GH_A05G1250	GH_D05G1247	Segmental
GH_A05G1251	GH_D05G1248	Segmental
GH_A05G1332	GH_D05G1336	Segmental
GH_A05G2772	GH_D05G2788	Segmental
GH_A05G2911	GH_D05G2933	Segmental
GH_A05G0212	GH_D06G0615	Segmental
GH_A05G0714	GH_D09G1240	Segmental
GH_A05G1332	GH_D10G0707	Segmental
GH_A06G0645	GH_D05G0216	Segmental
GH_A06G0645	GH_D06G0615	Segmental
GH_A07G0029	GH_D07G0037	Segmental
GH_A07G0561	GH_D07G0566	Segmental
GH_A07G0674	GH_D07G0667	Segmental
GH_A07G1137	GH_D07G1117	Segmental
GH_A07G1421	GH_D07G1413	Segmental
GH_A07G1421	GH_D11G1107	Segmental
GH_A08G1754	GH_A12G2217	Segmental
GH_A08G1359	GH_D08G1380	Segmental
GH_A08G1754	GH_D08G1774	Segmental
GH_A08G0294	GH_D08G0312	Segmental
GH_A08G0947	GH_D08G1040	Segmental
GH_A08G1754	GH_D12G2236	Segmental
GH_A09G1481	GH_D01G2255	Segmental
GH_A09G1481	GH_D01G1425	Segmental
GH_A09G1255	GH_D09G1214	Segmental
GH_A09G1322	GH_D09G1282	Segmental
GH_A09G1481	GH_D09G1434	Segmental
GH_A09G1544	GH_D09G1521	Segmental
GH_A10G0661	GH_D03G0615	Segmental
GH_A10G0660	GH_D05G1336	Segmental
GH_A10G0781	GH_D05G1249	Segmental
GH_A10G1923	GH_D10G2021	Segmental
GH_A10G0660	GH_D10G0707	Segmental
GH_A10G0781	GH_D10G0793	Segmental
GH_A11G2137	GH_D11G2292	Segmental
GH_A11G2210	GH_D11G2230	Segmental
GH_A12G2217	GH_D08G1774	Segmental
GH_A12G1910	GH_D12G1911	Segmental
GH_A12G2217	GH_D12G2236	Segmental
GH_D01G0635	GH_D05G3798	Segmental
GH_D01G2255	GH_D09G1434	Segmental
GH_D01G1425	GH_D09G1434	Segmental
GH_D01G2433	GH_D11G3740	Segmental
GH_D03G1565	GH_D05G1064	Segmental
GH_D03G0615	GH_D05G1336	Segmental
GH_D03G0615	GH_D10G0709	Segmental
GH_D05G0216	GH_D06G0615	Segmental
GH_D05G0712	GH_D09G1240	Segmental
GH_D05G1249	GH_D10G0793	Segmental
GH_D05G1336	GH_D10G0707	Segmental
GH_D07G1413	GH_D11G1108	Segmental
GH_D07G1416	GH_D11G1107	Segmental
GH_D08G1774	GH_D12G2236	Segmental
