# Supplementary material for: Genome-Wide Characterization and Functional Analysis of ABCG Subfamily Reveal Its Role in Cutin Formation in Cotton
Source: Int J Mol Sci. 2023 Jan 25;24(3):2379. doi: 10.3390/ijms24032379 (PMC9916852; doi:10.3390/ijms24032379)
Supplement: Supplementary file 1 [file ijms-24-02379-s001.zip › Table S4.xlsx]

## Sheet: Table S4
Table S4 Collinear analysis of ABCG genes between G. arboretum and G. barbadense
G. arboretum and G. barbadense		G. arboretum and G. hirsutum		G. arboretum and G. raimondii		G. barbadense and G. raimondii		G. hirsutum and G. raimondii
Ga01G0707	GB_A01G0627	Ga01G0585	GH_A01G0526	Ga01G0585	Gorai.002G062500	GB_A01G0627	Gorai.002G073600	GH_A01G0526	Gorai.002G062500
Ga01G1486	GB_A01G1406	Ga01G0707	GH_A01G0643	Ga01G0707	Gorai.002G073600	GB_A01G2272	Gorai.002G233500	GH_A01G0643	Gorai.002G073600
Ga01G2429	GB_A03G0394	Ga01G1486	GH_A01G1350	Ga01G1486	Gorai.002G153900	GB_A01G2459	Gorai.002G252600	GH_A01G2171	Gorai.002G233500
Ga01G0585	GB_D01G0539	Ga01G2429	GH_A03G0407	Ga01G2429	Gorai.003G144400	GB_A01G1406	Gorai.002G153900	GH_A01G2355	Gorai.002G252600
Ga01G0707	GB_D01G0661	Ga01G0585	GH_D01G0507	Ga02G0926	Gorai.002G180700	GB_A02G1416	Gorai.003G062100	GH_A01G1350	Gorai.002G153900
Ga01G1486	GB_D01G1486	Ga01G0707	GH_D01G0635	Ga02G1497	Gorai.002G233500	GB_A02G1447	Gorai.003G064800	GH_A01G1653	Gorai.002G180700
Ga01G2429	GB_D03G1594	Ga01G1486	GH_D01G1425	Ga02G1693	Gorai.002G252600	GB_A02G1347	Gorai.003G089800	GH_A02G1470	Gorai.002G057800
Ga02G1497	GB_A01G2272	Ga01G2429	GH_D03G1565	Ga02G0599	Gorai.002G057800	GB_A02G1269	Gorai.013G110000	GH_A02G1397	Gorai.003G062100
Ga02G1693	GB_A01G2459	Ga02G1497	GH_A01G2171	Ga02G0641	Gorai.003G064800	GB_A03G0394	Gorai.003G144400	GH_A02G1424	Gorai.003G064800
Ga02G0599	GB_A02G1490	Ga02G1693	GH_A01G2355	Ga02G0672	Gorai.003G062100	GB_A03G2067	Gorai.005G222100	GH_A02G1334	Gorai.003G089800
Ga02G0641	GB_A02G1447	Ga02G0926	GH_A01G1653	Ga02G0738	Gorai.003G089800	GB_A03G2068	Gorai.005G222400	GH_A02G1247	Gorai.013G110000
Ga02G0672	GB_A02G1416	Ga02G0641	GH_A02G1424	Ga02G1771	Gorai.004G033800	GB_A03G1078	Gorai.005G134100	GH_A03G0407	Gorai.003G144400
Ga02G0738	GB_A02G1347	Ga02G0672	GH_A02G1397	Ga02G0792	Gorai.013G110000	GB_A04G0301	Gorai.009G433300	GH_A03G1990	Gorai.005G222100
Ga02G0792	GB_A02G1269	Ga02G0738	GH_A02G1334	Ga03G2309	Gorai.005G222100	GB_A05G1083	Gorai.003G144400	GH_A03G1991	Gorai.005G222400
Ga02G1771	GB_A08G0297	Ga02G0792	GH_A02G1247	Ga03G1269	Gorai.005G134100	GB_A05G0210	Gorai.009G022400	GH_A03G1056	Gorai.005G134100
Ga02G1497	GB_D01G2355	Ga02G1771	GH_A08G0294	Ga04G1441	Gorai.012G067300	GB_A05G0717	Gorai.009G073800	GH_A04G0283	Gorai.009G433300
Ga02G1693	GB_D01G2533	Ga02G1497	GH_D01G2255	Ga04G1785	Gorai.012G036300	GB_A05G1083	Gorai.009G110600	GH_A05G0212	Gorai.009G022400
Ga02G0926	GB_D01G1832	Ga02G1693	GH_D01G2433	Ga04G1905	Gorai.012G023600	GB_A05G1176	Gorai.009G120300	GH_A05G0714	Gorai.009G073800
Ga02G0672	GB_D03G0619	Ga02G0926	GH_D01G1747	Ga05G2940	Gorai.009G290300	GB_A05G1258	Gorai.009G128800	GH_A05G1073	Gorai.009G110600
Ga02G0792	GB_D03G0710	Ga02G0738	GH_D03G0851	Ga05G3098	Gorai.009G304900	GB_A05G1340	Gorai.009G137200	GH_A05G1163	Gorai.009G120300
Ga02G0641	GB_D03G0651	Ga02G0641	GH_D03G0786	Ga05G0222	Gorai.009G022400	GB_A05G2805	Gorai.009G290300	GH_A05G1250	Gorai.009G128700
Ga02G1771	GB_D08G0305	Ga02G0672	GH_D03G0615	Ga05G0748	Gorai.009G073800	GB_A05G2954	Gorai.009G304900	GH_A05G1251	Gorai.009G128800
Ga03G2309	GB_A03G2067	Ga02G0792	GH_D03G0728	Ga05G1130	Gorai.009G110600	GB_A05G1340	Gorai.011G071700	GH_A05G1332	Gorai.009G137200
Ga03G1269	GB_A03G1078	Ga02G1771	GH_D08G0312	Ga05G1221	Gorai.009G120300	GB_A05G3668	Gorai.012G091700	GH_A05G2772	Gorai.009G290300
Ga03G2309	GB_D02G2222	Ga03G2309	GH_A03G1990	Ga05G1308	Gorai.009G128700	GB_A05G3819	Gorai.012G067300	GH_A05G2911	Gorai.009G304900
Ga03G1269	GB_D02G1347	Ga03G1269	GH_A03G1056	Ga05G1309	Gorai.009G128800	GB_A05G4130	Gorai.012G036300	GH_A05G1332	Gorai.011G071700
Ga04G1441	GB_A05G3819	Ga03G2309	GH_D02G2156	Ga05G1397	Gorai.009G137200	GB_A05G4242	Gorai.012G023600	GH_A05G3591	Gorai.012G091700
Ga04G1785	GB_A05G4130	Ga03G1269	GH_D02G1306	Ga05G3966	Gorai.009G433300	GB_A06G0664	Gorai.009G022400	GH_A05G3725	Gorai.012G067300
Ga04G1905	GB_A05G4242	Ga04G1441	GH_A05G3725	Ga05G1397	Gorai.011G071700	GB_A07G0555	Gorai.001G057200	GH_A05G4037	Gorai.012G036300
Ga04G1441	GB_D04G0643	Ga04G1785	GH_A05G4037	Ga06G0618	Gorai.009G022400	GB_A07G0658	Gorai.001G068300	GH_A05G4159	Gorai.012G023600
Ga04G1785	GB_D04G0342	Ga04G1905	GH_A05G4159	Ga07G0590	Gorai.001G057200	GB_A07G1123	Gorai.001G115700	GH_A06G0645	Gorai.009G022400
Ga04G1905	GB_D04G0220	Ga04G1441	GH_D04G0623	Ga07G0708	Gorai.001G068300	GB_A07G1417	Gorai.001G147100	GH_A07G0029	Gorai.001G003100
Ga05G3966	GB_A04G0301	Ga04G1785	GH_D04G0335	Ga07G1118	Gorai.001G115700	GB_A07G1419	Gorai.001G147200	GH_A07G0561	Gorai.001G057200
Ga05G0222	GB_A05G0210	Ga04G1905	GH_D04G0223	Ga07G1132	Gorai.001G115700	GB_A08G1433	Gorai.004G138100	GH_A07G0674	Gorai.001G068300
Ga05G0748	GB_A05G0717	Ga05G3966	GH_A04G0283	Ga07G0031	Gorai.001G003100	GB_A08G1851	Gorai.004G178100	GH_A07G1137	Gorai.001G115700
Ga05G1130	GB_A05G1083	Ga05G2940	GH_A05G2772	Ga07G1459	Gorai.001G147100	GB_A08G0297	Gorai.004G033800	GH_A07G1421	Gorai.001G147100
Ga05G1221	GB_A05G1176	Ga05G3098	GH_A05G2911	Ga07G1460	Gorai.001G147200	GB_A08G1851	Gorai.008G219500	GH_A08G0294	Gorai.004G033800
Ga05G1309	GB_A05G1258	Ga05G0222	GH_A05G0212	Ga08G1351	Gorai.004G138100	GB_A09G1369	Gorai.006G124200	GH_A08G1754	Gorai.004G178100
Ga05G1397	GB_A05G1340	Ga05G0748	GH_A05G0714	Ga08G1774	Gorai.004G178100	GB_A09G1440	Gorai.006G130900	GH_A08G1754	Gorai.008G219500
Ga05G2940	GB_A05G2805	Ga05G1130	GH_A05G1073	Ga08G1774	Gorai.008G219500	GB_A09G1603	Gorai.006G147000	GH_A09G1255	Gorai.006G124200
Ga05G3098	GB_A05G2954	Ga05G1221	GH_A05G1163	Ga09G1262	Gorai.006G124200	GB_A09G1667	Gorai.006G157100	GH_A09G1322	Gorai.006G130900
Ga05G0222	GB_A06G0664	Ga05G1308	GH_A05G1250	Ga09G1293	Gorai.006G126900	GB_A10G0672	Gorai.009G137200	GH_A09G1481	Gorai.006G147000
Ga05G1397	GB_A10G0672	Ga05G1309	GH_A05G1251	Ga09G1333	Gorai.006G130900	GB_A10G0668	Gorai.011G071500	GH_A09G1544	Gorai.006G157100
Ga05G0222	GB_D05G0219	Ga05G1397	GH_A05G1332	Ga09G1508	Gorai.006G147000	GB_A10G0672	Gorai.011G071700	GH_A10G0661	Gorai.009G137200
Ga05G0748	GB_D05G0706	Ga05G0222	GH_A06G0645	Ga09G0021	Gorai.006G001900	GB_A10G2048	Gorai.011G205000	GH_A10G1923	Gorai.011G205000
Ga05G1130	GB_D05G1062	Ga05G1397	GH_A10G0661	Ga09G1572	Gorai.006G157100	GB_A10G2409	Gorai.011G238200	GH_A10G2255	Gorai.011G238200
Ga05G1221	GB_D05G1159	Ga05G0222	GH_D05G0216	Ga10G2386	Gorai.009G137200	GB_A10G0808	Gorai.011G079200	GH_A10G0660	Gorai.011G071500
Ga05G1308	GB_D05G1250	Ga05G0748	GH_D05G0712	Ga10G0564	Gorai.011G238200	GB_A11G1089	Gorai.007G115900	GH_A10G0661	Gorai.011G071700
Ga05G1309	GB_D05G1251	Ga05G1130	GH_D05G1064	Ga10G0946	Gorai.011G205000	GB_A11G2173	Gorai.007G234000	GH_A10G0781	Gorai.011G079200
Ga05G1397	GB_D05G1342	Ga05G1221	GH_D05G1163	Ga10G2386	Gorai.011G071700	GB_A11G2173	Gorai.007G236200	GH_A11G2137	Gorai.007G234000
Ga05G2940	GB_D05G2799	Ga05G1308	GH_D05G1247	Ga10G2389	Gorai.011G071500	GB_A11G2255	Gorai.007G230200	GH_A11G2137	Gorai.007G236200
Ga05G3098	GB_D05G2940	Ga05G1309	GH_D05G1248	Ga10G2263	Gorai.011G079200	GB_A12G2306	Gorai.004G178100	GH_A11G2210	Gorai.007G230200
Ga05G0222	GB_D06G0649	Ga05G1397	GH_D05G1336	Ga11G1520	Gorai.003G070300	GB_A12G1995	Gorai.008G188000	GH_A12G2217	Gorai.004G178100
Ga05G1397	GB_D10G0697	Ga05G2940	GH_D05G2788	Ga11G1660	Gorai.007G234000	GB_A12G2306	Gorai.008G219500	GH_A12G1910	Gorai.008G188000
Ga06G0618	GB_A05G0210	Ga05G3098	GH_D05G2933	Ga11G1660	Gorai.007G236200	GB_D01G0539	Gorai.002G062500	GH_A12G2217	Gorai.008G219500
Ga06G0618	GB_A06G0664	Ga05G3966	GH_D05G3798	Ga11G1733	Gorai.007G230200	GB_D01G0661	Gorai.002G073600	GH_D01G1747	Gorai.002G180700
Ga06G0618	GB_D05G0219	Ga05G0222	GH_D06G0615	Ga11G2964	Gorai.007G115900	GB_D01G1832	Gorai.002G180700	GH_D01G2255	Gorai.002G233500
Ga06G0618	GB_D06G0649	Ga05G1397	GH_D10G0709	Ga11G0060	Gorai.007G374900	GB_D01G2355	Gorai.002G233500	GH_D01G2433	Gorai.002G252600
Ga07G0590	GB_A07G0555	Ga06G0618	GH_A05G0212	Ga12G0784	Gorai.008G219500	GB_D01G2533	Gorai.002G252600	GH_D01G0507	Gorai.002G062500
Ga07G0708	GB_A07G0658	Ga06G0618	GH_A06G0645	Ga12G1117	Gorai.008G188000	GB_D01G1486	Gorai.002G153900	GH_D01G0635	Gorai.002G073600
Ga07G1459	GB_A07G1417	Ga06G0618	GH_D05G0216	Ga13G0237	Gorai.013G023900	GB_D02G2222	Gorai.005G222100	GH_D01G1425	Gorai.002G153900
Ga07G1460	GB_A07G1419	Ga06G0618	GH_D06G0615			GB_D02G1347	Gorai.005G134100	GH_D02G2156	Gorai.005G222100
Ga07G1118	GB_A07G1123	Ga07G1118	GH_A07G1137			GB_D03G0677	Gorai.002G057800	GH_D02G2159	Gorai.005G222400
Ga07G1132	GB_A07G1123	Ga07G1132	GH_A07G1137			GB_D03G1594	Gorai.003G144400	GH_D02G1306	Gorai.005G134100
Ga07G0590	GB_D07G0562	Ga07G0031	GH_A07G0029			GB_D03G0619	Gorai.003G062100	GH_D03G0773	Gorai.002G057800
Ga07G0708	GB_D07G0662	Ga07G0590	GH_A07G0561			GB_D03G0855	Gorai.003G089800	GH_D03G1565	Gorai.003G144400
Ga07G1118	GB_D07G1120	Ga07G0708	GH_A07G0674			GB_D03G0710	Gorai.013G110000	GH_D03G0615	Gorai.003G062100
Ga07G1132	GB_D07G1120	Ga07G1460	GH_A07G1421			GB_D04G0220	Gorai.012G023600	GH_D03G0851	Gorai.003G089800
Ga07G0031	GB_D07G0028	Ga07G1460	GH_D07G1416			GB_D04G0342	Gorai.012G036300	GH_D03G0728	Gorai.013G110000
Ga07G1459	GB_D07G1426	Ga07G0031	GH_D07G0037			GB_D04G0643	Gorai.012G067300	GH_D04G0223	Gorai.012G023600
Ga08G1351	GB_A08G1433	Ga07G0590	GH_D07G0566			GB_D04G0878	Gorai.012G091700	GH_D04G0335	Gorai.012G036300
Ga08G1774	GB_A08G1851	Ga07G0708	GH_D07G0667			GB_D04G0942	Gorai.012G097300	GH_D04G0623	Gorai.012G067300
Ga08G1774	GB_A12G2306	Ga07G1118	GH_D07G1117			GB_D05G0219	Gorai.009G022400	GH_D04G0841	Gorai.012G091700
Ga08G1351	GB_D08G1435	Ga07G1132	GH_D07G1117			GB_D05G0706	Gorai.009G073800	GH_D04G0899	Gorai.012G097300
Ga08G1774	GB_D08G1853	Ga08G1774	GH_A08G1754			GB_D05G1062	Gorai.009G110600	GH_D05G0216	Gorai.009G022400
Ga08G1774	GB_D12G2312	Ga08G1774	GH_A12G2217			GB_D05G1159	Gorai.009G120300	GH_D05G0712	Gorai.009G073800
Ga09G1262	GB_A09G1369	Ga08G1351	GH_D08G1380			GB_D05G1250	Gorai.009G128700	GH_D05G1064	Gorai.009G110600
Ga09G1333	GB_A09G1440	Ga08G1774	GH_D08G1774			GB_D05G1251	Gorai.009G128800	GH_D05G1163	Gorai.009G120300
Ga09G1508	GB_A09G1603	Ga08G1774	GH_D12G2236			GB_D05G1342	Gorai.009G137200	GH_D05G1247	Gorai.009G128700
Ga09G1572	GB_A09G1667	Ga09G1262	GH_A09G1255			GB_D05G2799	Gorai.009G290300	GH_D05G1248	Gorai.009G128800
Ga09G1262	GB_D09G1216	Ga09G1333	GH_A09G1322			GB_D05G2940	Gorai.009G304900	GH_D05G1336	Gorai.009G137200
Ga09G1293	GB_D09G1243	Ga09G1508	GH_A09G1481			GB_D05G1342	Gorai.011G071700	GH_D05G2788	Gorai.009G290300
Ga09G1333	GB_D09G1286	Ga09G1572	GH_A09G1544			GB_D06G0649	Gorai.009G022400	GH_D05G2933	Gorai.009G304900
Ga09G1508	GB_D09G1448	Ga09G1262	GH_D09G1214			GB_D07G0028	Gorai.001G003100	GH_D05G3798	Gorai.009G433300
Ga09G1572	GB_D09G1540	Ga09G1293	GH_D09G1240			GB_D07G0562	Gorai.001G057200	GH_D05G1336	Gorai.011G071700
Ga10G2386	GB_A05G1340	Ga09G1333	GH_D09G1282			GB_D07G0662	Gorai.001G068300	GH_D06G0615	Gorai.009G022400
Ga10G2386	GB_A10G0672	Ga09G1508	GH_D09G1434			GB_D07G1120	Gorai.001G115700	GH_D07G0037	Gorai.001G003100
Ga10G2389	GB_A10G0668	Ga09G1572	GH_D09G1521			GB_D07G1426	Gorai.001G147100	GH_D07G0566	Gorai.001G057200
Ga10G0564	GB_A10G2409	Ga10G2386	GH_A05G1332			GB_D08G1107	Gorai.004G111000	GH_D07G0667	Gorai.001G068300
Ga10G0946	GB_A10G2048	Ga10G2386	GH_A10G0661			GB_D08G1435	Gorai.004G138100	GH_D07G1117	Gorai.001G115700
Ga10G2263	GB_A10G0808	Ga10G2389	GH_A10G0660			GB_D08G1853	Gorai.004G178100	GH_D07G1416	Gorai.001G147100
Ga10G2386	GB_D05G1342	Ga10G0564	GH_A10G2255			GB_D08G0305	Gorai.004G033800	GH_D08G1380	Gorai.004G138100
Ga10G2386	GB_D10G0697	Ga10G0946	GH_A10G1923			GB_D08G1853	Gorai.008G219500	GH_D08G1774	Gorai.004G178100
Ga10G2389	GB_D10G0695	Ga10G2263	GH_A10G0781			GB_D09G1216	Gorai.006G124200	GH_D08G0312	Gorai.004G033800
Ga10G0564	GB_D10G2366	Ga10G2386	GH_D05G1336			GB_D09G1243	Gorai.006G126900	GH_D08G1040	Gorai.004G111000
Ga10G0946	GB_D10G2043	Ga10G0946	GH_D10G2021			GB_D09G1286	Gorai.006G130900	GH_D08G1774	Gorai.008G219500
Ga11G2964	GB_A11G1089	Ga10G2386	GH_D10G0709			GB_D09G1448	Gorai.006G147000	GH_D09G1214	Gorai.006G124200
Ga11G1660	GB_A11G2173	Ga10G2389	GH_D10G0707			GB_D09G1540	Gorai.006G157100	GH_D09G1240	Gorai.006G126900
Ga11G1733	GB_A11G2255	Ga10G2263	GH_D10G0793			GB_D10G0697	Gorai.009G137200	GH_D09G1282	Gorai.006G130900
Ga11G1660	GB_D11G2337	Ga11G1660	GH_A11G2137			GB_D10G0695	Gorai.011G071500	GH_D09G1434	Gorai.006G147000
Ga11G1733	GB_D11G2273	Ga11G1733	GH_A11G2210			GB_D10G0697	Gorai.011G071700	GH_D09G1521	Gorai.006G157100
Ga11G2964	GB_D11G1118	Ga11G1660	GH_D11G2295			GB_D10G2043	Gorai.011G205000	GH_D10G0709	Gorai.009G137200
Ga11G0060	GB_D11G3809	Ga11G1733	GH_D11G2230			GB_D10G2366	Gorai.011G238200	GH_D10G2021	Gorai.011G205000
Ga12G0075	GB_A12G3004	Ga11G2964	GH_D11G1108			GB_D11G1051	Gorai.007G108700	GH_D10G0707	Gorai.011G071500
Ga12G0784	GB_A12G2306	Ga11G0060	GH_D11G3740			GB_D11G1118	Gorai.007G115900	GH_D10G0709	Gorai.011G071700
Ga12G1117	GB_A12G1995	Ga12G0075	GH_A12G2905			GB_D11G2273	Gorai.007G230200	GH_D10G0793	Gorai.011G079200
Ga12G0784	GB_D12G2312	Ga12G0784	GH_A12G2217			GB_D11G2337	Gorai.007G234000	GH_D11G1040	Gorai.007G108700
Ga12G1117	GB_D12G1987	Ga12G1117	GH_A12G1910			GB_D11G2337	Gorai.007G236200	GH_D11G1108	Gorai.007G115900
Ga13G2229	GB_A13G2195	Ga12G0784	GH_D12G2236			GB_D11G3809	Gorai.007G374900	GH_D11G2230	Gorai.007G230200
Ga13G1212	GB_A13G1231	Ga12G1117	GH_D12G1911			GB_D12G1987	Gorai.008G188000	GH_D11G2295	Gorai.007G234000
Ga13G0237	GB_D13G0213	Ga13G1212	GH_A13G1122			GB_D12G2312	Gorai.008G219500	GH_D11G2295	Gorai.007G236200
		Ga13G2229	GH_A13G2061			GB_D13G1088	Gorai.001G249000	GH_D11G3740	Gorai.007G374900
						GB_D13G0213	Gorai.013G023900	GH_D12G2236	Gorai.004G178100
								GH_D12G1911	Gorai.008G188000
								GH_D12G2236	Gorai.008G219500
								GH_D13G1035	Gorai.001G249000
