# Supplementary material for: Genome-Wide Characterization and Functional Analysis of ABCG Subfamily Reveal Its Role in Cutin Formation in Cotton
Source: Int J Mol Sci. 2023 Jan 25;24(3):2379. doi: 10.3390/ijms24032379 (PMC9916852; doi:10.3390/ijms24032379)
Supplement: Supplementary file 1 [file ijms-24-02379-s001.zip › Table S5.xlsx]

## Sheet: Table S5
Table S5 The Ka and Ks values of homologous pairs
Seq_1	Seq_2	Ka	Ks	Ka_Ks
GH_A01G0643	GH_A04G0283	0.160826	0.559207	0.287597
GH_A01G2171	GH_A09G1481	0.069825	0.881047	0.0792523
GH_A01G1350	GH_A09G1481	0.0813533	0.74912	0.108599
GH_A01G0526	GH_D01G0507	0.00434705	0.0346682	0.12539
GH_A01G0643	GH_D01G0635	0.00631915	0.0363639	0.173776
GH_A01G1350	GH_D01G1425	0.00767685	0.0564927	0.135891
GH_A01G2171	GH_D01G2255	0.00409557	0.0421971	0.0970581
GH_A01G2355	GH_D01G2433	0.00610349	0.0350158	0.174307
GH_A01G1653	GH_D01G1747	0.0123784	0.0506439	0.244421
GH_A01G0643	GH_D05G3798	0.165186	0.558896	0.295558
GH_A01G2171	GH_D09G1434	0.0659777	0.918142	0.07186
GH_A01G1350	GH_D09G1434	0.0793906	0.76454	0.103841
GH_A01G2355	GH_D11G3740	0.115218	1.25001	0.0921739
GH_A02G1397	GH_A05G1332	0.0697432	0.530834	0.131384
GH_A02G1397	GH_A10G0661	0.0921441	0.598007	0.154085
GH_A02G1397	GH_D03G0615	0.00789462	0.0405805	0.194542
GH_A02G1334	GH_D03G0851	0.0101459	0.0300591	0.337531
GH_A02G1247	GH_D03G0728	0.00574585	0.0311629	0.184381
GH_A02G1424	GH_D03G0786	0.0173202	0.0421076	0.411332
GH_A02G1470	GH_D03G0773	0.0146788	0.055704	0.263514
GH_A02G1397	GH_D05G1336	0.068074	0.517493	0.131546
GH_A03G0407	GH_A05G1073	0.0653002	0.415337	0.157222
GH_A03G1990	GH_D02G2156	0.0393384	0.122771	0.320421
GH_A03G1056	GH_D02G1306	0.00249015	0.0180009	0.138335
GH_A03G0407	GH_D03G1565	0.0045942	0.0423202	0.108558
GH_A03G0407	GH_D05G1064	0.0656333	0.417005	0.157392
GH_A04G0283	GH_D01G0635	0.157425	0.582411	0.270298
GH_A04G0283	GH_D05G3798	0.00941216	0.0500963	0.187882
GH_A05G0212	GH_A06G0645	0.0386608	0.437446	0.0883786
GH_A05G1332	GH_A10G0660	0.169965	1.14711	0.148168
GH_A05G1253	GH_A10G0781	0.0967677	0.443354	0.218263
GH_A05G1073	GH_D03G1565	0.0653071	0.401961	0.162471
GH_A05G1332	GH_D03G0615	0.066718	0.52383	0.127366
GH_A05G3591	GH_D04G0841	0.0147824	0.0378331	0.390728
GH_A05G3725	GH_D04G0623	0.0359387	0.315621	0.113866
GH_A05G4037	GH_D04G0335	0.00677779	0.0298718	0.226896
GH_A05G4159	GH_D04G0223	0.00594996	0.0280568	0.212069
GH_A05G0212	GH_D05G0216	0.00430793	0.0265198	0.162442
GH_A05G0714	GH_D05G0712	0.0051285	0.0395856	0.129555
GH_A05G1073	GH_D05G1064	0.00796088	0.0351398	0.226549
GH_A05G1163	GH_D05G1163	0.0122384	0.038741	0.315903
GH_A05G1250	GH_D05G1247	0.0230807	0.0557338	0.414123
GH_A05G1251	GH_D05G1248	0.0050504	0.0309142	0.163368
GH_A05G1332	GH_D05G1336	0.00379304	0.0396001	0.0957837
GH_A05G2772	GH_D05G2788	0.0119505	0.0644519	0.185417
GH_A05G2911	GH_D05G2933	0.00478793	0.0281747	0.169937
GH_A05G0212	GH_D06G0615	0.0383357	0.432184	0.0887023
GH_A05G0714	GH_D09G1240	0.227908	1.3764	0.165582
GH_A05G1332	GH_D10G0707	0.167634	1.11743	0.150018
GH_A06G0645	GH_D05G0216	0.0377017	0.429824	0.0877143
GH_A06G0645	GH_D06G0615	0.00400165	0.0274235	0.145921
GH_A07G0029	GH_D07G0037	0.00667148	0.0337639	0.197592
GH_A07G0561	GH_D07G0566	0.0151365	0.0347523	0.435554
GH_A07G0674	GH_D07G0667	0.00379628	0.0286822	0.132356
GH_A07G1137	GH_D07G1117	0.0256808	0.0922417	0.278408
GH_A07G1421	GH_D11G1107	0.180941	0.739848	0.244565
GH_A08G1754	GH_A12G2217	0.0623794	0.491215	0.12699
GH_A08G1359	GH_D08G1380	0.0188778	0.0329517	0.572892
GH_A08G1754	GH_D08G1774	0.0117224	0.0163578	0.716623
GH_A08G0294	GH_D08G0312	0.00253205	0.046832	0.0540666
GH_A08G0947	GH_D08G1040	0.0183538	0.027181	0.675244
GH_A08G1754	GH_D12G2236	0.0616794	0.505697	0.121969
GH_A09G1481	GH_D01G2255	0.0643463	0.876655	0.0733998
GH_A09G1481	GH_D01G1425	0.083974	0.734205	0.114374
GH_A09G1255	GH_D09G1214	0.00862507	0.0492991	0.174954
GH_A09G1322	GH_D09G1282	0.00769066	0.0354143	0.217163
GH_A09G1481	GH_D09G1434	0.00879432	0.0282875	0.310891
GH_A09G1544	GH_D09G1521	0.00723478	0.0396165	0.18262
GH_A10G0661	GH_D03G0615	0.0924952	0.598049	0.154661
GH_A10G0660	GH_D05G1336	0.168873	1.11441	0.151535
GH_A10G0781	GH_D05G1249	0.0966894	0.434643	0.222457
GH_A10G1923	GH_D10G2021	0.00787131	0.0417978	0.188319
GH_A10G0660	GH_D10G0707	0.0130948	0.032553	0.40226
GH_A10G0781	GH_D10G0793	0.0123372	0.0392846	0.314048
GH_A11G2137	GH_D11G2292	0.106733	0.299126	0.356816
GH_A11G2210	GH_D11G2230	0.00424158	0.0458615	0.0924868
GH_A12G2217	GH_D08G1774	0.0591346	0.479109	0.123426
GH_A12G1910	GH_D12G1911	0.00998185	0.0389765	0.256099
GH_A12G2217	GH_D12G2236	0.0040685	0.0439226	0.0926287
GH_D01G0635	GH_D05G3798	0.161766	0.582082	0.277908
GH_D01G2255	GH_D09G1434	0.0621262	0.909357	0.0683188
GH_D01G1425	GH_D09G1434	0.0820045	0.749321	0.109438
GH_D01G2433	GH_D11G3740	0.115083	1.26151	0.0912263
GH_D03G1565	GH_D05G1064	0.0656403	0.403598	0.162638
GH_D03G0615	GH_D05G1336	0.0652138	0.513479	0.127004
GH_D03G0615	GH_D10G0709	0.0944648	0.597933	0.157986
GH_D05G0216	GH_D06G0615	0.0376997	0.424618	0.0887851
GH_D05G0712	GH_D09G1240	0.224637	1.39485	0.161048
GH_D05G1249	GH_D10G0793	0.102998	0.429108	0.240028
GH_D05G1336	GH_D10G0707	0.166732	1.08819	0.15322
GH_D07G1416	GH_D11G1107	0.190329	0.791162	0.240569
GH_D08G1774	GH_D12G2236	0.0584346	0.493412	0.11843
GH_A07G1421	GH_D07G1413	0.0192632	0.0390508	0.493285
GH_D07G1413	GH_D11G1108	0.183878	0.718594	0.255886
