# Supplementary material for: Genome-Wide Characterization and Functional Analysis of ABCG Subfamily Reveal Its Role in Cutin Formation in Cotton
Source: Int J Mol Sci. 2023 Jan 25;24(3):2379. doi: 10.3390/ijms24032379 (PMC9916852; doi:10.3390/ijms24032379)
Supplement: Supplementary file 1 [file ijms-24-02379-s001.zip › Table S6.xlsx]

## Sheet: Table S6
Table S6 The information of genes in darkmagenta module
datSummary	colorNEW	kMEblue	kMEcoral2	kMEdarkgreen	kMEdarkgrey	kMEdarkmagenta	kMEdarkolivegreen	kMEdarkviolet	kMElavenderblush3	kMEsalmon2	kMEskyblue1	kMEskyblue2	kMEsteelblue
GH_A10G1631	darkmagenta	-0.481823	0.17222	-0.44793	-0.534808	0.963376	-0.812033	-0.242324	0.269994	0.31974	0.253081	0.249025	0.321779
GH_D05G1629	darkmagenta	-0.497748	0.136962	-0.42517	-0.563113	0.954661	-0.837276	-0.251493	0.335618	0.359575	0.213168	0.275563	0.314645
GH_A05G1602	darkmagenta	-0.49237	0.149236	-0.433986	-0.565941	0.961326	-0.837325	-0.25345	0.318488	0.343154	0.212742	0.292552	0.333645
GH_A02G0410	darkmagenta	-0.560963	0.176332	-0.335205	-0.554216	0.913372	-0.886692	-0.236485	0.284779	0.1846	0.0538217	0.439198	0.356782
GH_D01G2481	darkmagenta	-0.362004	0.131627	-0.543589	-0.559655	0.969191	-0.740828	-0.263116	0.0821007	0.253583	0.305247	0.224752	0.407805
GH_A13G1197	darkmagenta	-0.288883	0.255729	-0.54153	-0.551214	0.908138	-0.75808	-0.26675	0.0352344	0.119818	-0.0167198	0.637943	0.689352
GH_A01G2403	darkmagenta	-0.514825	0.0119612	-0.394997	-0.528385	0.947991	-0.81336	-0.23426	0.201775	0.212237	0.160665	0.377965	0.367396
GH_D10G1269	darkmagenta	-0.330147	-0.0210833	-0.560344	-0.556979	0.956834	-0.699103	-0.267959	0.065005	0.291613	0.389715	0.101438	0.352204
GH_A01G0361	darkmagenta	-0.466818	0.128548	-0.465612	-0.550359	0.975295	-0.813343	-0.261511	0.240405	0.302687	0.237814	0.283164	0.36022
GH_A10G1626	darkmagenta	-0.300516	-0.0436171	-0.560408	-0.538239	0.932807	-0.665582	-0.259636	-0.0394721	0.201294	0.380982	0.0918513	0.364124
GH_D08G2109	darkmagenta	-0.37471	0.0773986	-0.527027	-0.535908	0.962615	-0.734165	-0.272833	0.0466027	0.211754	0.31063	0.181601	0.375758
GH_A13G1899	darkmagenta	-0.459902	0.367956	-0.311622	-0.429363	0.777023	-0.721212	-0.194995	0.649166	0.594062	0.177803	0.186836	0.15653
GH_D02G2176	darkmagenta	-0.597663	0.123825	-0.18918	-0.378833	0.764507	-0.732404	-0.177238	0.428566	0.356041	0.235939	-0.0487507	-0.0652952
GH_D04G1773	darkmagenta	-0.232562	0.139194	-0.642154	-0.615105	0.968432	-0.731645	-0.303673	-0.0254232	0.175016	0.170502	0.505227	0.687538
GH_D05G0505	darkmagenta	-0.359627	-0.00157139	-0.538026	-0.554799	0.957556	-0.71677	-0.263306	0.139245	0.341234	0.381119	0.107757	0.326434
GH_A13G2069	darkmagenta	-0.411049	0.24263	-0.507482	-0.558786	0.974756	-0.805137	-0.256177	0.227597	0.308214	0.183038	0.366415	0.45064
GH_D02G2216	darkmagenta	-0.225268	0.0620355	-0.658321	-0.630005	0.97234	-0.706039	-0.354803	-0.0224433	0.223621	0.321415	0.318454	0.581022
GH_A01G0022	darkmagenta	-0.329037	0.225798	-0.558888	-0.567212	0.956941	-0.734968	-0.266633	0.0575406	0.216731	0.294366	0.223789	0.429477
GH_D11G3481	darkmagenta	-0.236584	0.211872	-0.634832	-0.60385	0.96481	-0.717859	-0.287392	-0.0815845	0.126705	0.216989	0.408424	0.62474
GH_D13G2048	darkmagenta	-0.708232	-0.09294	0.0144626	-0.261915	0.641241	-0.698689	-0.13208	0.65863	0.461694	0.101008	0.0242322	-0.19944
GH_D05G0343	darkmagenta	-0.559664	-0.0309949	-0.29571	-0.457355	0.865283	-0.769727	-0.21302	0.195899	0.179522	0.254701	0.0728926	0.111838
GH_D01G0022	darkmagenta	-0.37484	0.249756	-0.536287	-0.570048	0.965587	-0.766957	-0.270239	0.282077	0.399481	0.307365	0.23018	0.385269
GH_D01G1429	darkmagenta	-0.26142	0.320233	-0.435834	-0.517022	0.770516	-0.725801	-0.198889	0.000983885	-0.00186605	-0.232008	0.805697	0.734608
GH_A05G0052	darkmagenta	-0.42467	0.103435	-0.441609	-0.502689	0.897471	-0.718628	-0.233971	0.425606	0.557598	0.369411	0.020411	0.164389
GH_A03G2049	darkmagenta	-0.208731	0.125086	-0.658405	-0.633624	0.959262	-0.70894	-0.346445	-0.0695641	0.153845	0.271691	0.379424	0.629499
GH_D09G0962	darkmagenta	-0.470047	0.263367	-0.376652	-0.444532	0.88923	-0.756178	-0.0340809	0.20929	0.188193	0.0298317	0.527484	0.447725
GH_D09G2267	darkmagenta	-0.388982	0.172374	-0.440772	-0.410427	0.868808	-0.654464	-0.261887	0.376268	0.520112	0.359776	-0.00195309	0.157501
GH_D08G2085	darkmagenta	-0.49486	0.0867731	-0.382696	-0.462178	0.897252	-0.749863	-0.226011	0.423435	0.499129	0.301967	0.0605327	0.13985
GH_A13G2046	darkmagenta	-0.237301	0.136334	-0.625838	-0.586602	0.951356	-0.718716	-0.31916	0.21733	0.429695	0.202559	0.425766	0.595645
GH_A13G1914	darkmagenta	-0.141624	0.230544	-0.47552	-0.486473	0.685558	-0.599875	-0.228522	0.183363	0.339516	-0.118881	0.609191	0.627467
GH_A05G3573	darkmagenta	-0.285039	0.0704917	-0.600592	-0.612653	0.970467	-0.726604	-0.290508	-0.00119692	0.17657	0.260311	0.412257	0.586835
GH_A01G2295	darkmagenta	-0.34586	0.158426	-0.567663	-0.593062	0.979634	-0.757229	-0.287213	0.126517	0.295176	0.323455	0.211545	0.416781
GH_A03G1452	darkmagenta	-0.411077	0.34008	-0.338143	-0.332518	0.790973	-0.709859	-0.123056	-0.0143363	-0.109017	-0.19255	0.749257	0.608073
GH_D02G0529	darkmagenta	-0.274018	0.383693	-0.0764812	0.268271	0.360324	-0.209057	0.227148	0.352712	0.310816	-0.280429	0.429665	0.203328
GH_D04G2037	darkmagenta	-0.367645	0.183074	-0.503578	-0.556961	0.932652	-0.76921	-0.232958	-0.0699528	-0.00395648	0.128449	0.463575	0.556294
GH_D02G1625	darkmagenta	-0.243033	0.337097	-0.47309	-0.446298	0.797292	-0.667558	-0.174546	-0.061256	-0.0195082	-0.162654	0.777926	0.745014
GH_A02G0824	darkmagenta	-0.237637	0.155795	-0.646319	-0.674315	0.977599	-0.7778	-0.3573	0.0983519	0.310747	0.198056	0.400771	0.610973
GH_A06G1703	darkmagenta	-0.603764	0.299806	-0.267396	-0.476936	0.879565	-0.864874	-0.119547	0.196241	0.0478034	-0.0142526	0.440486	0.313513
GH_D11G0810	darkmagenta	-0.626955	0.155027	-0.24265	-0.410994	0.866701	-0.804709	-0.180225	0.456694	0.362385	0.180735	0.159459	0.0838849
GH_D08G0459	darkmagenta	-0.672603	0.163851	-0.178992	-0.297649	0.840309	-0.811074	-0.136827	0.44277	0.293788	-0.0376305	0.370387	0.169428
GH_D01G0342	darkmagenta	-0.592789	0.215866	-0.279105	-0.388592	0.873869	-0.800227	-0.218211	0.500274	0.409153	0.108128	0.317063	0.20941
GH_A08G0860	darkmagenta	-0.567328	0.324562	-0.296368	-0.459695	0.878412	-0.862363	-0.180935	0.329391	0.190243	-0.0660452	0.554664	0.394682
GH_D02G0840	darkmagenta	-0.285726	0.073785	-0.621459	-0.653024	0.986507	-0.757141	-0.340708	0.145879	0.374693	0.33801	0.212759	0.461937
GH_D01G1929	darkmagenta	-0.457212	0.0654445	-0.289463	-0.378222	0.745972	-0.620442	-0.261416	0.54017	0.595973	0.402487	-0.166959	-0.0682778
GH_A08G2076	darkmagenta	-0.415365	0.0412351	-0.461731	-0.490793	0.914138	-0.715545	-0.246616	0.34963	0.516663	0.348281	0.044553	0.20132
GH_A11G3475	darkmagenta	-0.37532	0.462198	-0.450153	-0.509498	0.872013	-0.744646	-0.236103	0.36836	0.367149	0.190256	0.307635	0.369926
GH_A06G1510	darkmagenta	-0.139695	0.0715106	-0.705266	-0.612738	0.952621	-0.657187	-0.323248	-0.15093	0.137564	0.248557	0.444672	0.721344
GH_D04G0263	darkmagenta	-0.405701	0.224589	-0.398395	-0.517636	0.856854	-0.80757	-0.20965	0.048345	-0.007747	-0.150754	0.740509	0.638228
GH_D09G1154	darkmagenta	-0.447354	0.271153	-0.290612	-0.508021	0.773543	-0.784502	-0.152327	0.390958	0.289494	-0.132468	0.621687	0.436592
GH_A09G1198	darkmagenta	-0.513348	0.180617	-0.336551	-0.499153	0.886087	-0.837716	-0.190017	0.310012	0.24851	-0.0603695	0.546434	0.421882
GH_A05G2275	darkmagenta	-0.433853	0.23315	-0.472328	-0.595845	0.956717	-0.850041	-0.232357	0.269567	0.301761	0.0993985	0.459126	0.476492
GH_A08G2769	darkmagenta	-0.566474	0.303715	-0.190052	-0.320836	0.764993	-0.781216	-0.0927644	0.195737	-0.0132272	-0.272658	0.744965	0.458784
GH_D05G2295	darkmagenta	-0.389	0.280516	-0.507181	-0.627988	0.954718	-0.849107	-0.24905	0.228192	0.278831	0.10451	0.466732	0.51652
GH_A05G1015	darkmagenta	-0.0852765	0.26025	-0.665065	-0.563519	0.859019	-0.614963	-0.280816	-0.172495	0.0432646	0.0800687	0.649942	0.835669
GH_D05G1346	darkmagenta	-0.110251	0.223366	-0.631535	-0.562866	0.850519	-0.622083	-0.285465	-0.278648	-0.0937308	0.0693546	0.617933	0.805004
GH_D06G1551	darkmagenta	-0.0950816	0.0744787	-0.722681	-0.615145	0.93175	-0.631986	-0.329978	-0.170216	0.134418	0.231324	0.484231	0.767502
GH_D13G2020	darkmagenta	-0.0394496	0.153314	-0.750219	-0.640558	0.917013	-0.637178	-0.365165	0.0458826	0.383669	0.222803	0.416167	0.725069
GH_D11G3026	darkmagenta	-0.420626	0.138076	-0.492252	-0.520625	0.961629	-0.758842	-0.249817	0.175339	0.308213	0.288854	0.185023	0.328849
GH_D06G0165	darkmagenta	-0.0747609	0.297997	-0.679887	-0.601612	0.870737	-0.620036	-0.315612	-0.153123	0.0955862	0.146102	0.529777	0.767317
GH_D10G0486	darkmagenta	-0.416537	0.346099	-0.41868	-0.545344	0.879011	-0.842741	-0.228591	0.28394	0.274039	-0.0399171	0.487611	0.464302
GH_A13G0445	darkmagenta	-0.418092	0.324503	-0.330128	-0.396371	0.787582	-0.738386	-0.150745	0.0832539	-0.0288393	-0.201896	0.802802	0.6221
GH_D05G0772	darkmagenta	-0.491772	0.251477	-0.318933	-0.446592	0.847318	-0.805648	-0.215993	0.317917	0.235428	-0.117176	0.590949	0.443265
GH_D04G0125	darkmagenta	-0.441451	0.293411	-0.403826	-0.542576	0.896149	-0.855962	-0.197506	0.174898	0.141699	-0.107638	0.614982	0.538181
GH_A12G0493	darkmagenta	-0.659617	0.267583	-0.222688	-0.433091	0.879484	-0.871401	-0.112977	0.383949	0.203561	0.0133028	0.400082	0.224502
GH_D06G1225	darkmagenta	-0.345174	0.17045	-0.559045	-0.580407	0.979684	-0.792081	-0.296399	0.10922	0.228106	0.134409	0.465287	0.572088
GH_D05G0057	darkmagenta	-0.43	0.102779	-0.389318	-0.474826	0.838482	-0.689362	-0.211509	0.531336	0.635885	0.368678	-0.0318702	0.0856118
GH_D11G2919	darkmagenta	-0.254748	0.204168	-0.61479	-0.569094	0.959859	-0.716625	-0.240831	0.0629275	0.263085	0.196122	0.408198	0.590997
GH_D03G1461	darkmagenta	-0.18146	0.323109	-0.337206	-0.419014	0.584603	-0.596787	-0.054031	-0.130691	-0.179477	-0.388253	0.916511	0.764121
GH_A09G1743	darkmagenta	-0.247806	0.0578358	-0.655225	-0.601672	0.990241	-0.716074	-0.307538	0.0648391	0.333803	0.286507	0.335069	0.572257
GH_D10G0359	darkmagenta	-0.0329542	0.129425	-0.692193	-0.56936	0.844393	-0.563587	-0.304892	-0.338109	-0.0674507	0.138906	0.570585	0.835191
GH_D01G2106	darkmagenta	-0.355087	0.116623	-0.566877	-0.591926	0.989102	-0.763896	-0.28765	0.13279	0.296297	0.316628	0.233832	0.428775
GH_A07G0925	darkmagenta	-0.172095	-0.00115505	-0.616938	-0.544973	0.857021	-0.513282	-0.32447	0.256105	0.597701	0.615349	-0.0260551	0.304634
GH_D07G0928	darkmagenta	0.0688568	-0.401184	-0.640906	-0.446813	0.653545	-0.210598	-0.416872	0.0820269	0.624485	0.796539	-0.353351	0.188442
GH_D02G1843	darkmagenta	-0.310353	0.104745	-0.571715	-0.526462	0.952033	-0.694582	-0.27383	-0.0171222	0.189613	0.330357	0.171967	0.417659
GH_D13G0448	darkmagenta	-0.312858	0.266324	-0.536611	-0.515975	0.918699	-0.729656	-0.257119	0.0865484	0.162596	0.0828009	0.611842	0.655012
GH_D03G0095	darkmagenta	-0.166291	0.28962	-0.602027	-0.548661	0.868877	-0.65658	-0.273642	-0.16126	-0.0174989	0.0505881	0.625449	0.765829
GH_A11G3719	darkmagenta	-0.355802	0.03987	-0.306992	0.0160849	0.701327	-0.411285	-0.0551034	-0.130302	-0.0929575	-0.0273015	0.50318	0.460572
GH_A05G0338	darkmagenta	-0.475114	0.155553	-0.283598	-0.397304	0.771424	-0.660546	-0.178291	0.159497	0.178731	0.296391	-0.0630773	0.0327282
GH_D05G0273	darkmagenta	-0.426331	0.249486	-0.333617	-0.42357	0.802859	-0.752374	-0.140331	0.00299035	-0.0865997	-0.202939	0.79094	0.624565
GH_A11G0776	darkmagenta	-0.475188	0.128201	-0.439364	-0.515185	0.956133	-0.794652	-0.265235	0.225165	0.277717	0.248105	0.224047	0.306289
GH_D05G4006	darkmagenta	-0.370865	0.0810418	-0.391247	-0.434059	0.780342	-0.580645	-0.225251	0.463696	0.622133	0.514285	-0.224098	-0.0170154
GH_D05G2125	darkmagenta	-0.156108	0.156858	-0.624888	-0.553788	0.881128	-0.646294	-0.284872	-0.211345	-0.0188152	0.069412	0.631926	0.790827
GH_A04G0231	darkmagenta	-0.623696	0.398609	-0.133933	-0.345588	0.754989	-0.82155	-0.081238	0.176535	-0.134335	-0.242634	0.680177	0.378761
GH_A09G0513	darkmagenta	-0.518048	-0.0508183	-0.174856	-0.313816	0.667159	-0.610594	-0.0954546	0.632601	0.660311	0.218505	0.00029558	-0.0691706
GH_D12G0506	darkmagenta	-0.390266	0.320082	-0.370362	-0.437855	0.809362	-0.732733	-0.123472	0.0670403	-0.00960622	-0.154916	0.783699	0.640625
GH_A11G0785	darkmagenta	-0.383851	0.165439	-0.527912	-0.573649	0.965465	-0.784283	-0.301382	0.285752	0.383227	0.2251	0.392091	0.479282
GH_D03G1580	darkmagenta	-0.22773	0.273509	-0.343998	-0.379325	0.63683	-0.575248	-0.0596051	-0.0885197	-0.14656	-0.284686	0.896993	0.739363
GH_D11G0697	darkmagenta	-0.537561	-0.0245333	-0.321853	-0.305783	0.875261	-0.681872	-0.159206	0.218328	0.287638	0.251031	0.0735324	0.122865
GH_A09G1518	darkmagenta	-0.313801	0.114887	-0.602705	-0.596916	0.992883	-0.748236	-0.286606	0.0524277	0.253154	0.29518	0.279202	0.495953
GH_D01G2409	darkmagenta	-0.0467596	0.0784244	-0.686574	-0.339941	0.820762	-0.339744	-0.258774	0.225134	0.674557	0.635763	-0.114913	0.324114
GH_D07G2280	darkmagenta	-0.494142	0.242279	-0.299617	-0.355442	0.810813	-0.755945	-0.16356	0.242056	0.129912	-0.138288	0.686467	0.500964
GH_D08G0409	darkmagenta	-0.179015	0.254292	-0.569916	-0.580546	0.847207	-0.696304	-0.286401	0.0582515	0.221203	-0.0436933	0.630678	0.714146
GH_D02G0886	darkmagenta	-0.412449	0.239142	-0.47212	-0.53821	0.937888	-0.792656	-0.230242	0.0461451	0.0548691	0.10535	0.513202	0.543224
GH_D10G0307	darkmagenta	-0.390569	0.312139	-0.457044	-0.529238	0.895448	-0.736668	-0.23068	0.121438	0.176523	0.267133	0.196743	0.330124
GH_D13G0235	darkmagenta	-0.371052	0.147754	-0.437444	-0.5123	0.874166	-0.776897	-0.20215	0.089837	0.108179	-0.113057	0.694482	0.631772
GH_D01G0008	darkmagenta	-0.196589	0.0545152	-0.644383	-0.575367	0.936828	-0.660619	-0.291199	-0.21631	0.028639	0.234539	0.408649	0.657529
GH_A08G2825	darkmagenta	-0.614252	0.104618	-0.139812	-0.373111	0.726868	-0.725692	-0.142767	0.638286	0.513411	0.237629	-0.0532133	-0.129298
GH_D13G0071	darkmagenta	-0.380423	0.182387	-0.416289	-0.429648	0.857187	-0.737224	-0.242216	0.265742	0.316309	-0.0568719	0.51192	0.484088
GH_A09G0181	darkmagenta	0.037581	0.109158	-0.670274	-0.497456	0.764127	-0.47765	-0.312997	-0.132585	0.18156	0.0239949	0.630538	0.838618
GH_D13G1141	darkmagenta	0.12881	0.0496565	-0.836619	-0.62217	0.856745	-0.452916	-0.348384	-0.350264	0.184596	0.412792	0.182109	0.704822
GH_D03G0069	darkmagenta	-0.0604676	0.280744	-0.580056	-0.430507	0.752034	-0.553424	-0.140545	-0.16056	0.0555827	-0.11866	0.611318	0.750813
GH_A10G0984	darkmagenta	-0.395598	0.194854	-0.471285	-0.511187	0.907703	-0.716071	-0.24053	0.243653	0.39119	0.339992	0.0706712	0.238969
GH_A08G2287	darkmagenta	-0.55332	-0.171613	-0.301651	-0.408733	0.86614	-0.732002	-0.218024	0.252691	0.308908	0.221908	0.134742	0.143546
GH_D11G0820	darkmagenta	-0.445663	0.217289	-0.386927	-0.514124	0.866489	-0.795524	-0.252806	0.231223	0.1515	-0.000482934	0.647753	0.546519
GH_D01G1876	darkmagenta	-0.135929	-0.0304527	-0.631056	-0.539984	0.865773	-0.58538	-0.284038	-0.32863	-0.069625	0.228661	0.38808	0.663754
GH_D10G1240	darkmagenta	-0.129869	0.176178	-0.650848	-0.57316	0.889154	-0.649958	-0.288698	-0.18719	0.0481512	0.0644441	0.602971	0.788199
GH_A05G3690	darkmagenta	-0.21959	0.500163	-0.392361	-0.350743	0.67173	-0.580427	-0.137577	-0.115964	-0.161213	-0.186249	0.791875	0.715996
GH_A12G1230	darkmagenta	-0.284266	-0.329727	-0.492721	-0.478402	0.842075	-0.595565	-0.254495	-0.0954279	0.145379	0.293089	0.173394	0.383099
GH_D03G0499	darkmagenta	0.099676	0.112278	-0.758731	-0.57904	0.799665	-0.477513	-0.332937	-0.441221	-0.076236	0.189718	0.501695	0.870252
GH_D05G0274	darkmagenta	-0.387423	-0.601392	-0.0876193	-0.216418	0.473424	-0.405878	-0.134452	0.0667701	0.127342	0.180282	-0.129499	-0.0988174
GH_D05G1002	darkmagenta	-0.128591	0.235587	-0.650134	-0.558342	0.885755	-0.653653	-0.259823	-0.128301	0.0874501	0.0448242	0.648736	0.810336
GH_D13G1851	darkmagenta	-0.125282	-0.624293	-0.338499	-0.219921	0.49422	-0.221762	-0.170318	-0.0173079	0.318268	0.386889	-0.147681	0.0986487
GH_D05G0406	darkmagenta	-0.117514	0.196957	-0.630064	-0.564985	0.851224	-0.64048	-0.291578	-0.115338	0.102049	0.00727911	0.680548	0.815338
GH_A03G0217	darkmagenta	-0.486946	0.196411	-0.367404	-0.48963	0.89524	-0.827739	-0.180442	0.0802867	0.00151702	-0.0831503	0.653589	0.545379
GH_A07G0147	darkmagenta	-0.0400289	0.109959	-0.755577	-0.54159	0.921261	-0.567118	-0.331006	-0.0646227	0.35604	0.282001	0.279184	0.649621
GH_A12G0460	darkmagenta	0.234206	0.239877	0.229503	0.408455	-0.454382	0.385685	0.32316	0.182321	0.18496	-0.392111	-0.0405849	-0.180938
GH_A10G1664	darkmagenta	-0.0819666	0.214712	-0.606266	-0.520682	0.792495	-0.562464	-0.219912	-0.277165	-0.0722192	0.0217419	0.678062	0.823725
GH_D11G3480	darkmagenta	-0.219238	0.371204	-0.60625	-0.60456	0.90685	-0.674283	-0.12505	0.0566184	0.259994	0.25696	0.337862	0.541558
GH_A11G3474	darkmagenta	-0.286683	0.645756	-0.409892	-0.450482	0.736266	-0.609867	0.0471297	0.25614	0.289014	0.176673	0.275084	0.335006
GH_D03G1747	darkmagenta	-0.497955	0.318048	-0.273795	-0.432744	0.798378	-0.802736	-0.130426	0.0964544	-0.0889307	-0.212145	0.769728	0.554419
GH_A01G2012	darkmagenta	-0.291585	0.0932363	-0.604669	-0.591424	0.977219	-0.723046	-0.291621	-0.0272524	0.176158	0.314627	0.255771	0.497626
GH_D08G0117	darkmagenta	-0.626267	0.0916592	-0.272047	-0.407301	0.902528	-0.814769	-0.143151	0.329912	0.256512	0.092571	0.34032	0.233081
GH_D01G1681	darkmagenta	-0.691199	0.0584906	-0.15737	-0.438998	0.828946	-0.857837	-0.145424	0.498805	0.329397	0.0545929	0.269167	0.0838216
GH_A12G2848	darkmagenta	-0.181677	0.194675	-0.606821	-0.557678	0.8902	-0.672428	-0.284916	-0.193562	-0.0354409	0.0560318	0.605029	0.757875
GH_A11G2890	darkmagenta	0.0347063	0.253557	-0.736814	-0.49477	0.839179	-0.49821	-0.21459	-0.177407	0.175383	0.140292	0.512231	0.810036
GH_A09G0747	darkmagenta	-0.484707	-0.0224513	-0.366386	-0.456588	0.871867	-0.717661	-0.187124	0.356003	0.455662	0.331343	-0.0192611	0.0899313
GH_A05G2797	darkmagenta	-0.423618	0.263515	-0.442863	-0.498221	0.89934	-0.743776	-0.242651	0.474947	0.542035	0.291151	0.15328	0.245576
GH_A05G0269	darkmagenta	-0.262643	0.249858	-0.52315	-0.481229	0.862361	-0.688761	-0.238112	0.0670688	0.177851	-0.0430042	0.680546	0.698529
GH_D11G1258	darkmagenta	0.339801	0.0852651	0.419655	0.553249	-0.780728	0.56367	0.310706	-0.272075	-0.429107	-0.624969	0.162812	-0.0717559
GH_D11G2654	darkmagenta	-0.366366	0.39689	-0.420317	-0.489518	0.845024	-0.74222	-0.215678	0.108854	0.0511244	-0.0308347	0.648615	0.592772
GH_D05G2990	darkmagenta	-0.576778	0.110325	-0.145698	-0.427333	0.712265	-0.81418	-0.0981113	0.352398	0.12843	-0.240391	0.685226	0.380396
GH_A12G2965	darkmagenta	-0.516328	0.155851	-0.381203	-0.4895	0.93478	-0.82342	-0.139569	0.11594	0.13084	0.0780793	0.348646	0.349686
GH_A05G4171	darkmagenta	-0.503626	0.139953	-0.19934	-0.380297	0.686759	-0.648171	-0.140993	0.739742	0.684166	0.286799	-0.0665554	-0.0923756
GH_A01G2451	darkmagenta	-0.349018	0.144967	-0.556556	-0.569446	0.970165	-0.761818	-0.258681	0.262896	0.442908	0.247057	0.282964	0.431956
GH_D10G2039	darkmagenta	-0.501503	0.369133	-0.211185	-0.535512	0.726264	-0.862076	-0.069956	0.100308	-0.167862	-0.246599	0.724928	0.492427
GH_A09G1660	darkmagenta	-0.332423	0.211329	-0.390595	-0.481619	0.766653	-0.690906	-0.10143	0.019622	-0.0117447	-0.0825825	0.749734	0.649764
GH_D11G0021	darkmagenta	-0.656253	-0.0190525	-0.0218591	-0.169248	0.633925	-0.654074	-0.0983572	0.667999	0.529636	0.0383687	0.0679613	-0.143708
GH_D09G0178	darkmagenta	-0.15252	0.177911	-0.585117	-0.545326	0.843707	-0.649237	-0.280514	-0.0112539	0.177181	-0.0310287	0.648348	0.744958
GH_A09G2422	darkmagenta	-0.41824	0.141954	-0.427951	-0.477699	0.876749	-0.704713	-0.201507	0.446279	0.56019	0.36295	-0.0120317	0.136776
GH_D05G0911	darkmagenta	-0.133137	0.246392	-0.348369	-0.504343	0.499614	-0.418035	-0.315889	0.623477	0.652147	0.447721	0.0348249	0.150886
GH_A13G0072	darkmagenta	0.0353934	0.159423	-0.740839	-0.493734	0.839542	-0.510517	-0.341335	0.0116947	0.433772	0.164173	0.334596	0.686717
GH_D11G2446	darkmagenta	-0.426044	0.242743	-0.428117	-0.480659	0.904902	-0.788148	-0.207408	-0.00457745	-0.0200213	-0.0275794	0.619161	0.583569
GH_A05G4249	darkmagenta	-0.0636499	0.230664	-0.596936	-0.581033	0.773406	-0.641802	-0.276657	-0.129985	0.0515169	-0.132016	0.730532	0.842491
GH_D13G2562	darkmagenta	-0.0882104	0.280873	-0.579057	-0.509783	0.771873	-0.582429	-0.257311	-0.285557	-0.144854	-0.0540959	0.715576	0.837203
GH_D09G1606	darkmagenta	-0.202055	0.261202	-0.535825	-0.588853	0.821952	-0.71072	-0.260001	-0.0153401	0.063463	-0.0724488	0.751931	0.779111
GH_D06G0337	darkmagenta	-0.391827	0.0151078	-0.0282526	-0.173715	0.375354	-0.403795	-0.0743612	0.865109	0.799454	0.151502	-0.0583953	-0.196174
GH_D13G0086	darkmagenta	-0.411485	0.341071	-0.246885	-0.345576	0.691855	-0.679439	0.00348138	0.0666533	-0.0831022	-0.283793	0.831475	0.586011
GH_A06G0629	darkmagenta	-0.0531754	0.0624762	-0.765026	-0.649623	0.933812	-0.608019	-0.351093	-0.0378518	0.357159	0.318503	0.389742	0.720545
GH_D09G0704	darkmagenta	-0.194778	0.128067	-0.692565	-0.605302	0.985173	-0.679445	-0.326247	0.0426177	0.354886	0.364416	0.218503	0.534805
GH_D05G3900	darkmagenta	-0.50063	-0.00515673	-0.372877	-0.448022	0.895609	-0.739969	-0.203585	0.396189	0.466886	0.297067	0.0740029	0.145621
GH_A08G2085	darkmagenta	-0.565024	0.111398	-0.130921	-0.385404	0.668037	-0.687839	-0.153708	0.756661	0.626786	0.222303	-0.0206595	-0.120055
GH_A03G0911	darkmagenta	-0.777033	0.0308539	-0.0531734	-0.326881	0.787643	-0.844713	-0.139784	0.462121	0.204463	0.00575964	0.269529	0.00868785
GH_A13G2243	darkmagenta	-0.485114	0.168008	-0.424596	-0.537319	0.951171	-0.817155	-0.226414	0.149522	0.147843	0.140932	0.438065	0.4386
GH_A11G1018	darkmagenta	-0.373706	0.161553	-0.196762	-0.268525	0.611628	-0.579155	0.0802995	0.0119369	-0.0738775	-0.34028	0.794899	0.528726
GH_A13G1990	darkmagenta	-0.418496	0.0972544	-0.380328	-0.493212	0.848884	-0.808067	-0.195618	0.167347	0.221483	-0.121431	0.453275	0.429213
GH_D12G2884	darkmagenta	-0.226854	0.165114	-0.661811	-0.594585	0.969134	-0.694681	-0.330207	0.204787	0.48878	0.350589	0.230863	0.49804
GH_D12G2650	darkmagenta	-0.0729302	0.165607	-0.688004	-0.560916	0.878807	-0.642143	-0.321687	-0.0548963	0.270122	0.0673664	0.429316	0.701384
GH_A11G1295	darkmagenta	-0.539357	0.0613524	-0.266619	-0.375752	0.808039	-0.689765	-0.106982	0.357519	0.377868	0.316475	-0.100584	-0.0361108
GH_D05G3606	darkmagenta	-0.0829437	0.150812	-0.519319	-0.386642	0.703653	-0.552203	-0.226354	-0.136373	0.0326881	-0.226326	0.711715	0.773814
GH_A02G1495	darkmagenta	-0.40514	0.00700193	-0.450802	-0.508314	0.894802	-0.703741	-0.225083	0.334614	0.488009	0.381607	-0.0211055	0.161413
GH_A03G0817	darkmagenta	-0.0795996	0.0363846	-0.668131	-0.335923	0.857147	-0.457838	-0.207089	-0.120079	0.317429	0.252848	0.179426	0.527369
GH_D03G0442	darkmagenta	-0.0896131	0.100188	-0.70649	-0.602423	0.906779	-0.581632	-0.311536	-0.252418	0.107534	0.394016	0.165808	0.565705
GH_D07G1685	darkmagenta	-0.340358	0.102268	-0.527604	-0.51874	0.930108	-0.692442	-0.251221	0.0397574	0.229705	0.35751	0.0749241	0.315796
GH_D11G2656	darkmagenta	-0.220895	0.25348	-0.602879	-0.587172	0.919876	-0.723984	-0.288961	-0.0697456	0.0751839	0.0537729	0.591164	0.723481
GH_D05G2809	darkmagenta	-0.620731	0.253937	-0.105242	-0.289703	0.683263	-0.710986	-0.0922021	0.748002	0.575075	0.116627	0.0989444	-0.0734502
GH_D05G0712	darkmagenta	-0.409399	0.0309898	-0.475492	-0.512905	0.925225	-0.71885	-0.251562	0.336684	0.496071	0.385963	0.0311038	0.207121
GH_A03G1518	darkmagenta	-0.212059	0.111216	-0.606463	-0.555497	0.913853	-0.65747	-0.274358	-0.217821	-0.00858955	0.243276	0.30507	0.568425
GH_A05G0404	darkmagenta	-0.279524	0.173813	-0.61908	-0.594935	0.984393	-0.757948	-0.311364	0.0999182	0.290772	0.185617	0.437837	0.604212
GH_D11G3085	darkmagenta	-0.180689	-0.467996	-0.376435	-0.459615	0.597285	-0.44453	-0.30153	0.154076	0.435811	0.383637	-0.153049	0.0934793
GH_D11G1050	darkmagenta	-0.274089	0.18304	-0.266039	-0.258549	0.591681	-0.516546	0.0469177	-0.165885	-0.208081	-0.337848	0.857756	0.662315
GH_A13G2495	darkmagenta	-0.430873	0.28511	-0.426671	-0.511946	0.910127	-0.820854	-0.227661	0.146793	0.117266	-0.0560149	0.616692	0.565606
GH_A06G2184	darkmagenta	-0.316761	0.328133	-0.492805	-0.552158	0.870594	-0.762243	-0.259144	0.432474	0.518155	0.0873887	0.383272	0.444847
GH_D03G1458	darkmagenta	-0.758696	0.17984	-0.0621243	-0.224389	0.787292	-0.803436	-0.0751213	0.455664	0.195811	-0.0752557	0.363709	0.0736498
GH_A07G1712	darkmagenta	-0.59638	0.260183	-0.263632	-0.454383	0.87658	-0.862033	-0.129058	0.314358	0.172826	-0.0767002	0.53357	0.34911
GH_D06G0434	darkmagenta	-0.642526	0.0919223	-0.15467	-0.397983	0.80572	-0.856634	-0.130398	0.28716	0.0728055	-0.219828	0.591109	0.314521
GH_A12G2628	darkmagenta	-0.0267137	0.151548	-0.750272	-0.543906	0.905736	-0.580698	-0.339702	-0.107735	0.289729	0.1833	0.378609	0.722228
GH_A01G0883	darkmagenta	-0.482905	0.166209	-0.412505	-0.497943	0.939296	-0.8215	-0.228209	0.238405	0.244951	0.0538148	0.464815	0.434328
GH_A05G1749	darkmagenta	-0.407393	0.425764	-0.282457	-0.437687	0.723682	-0.776271	-0.056785	-0.000937881	-0.170248	-0.294575	0.742433	0.579181
GH_D05G3475	darkmagenta	-0.274629	0.182815	-0.588931	-0.551074	0.944479	-0.710205	-0.234455	-0.00417723	0.143743	0.142128	0.567572	0.67743
GH_D04G0092	darkmagenta	-0.651229	0.0117632	-0.242112	-0.502415	0.889445	-0.874526	-0.192754	0.31804	0.188401	0.129506	0.26822	0.171313
GH_D05G1114	darkmagenta	-0.437717	0.0599062	-0.459801	-0.554406	0.943699	-0.811392	-0.284973	0.178628	0.207561	0.107533	0.501252	0.509534
GH_D09G0642	darkmagenta	-0.532311	0.0844591	-0.383201	-0.448932	0.940964	-0.775925	-0.17778	0.267783	0.271626	0.18094	0.375428	0.344006
GH_D09G1470	darkmagenta	-0.23431	0.123319	-0.629528	-0.580528	0.956067	-0.692987	-0.287583	-0.153706	0.0702991	0.247813	0.352012	0.597846
GH_A12G2690	darkmagenta	-0.528655	0.16174	-0.384061	-0.480799	0.942667	-0.822422	-0.228113	0.14425	0.123169	0.125584	0.36637	0.36212
GH_A13G2092	darkmagenta	-0.543528	0.192283	-0.296559	-0.485226	0.868187	-0.850701	-0.194433	0.134746	0.00694718	-0.115881	0.652772	0.47789
GH_A11G3075	darkmagenta	-0.216743	0.104942	-0.638961	-0.584281	0.95366	-0.684088	-0.289773	-0.162005	0.0703154	0.248246	0.35174	0.608743
GH_D07G1421	darkmagenta	-0.461992	0.203683	-0.390156	-0.486528	0.879203	-0.734859	-0.202414	0.410287	0.46765	0.325386	0.0399972	0.138323
GH_D06G0603	darkmagenta	0.0455745	0.11531	-0.797052	-0.624095	0.885012	-0.545212	-0.342938	-0.152444	0.280141	0.242445	0.467506	0.819574
GH_A13G1491	darkmagenta	-0.29198	0.46876	-0.405405	-0.394397	0.759293	-0.701451	-0.121266	0.153829	0.146264	-0.245931	0.693653	0.623026
GH_A05G1655	darkmagenta	-0.39614	0.108238	-0.502039	-0.532395	0.951564	-0.750151	-0.246509	0.123615	0.266238	0.311384	0.130159	0.316298
GH_A02G0508	darkmagenta	-0.216387	-0.03414	-0.596177	-0.562373	0.909433	-0.678696	-0.283365	-0.195161	0.0232836	0.128371	0.443341	0.644357
GH_A11G0105	darkmagenta	0.0752403	0.163402	-0.65942	-0.507573	0.712282	-0.447437	-0.284674	-0.526959	-0.253217	0.0878384	0.530941	0.833581
GH_D08G0232	darkmagenta	-0.564928	0.203647	-0.227148	-0.407927	0.81129	-0.808618	-0.057908	0.143917	-0.0251243	-0.204712	0.71115	0.462851
GH_A11G2997	darkmagenta	-0.682119	0.160951	-0.190246	-0.374717	0.852511	-0.820392	-0.104966	0.47229	0.323381	0.0684554	0.314188	0.134327
GH_A03G1467	darkmagenta	-0.2147	0.189756	-0.101772	-0.199825	0.350902	-0.412062	-0.018904	-0.127252	-0.319055	-0.484526	0.954539	0.629538
GH_A01G1737	darkmagenta	-0.675205	0.0881233	-0.165547	-0.430279	0.839029	-0.865495	-0.117396	0.282294	0.0835963	-0.0993532	0.516938	0.270635
GH_D08G0083	darkmagenta	-0.447439	0.0757751	-0.335834	-0.448363	0.820898	-0.694928	-0.0881991	0.217408	0.207408	0.079633	0.513963	0.410069
GH_D01G1335	darkmagenta	-0.178535	0.367742	-0.558235	-0.574669	0.820593	-0.678158	-0.251283	-0.191812	-0.0709423	0.0142923	0.588196	0.715977
GH_A10G0746	darkmagenta	-0.288774	0.164395	-0.517884	-0.406065	0.867523	-0.632934	-0.244686	0.048681	0.141171	0.0900963	0.621312	0.661194
GH_D04G0652	darkmagenta	-0.213963	0.121268	-0.493163	-0.441106	0.783208	-0.600388	-0.223168	-0.202795	-0.139795	-0.0244696	0.731276	0.758552
GH_A05G1119	darkmagenta	-0.482403	0.149004	-0.434501	-0.526515	0.951232	-0.820467	-0.248597	0.351017	0.370745	0.163788	0.384894	0.388791
GH_D12G2066	darkmagenta	-0.388741	-0.0462378	-0.389254	-0.420008	0.795977	-0.618261	-0.203858	0.516757	0.692178	0.373582	-0.0476735	0.080381
GH_A09G2700	darkmagenta	-0.59618	0.141348	-0.268841	-0.502171	0.868783	-0.865607	-0.18895	0.501952	0.376607	0.0570703	0.38172	0.248481
GH_A08G2730	darkmagenta	-0.595483	-0.0379724	-0.243918	-0.40811	0.830608	-0.751892	-0.115716	0.41257	0.410168	0.156225	0.218517	0.124672
GH_A01G1050	darkmagenta	-0.381942	0.157755	-0.221859	-0.279588	0.636624	-0.61155	-0.0274881	0.090317	-0.0279537	-0.337764	0.856868	0.587158
GH_D08G2293	darkmagenta	-0.569958	-0.14162	-0.27656	-0.386633	0.853146	-0.731989	-0.192856	0.302268	0.335754	0.201779	0.143784	0.123016
GH_D13G2344	darkmagenta	-0.681693	0.043198	-0.137903	-0.326141	0.796183	-0.761689	-0.0761974	0.501938	0.388824	0.137765	0.113852	-0.0352098
GH_A11G0666	darkmagenta	-0.493408	-0.0699184	-0.263238	-0.0429115	0.766468	-0.48543	-0.108818	0.206531	0.305375	0.230977	0.0420764	0.0709397
GH_A11G0732	darkmagenta	-0.164229	0.259968	-0.670911	-0.614534	0.938335	-0.690393	-0.311715	-0.0798048	0.133138	0.170416	0.522439	0.735182
GH_A03G0511	darkmagenta	-0.0526121	0.230743	-0.504431	-0.455696	0.656472	-0.524885	-0.165939	-0.119909	0.0149366	-0.206501	0.823074	0.834849
GH_D13G2452	darkmagenta	-0.588937	0.10292	-0.287021	-0.453729	0.886853	-0.816697	-0.149548	0.363727	0.340665	0.127078	0.20803	0.158026
GH_A12G2415	darkmagenta	-0.23859	0.33384	-0.508955	-0.501715	0.823466	-0.676649	-0.236749	0.0244494	0.0770586	-0.0462805	0.719531	0.727815
GH_A01G0944	darkmagenta	-0.453748	0.0589129	-0.339119	-0.485286	0.830996	-0.780528	-0.157445	0.0409877	-0.0292301	-0.13698	0.722364	0.584573
GH_D08G1082	darkmagenta	-0.476773	0.148128	-0.292566	-0.41129	0.807505	-0.778943	-0.136221	0.0784577	-0.0472621	-0.229717	0.77347	0.570439
GH_D01G2286	darkmagenta	-0.545636	0.197627	-0.152842	-0.313184	0.714492	-0.743605	-0.0317854	0.0927583	-0.112412	-0.348103	0.798065	0.479712
GH_A12G2668	darkmagenta	-0.212276	-0.552422	-0.0794419	0.0696162	0.29212	-0.00282425	0.00508562	0.26331	0.396857	0.304298	-0.0495134	-0.0779203
GH_A11G2385	darkmagenta	-0.559875	0.241676	-0.270345	-0.442952	0.846222	-0.843068	-0.160289	0.0994786	-0.0707012	-0.144145	0.664526	0.477345
GH_D12G2409	darkmagenta	-0.0860437	0.277145	-0.527239	-0.394553	0.710532	-0.523443	-0.185883	-0.0876401	0.062481	-0.14681	0.786775	0.813093
GH_D03G1083	darkmagenta	-0.37181	-0.0738739	-0.449424	-0.343651	0.87197	-0.618345	-0.223181	0.109379	0.339508	0.229601	0.107576	0.266616
GH_D07G0489	darkmagenta	0.0267931	0.0962368	-0.785607	-0.621125	0.89851	-0.56545	-0.409381	-0.0878725	0.355123	0.275184	0.286072	0.691104
GH_A12G2191	darkmagenta	-0.0719185	0.159347	-0.68445	-0.579067	0.870533	-0.604999	-0.305712	-0.259795	-0.00486715	0.115724	0.599968	0.830646
GH_D11G2159	darkmagenta	-0.114969	0.233276	-0.407063	-0.267438	0.612423	-0.514921	-0.146773	-0.264414	-0.172561	-0.373171	0.7601	0.749763
GH_D12G0535	darkmagenta	-0.282121	0.347175	-0.421325	-0.51439	0.758258	-0.745128	-0.139586	0.107239	0.0866428	-0.182156	0.686221	0.639824
GH_A05G0270	darkmagenta	-0.511151	-0.185807	-0.275216	-0.409166	0.792935	-0.680182	-0.192467	0.305335	0.386781	0.290443	-0.0762174	-0.00298226
GH_A13G0240	darkmagenta	-0.212897	0.159665	-0.620849	-0.600259	0.931411	-0.718501	-0.291782	0.0602703	0.25586	0.0903361	0.565593	0.700535
GH_D01G2414	darkmagenta	-0.263719	0.204929	-0.615664	-0.581515	0.949792	-0.693656	-0.315893	0.228991	0.436987	0.323211	0.338506	0.526252
GH_D02G0387	darkmagenta	-0.616933	0.154928	-0.268894	-0.431865	0.89881	-0.856101	-0.135779	0.252415	0.14409	-0.0483294	0.499101	0.338488
GH_D08G1824	darkmagenta	-0.393511	0.0614345	-0.499388	-0.51558	0.938241	-0.727929	-0.269203	0.371704	0.533288	0.340469	0.133833	0.284789
GH_D09G0508	darkmagenta	-0.187638	0.159116	-0.598526	-0.552116	0.850633	-0.600603	-0.312393	0.461933	0.728081	0.414195	0.122674	0.366743
GH_A09G0707	darkmagenta	-0.176097	-0.00243124	-0.637922	-0.622344	0.911482	-0.670012	-0.311921	-0.079182	0.164138	0.155681	0.546939	0.722347
GH_A02G0894	darkmagenta	-0.197044	0.0535856	-0.677439	-0.51754	0.967193	-0.622884	-0.317477	-0.0170821	0.318466	0.384661	0.189785	0.510509
GH_A01G1662	darkmagenta	-0.298407	0.331747	-0.443078	-0.481521	0.807596	-0.70877	-0.159365	-0.0319769	-0.0271187	-0.140204	0.777666	0.713361
GH_A01G2337	darkmagenta	0.102802	0.266787	-0.817894	-0.681349	0.845809	-0.522123	-0.399745	-0.000501045	0.424893	0.365384	0.365585	0.764156
GH_D01G0504	darkmagenta	-0.551911	0.0221411	-0.201699	-0.314919	0.736378	-0.652238	-0.134438	0.609325	0.608696	0.292128	-0.102546	-0.112599
GH_D06G1982	darkmagenta	-0.098008	0.164344	-0.498132	-0.390283	0.692253	-0.541746	-0.0959735	0.120707	0.357096	-0.152978	0.500306	0.590995
GH_D02G1082	darkmagenta	-0.707918	0.0528077	-0.165605	-0.429227	0.855328	-0.882111	-0.175766	0.355924	0.15395	-0.00602632	0.401927	0.189466
GH_D08G2727	darkmagenta	-0.640968	-0.0540317	-0.119865	-0.367775	0.729924	-0.728356	-0.0772152	0.546736	0.44505	0.097685	0.220637	0.0224262
GH_D09G2362	darkmagenta	-0.361515	0.146457	-0.3873	-0.462584	0.771892	-0.646142	-0.194349	0.635147	0.733997	0.3149	0.0169841	0.117106
GH_D06G2218	darkmagenta	0.0239812	-0.241172	-0.64778	-0.582953	0.747922	-0.496769	-0.404913	-0.12113	0.242978	0.116977	0.464192	0.721431
GH_D01G1893	darkmagenta	0.146426	-0.0452492	0.169938	0.121108	-0.37081	0.369711	0.201346	0.478292	0.555233	0.350345	-0.627097	-0.550245
GH_D07G2186	darkmagenta	-0.590718	0.0545568	-0.243775	-0.384572	0.827982	-0.736652	-0.118906	0.375124	0.369798	0.25978	-0.0176592	-0.0124919
GH_D07G1650	darkmagenta	-0.0916919	0.167704	-0.620267	-0.525828	0.821833	-0.574134	-0.27095	-0.391157	-0.18262	0.0962671	0.535325	0.763071
GH_D08G0082	darkmagenta	-0.538268	0.17551	-0.204552	-0.376002	0.748043	-0.671299	-0.0431224	0.431989	0.30852	0.116654	0.360284	0.192221
GH_A08G0320	darkmagenta	-0.396406	0.266647	-0.147942	-0.399131	0.557637	-0.696424	-0.154452	0.202375	-0.070516	-0.37446	0.888277	0.56312
GH_D01G1717	darkmagenta	-0.590554	-0.17702	-0.178355	-0.323707	0.748069	-0.675011	-0.171944	0.497553	0.490848	0.25341	-0.0446225	-0.083503
GH_D12G2694	darkmagenta	-0.117166	-0.0389818	-0.582457	-0.380916	0.790352	-0.402493	-0.00297077	0.153427	0.502384	0.325287	0.254377	0.464131
GH_A13G2365	darkmagenta	-0.225758	0.3193	-0.397963	-0.422933	0.694711	-0.619828	-0.0916581	0.0301217	0.0205195	-0.245428	0.841142	0.728834
GH_D12G2425	darkmagenta	-0.200763	0.333474	-0.502056	-0.464149	0.782196	-0.619049	-0.232071	-0.191863	-0.130327	-0.0474827	0.710587	0.749544
GH_D07G2219	darkmagenta	0.0992094	-0.0216171	-0.726709	-0.548474	0.733178	-0.337257	-0.341265	-0.150507	0.249651	0.582524	0.175747	0.606204
GH_D06G1950	darkmagenta	-0.342771	0.0678909	-0.387824	-0.391125	0.788635	-0.685659	-0.121302	-0.0717491	-0.0239743	-0.208619	0.729205	0.647157
GH_D05G2234	darkmagenta	-0.256854	0.311162	-0.358076	-0.250633	0.644637	-0.440009	-0.111419	0.498382	0.613179	0.151398	0.253058	0.257618
GH_D01G0267	darkmagenta	-0.33383	0.244756	-0.53856	-0.549339	0.935614	-0.752093	-0.277619	0.171897	0.311236	0.233365	0.221545	0.404448
GH_D10G0417	darkmagenta	-0.222006	0.0722506	-0.48474	-0.386643	0.7851	-0.531401	-0.15123	0.158145	0.326489	0.0605126	0.555734	0.58528
GH_D07G1710	darkmagenta	-0.283102	0.258567	-0.561716	-0.553178	0.929207	-0.724706	-0.192889	-0.0630033	0.0787235	0.0836744	0.526313	0.637679
GH_A05G0505	darkmagenta	-0.109188	-0.0594701	-0.64409	-0.530439	0.853795	-0.521835	-0.286673	-0.28517	0.0385744	0.428258	0.103497	0.492056
GH_A02G2008	darkmagenta	-0.255166	-0.0317065	-0.590733	-0.563847	0.935113	-0.696791	-0.280932	-0.14628	0.069896	0.220624	0.322072	0.553179
GH_A13G1177	darkmagenta	-0.180464	0.202194	-0.567728	-0.511676	0.844197	-0.612918	-0.254932	-0.312451	-0.147928	0.161221	0.378824	0.606864
GH_D13G2604	darkmagenta	-0.494375	0.264716	-0.126089	-0.348245	0.626414	-0.725387	-0.0983485	0.174511	-0.103643	-0.387221	0.874065	0.516322
GH_A03G0768	darkmagenta	-0.27337	0.224314	-0.58609	-0.547864	0.937639	-0.688668	-0.282063	-0.00243644	0.175238	0.332006	0.184746	0.443435
GH_D11G1805	darkmagenta	-0.591685	0.216495	-0.1542	-0.424878	0.74676	-0.829009	-0.0462866	0.155478	-0.10805	-0.272282	0.778365	0.452936
GH_D09G1665	darkmagenta	-0.413869	0.0161694	-0.472281	-0.495914	0.946488	-0.763105	-0.23779	0.100072	0.186039	0.100559	0.487516	0.514479
GH_D11G1466	darkmagenta	-0.0193998	0.447758	-0.59918	-0.513703	0.713594	-0.530082	-0.187677	0.0770032	0.261197	0.0213708	0.61553	0.745197
GH_D10G0831	darkmagenta	-0.155742	0.0683581	-0.629024	-0.505795	0.866591	-0.570899	-0.294376	-0.0182567	0.203536	0.230023	0.547041	0.716058
GH_A11G1649	darkmagenta	-0.393106	0.0882108	-0.528914	-0.576773	0.979454	-0.776842	-0.271607	0.235417	0.389857	0.289105	0.226021	0.37706
GH_D07G2530	darkmagenta	0.10141	0.272385	-0.703741	-0.566856	0.739482	-0.483035	-0.280805	-0.145196	0.142187	0.0401637	0.661763	0.897124
GH_A12G1633	darkmagenta	0.0148551	0.118428	-0.631077	-0.427686	0.742506	-0.499383	-0.263542	-0.11482	0.196417	-0.100722	0.613396	0.797628
GH_A10G2658	darkmagenta	-0.0237912	-0.47802	-0.176364	0.0724612	0.224723	0.160711	0.0311999	0.0477962	0.326431	0.521234	-0.309591	-0.129861
GH_A02G0865	darkmagenta	-0.203546	-0.654556	-0.278921	-0.290603	0.509587	-0.317626	-0.188838	-0.0638062	0.154009	0.355655	-0.11506	0.0818418
GH_A05G0221	darkmagenta	-0.0974498	0.0802678	-0.742032	-0.633353	0.956375	-0.656118	-0.346761	-0.0392773	0.296762	0.245919	0.416961	0.719485
GH_D08G0486	darkmagenta	-0.306186	0.281253	-0.35229	-0.532976	0.71427	-0.805445	-0.231988	0.103784	0.0892371	-0.297967	0.586551	0.53621
GH_D01G1757	darkmagenta	-0.587716	0.258642	-0.141095	-0.369198	0.731317	-0.813058	-0.0319612	0.149049	-0.111326	-0.328947	0.797921	0.463757
GH_D13G0724	darkmagenta	-0.509777	-0.0485547	-0.357329	-0.418588	0.89249	-0.722124	-0.165897	0.19405	0.276429	0.271895	0.0669747	0.150351
GH_A11G1442	darkmagenta	0.162942	0.306204	-0.847652	-0.61862	0.826622	-0.450491	-0.345226	-0.0612619	0.390902	0.345591	0.361077	0.796896
GH_D01G0246	darkmagenta	-0.216186	0.111211	-0.640534	-0.557454	0.948064	-0.665179	-0.324392	0.162485	0.455309	0.280222	0.275686	0.516983
GH_A01G0258	darkmagenta	-0.161798	0.0525909	-0.654833	-0.482399	0.915866	-0.577964	-0.325107	0.120333	0.4669	0.28582	0.26311	0.532336
GH_A03G0544	darkmagenta	-0.354056	0.143707	-0.449395	-0.477132	0.867635	-0.700153	-0.104879	-0.186849	-0.150735	0.0763553	0.483117	0.548137
GH_A04G0165	darkmagenta	-0.582271	0.00266372	-0.0877252	-0.286312	0.633125	-0.635371	-0.125326	0.762472	0.658229	0.196742	-0.0288715	-0.160716
GH_A08G2472	darkmagenta	-0.158384	0.135015	-0.391767	-0.457224	0.600987	-0.537767	-0.246054	-0.0543644	-0.0715216	-0.091908	0.782793	0.723392
GH_A04G0827	darkmagenta	-0.151363	0.372595	-0.31615	-0.458241	0.51919	-0.600026	-0.115407	0.0419233	-0.0333425	-0.358041	0.878784	0.721268
GH_A08G0295	darkmagenta	-0.0520509	0.0848429	-0.659344	-0.485037	0.828956	-0.560899	-0.317811	-0.221302	0.0748392	0.039296	0.560424	0.797796
GH_D13G2057	darkmagenta	-0.475175	0.327378	-0.224097	-0.534926	0.707397	-0.795131	-0.0810676	0.458516	0.326582	-0.142587	0.544129	0.332353
GH_D12G2540	darkmagenta	-0.392506	0.171279	-0.434266	-0.496191	0.855185	-0.689281	-0.242575	0.556474	0.655775	0.373518	0.0468496	0.167768
GH_D05G2528	darkmagenta	-0.550405	0.283507	-0.208643	-0.295654	0.767647	-0.723856	-0.0326383	0.285435	0.125245	-0.127601	0.610614	0.372321
GH_D08G1576	darkmagenta	-0.330255	0.257758	-0.426297	-0.47969	0.81225	-0.701692	-0.186224	0.319781	0.320242	-0.0430012	0.662084	0.581602
GH_A13G2350	darkmagenta	-0.478448	0.124412	-0.319569	-0.381493	0.825725	-0.681756	-0.095571	0.376353	0.391455	0.12357	0.369046	0.276848
GH_D05G0950	darkmagenta	-0.00499496	0.150897	-0.719081	-0.683202	0.832429	-0.553827	-0.303694	0.10487	0.422688	0.306622	0.437536	0.717212
GH_D11G0193	darkmagenta	-0.362387	0.21756	-0.528238	-0.548426	0.949131	-0.73816	-0.256086	0.139801	0.289443	0.316104	0.16048	0.354229
GH_A05G1519	darkmagenta	-0.0510649	0.313157	-0.733378	-0.646015	0.899494	-0.646511	-0.328459	0.160905	0.504632	0.259029	0.319631	0.634633
GH_A01G1762	darkmagenta	-0.244746	-0.38504	-0.376033	-0.369011	0.662769	-0.458958	-0.192376	-0.0248354	0.226206	0.33776	-0.13348	0.115987
GH_D12G1719	darkmagenta	-0.334053	0.127366	-0.561753	-0.568249	0.968472	-0.746771	-0.259928	-0.00387596	0.132221	0.254875	0.314639	0.499879
GH_D11G3601	darkmagenta	-0.397537	0.128146	-0.342507	-0.423459	0.790223	-0.75366	-0.15604	0.078169	0.0539129	-0.253145	0.701393	0.573847
GH_A06G1925	darkmagenta	-0.562319	-0.0492614	-0.310394	-0.383461	0.888385	-0.774455	-0.104797	0.129837	0.127256	0.032417	0.413477	0.337927
GH_D10G0977	darkmagenta	-0.629289	0.183978	-0.131	-0.279724	0.752093	-0.795083	-0.0965796	0.253396	0.0315015	-0.292717	0.680522	0.367127
GH_A11G1312	darkmagenta	-0.0628782	-0.133057	0.494412	0.589409	-0.522265	0.4903	0.419505	0.521125	0.364891	-0.0119075	-0.372148	-0.650721
GH_D06G0235	darkmagenta	-0.45595	-0.049117	-0.158228	-0.264717	0.59138	-0.527306	-0.10077	0.722524	0.758455	0.247834	-0.0873964	-0.133277
GH_A03G2241	darkmagenta	-0.721958	0.0408278	-0.137638	-0.377819	0.839343	-0.831784	-0.0889526	0.396974	0.183148	0.0425939	0.379306	0.143784
GH_A06G1462	darkmagenta	0.025181	0.0219748	-0.773519	-0.670181	0.882149	-0.560115	-0.391709	-0.22791	0.12423	0.309116	0.400034	0.779606
GH_D11G2543	darkmagenta	-0.439082	0.165638	-0.443288	-0.418057	0.931153	-0.78579	-0.213583	0.108465	0.171075	0.000458169	0.471489	0.486229
GH_D02G0121	darkmagenta	-0.073298	0.041909	-0.589744	-0.540271	0.770638	-0.541344	-0.244816	0.0378868	0.312831	0.0904713	0.548592	0.686656
GH_D12G0468	darkmagenta	-0.235448	0.354911	-0.365259	-0.436423	0.663709	-0.643644	-0.153029	-0.0766696	-0.145009	-0.29911	0.888113	0.753486
GH_D13G2226	darkmagenta	-0.0999287	0.211617	-0.589364	-0.548018	0.79558	-0.616978	-0.263845	-0.213651	-0.0567116	-0.0673748	0.748131	0.851324
GH_A11G1772	darkmagenta	0.0323619	-0.430511	-0.467369	-0.38795	0.51139	-0.252494	-0.218842	-0.303777	-0.0394013	0.293563	0.286654	0.521643
GH_D08G2480	darkmagenta	-0.039131	0.0952517	-0.6303	-0.554145	0.76415	-0.526623	-0.313844	-0.1426	0.0656115	0.146388	0.637665	0.814261
GH_D11G0122	darkmagenta	0.150889	-0.0517172	0.24646	0.162115	-0.407726	0.18741	0.136291	-0.284061	-0.493805	-0.599536	0.635551	0.302793
GH_A09G2187	darkmagenta	-0.283046	0.0550128	-0.564521	-0.529136	0.916524	-0.647559	-0.266949	-0.00512012	0.241277	0.419046	0.018255	0.319312
GH_D03G1174	darkmagenta	-0.0905741	0.214712	-0.603717	-0.504406	0.798837	-0.54104	-0.264109	-0.403647	-0.186525	0.17692	0.402473	0.669694
GH_D09G1519	darkmagenta	-0.310545	0.0242094	-0.510168	-0.524837	0.8764	-0.663323	-0.25558	0.0400519	0.143645	0.1741	0.56262	0.610398
GH_A03G0381	darkmagenta	-0.523668	0.126985	-0.399632	-0.531742	0.953359	-0.830815	-0.240747	0.282942	0.293417	0.213277	0.249346	0.283952
GH_D13G2358	darkmagenta	-0.0327187	0.313326	-0.416449	-0.409225	0.543912	-0.482259	-0.103868	-0.168833	-0.117263	-0.32314	0.883393	0.825847
GH_A11G0620	darkmagenta	-0.612601	0.125898	-0.0797823	-0.364077	0.658232	-0.744894	-0.0824672	0.714555	0.563837	0.0406878	0.0875358	-0.0911637
GH_D10G2517	darkmagenta	-0.0820739	0.276534	-0.703089	-0.622151	0.899992	-0.643284	-0.265052	-0.12031	0.109761	0.165665	0.556133	0.797863
GH_D11G0801	darkmagenta	-0.156218	0.120223	-0.67221	-0.562835	0.936654	-0.658202	-0.295429	-0.166	0.0930263	0.143539	0.522267	0.745783
GH_D13G1447	darkmagenta	-0.396512	0.117323	-0.488864	-0.523302	0.941817	-0.766242	-0.228017	0.0246977	0.0850343	0.0904592	0.562513	0.586405
GH_A02G1147	darkmagenta	0.437211	0.152985	0.34561	0.671301	-0.800731	0.752678	0.4975	-0.227627	-0.210739	-0.33878	-0.191203	-0.246599
GH_D04G1487	darkmagenta	-0.578584	0.0380266	-0.248639	-0.403563	0.824375	-0.735966	-0.167213	0.488227	0.466006	0.285496	-0.0165137	-0.0181654
GH_D02G0369	darkmagenta	-0.0770066	0.244856	-0.722127	-0.678613	0.910517	-0.663376	-0.345534	0.102676	0.395869	0.21898	0.475467	0.727698
GH_D02G2246	darkmagenta	-0.0481444	0.308996	-0.584963	-0.597437	0.747581	-0.648852	-0.250552	-0.0566227	0.155589	-0.0846905	0.520807	0.696942
GH_D13G2613	darkmagenta	-0.556805	0.0666832	-0.29224	-0.446863	0.852671	-0.757378	-0.167239	0.341334	0.357294	0.285131	-0.015522	0.0333583
GH_A10G1787	darkmagenta	-0.232453	0.0564414	-0.608009	-0.573856	0.936766	-0.701619	-0.283158	-0.175322	0.0245858	0.141962	0.459908	0.65658
GH_D06G1208	darkmagenta	-0.259041	0.253805	-0.521682	-0.617816	0.848155	-0.755667	-0.311696	0.108785	0.172328	0.0379649	0.638512	0.672598
GH_A08G0983	darkmagenta	-0.136687	0.110942	-0.709784	-0.607034	0.955961	-0.662798	-0.3266	-0.0511424	0.245619	0.223113	0.476825	0.729864
GH_A10G2418	darkmagenta	-0.139789	0.326669	-0.667679	-0.593293	0.915067	-0.671939	-0.247798	-0.116443	0.0767829	0.156057	0.504764	0.733147
GH_D06G0731	darkmagenta	-0.750213	0.0925419	-0.0544364	-0.291746	0.769293	-0.805806	-0.0437553	0.443082	0.246648	-0.00764333	0.210596	-0.0335265
GH_A01G1187	darkmagenta	-0.441742	0.154519	-0.456028	-0.521502	0.941892	-0.799231	-0.25563	0.144143	0.237901	0.157629	0.291304	0.373499
GH_A02G0343	darkmagenta	-0.343291	0.243823	-0.509264	-0.609802	0.913324	-0.782649	-0.19601	0.211528	0.281683	0.0825172	0.576654	0.591443
GH_A02G0361	darkmagenta	-0.674166	0.229091	-0.135502	-0.324325	0.796883	-0.825541	-0.0324385	0.345042	0.0942506	-0.197321	0.645879	0.324496
GH_D09G1689	darkmagenta	-0.142957	0.509014	-0.264948	-0.356813	0.447653	-0.472031	-0.149904	0.46048	0.305911	-0.12828	0.553442	0.451
GH_D01G1865	darkmagenta	-0.289646	0.205233	-0.516273	-0.600592	0.872058	-0.752708	-0.212506	0.197557	0.275864	0.0234539	0.633776	0.646647
GH_D01G1954	darkmagenta	-0.518041	0.154939	-0.31508	-0.441651	0.863895	-0.828342	-0.181421	0.0540769	-0.0367324	-0.158629	0.646811	0.506746
GH_A01G0046	darkmagenta	0.00304569	0.344119	-0.732987	-0.554721	0.846332	-0.519314	-0.291814	-0.0344817	0.363973	0.33302	0.210765	0.598968
GH_D08G1473	darkmagenta	-0.202794	-0.0336708	0.705677	0.364693	-0.616102	0.127849	0.133879	0.0156543	-0.586934	-0.694051	0.350704	-0.254573
GH_D05G3653	darkmagenta	-0.194668	0.338484	-0.333802	-0.576731	0.585999	-0.675967	-0.211761	0.0804526	-0.00916419	-0.268086	0.788548	0.665843
GH_D08G0099	darkmagenta	0.191222	0.200799	-0.853355	-0.633384	0.817044	-0.466282	-0.373605	-0.0786709	0.435971	0.297684	0.295602	0.772597
GH_D06G0602	darkmagenta	0.222111	0.177888	-0.873545	-0.647619	0.807442	-0.428478	-0.387621	-0.296653	0.218869	0.322136	0.398484	0.877201
GH_D10G1585	darkmagenta	-0.672336	0.139389	-0.0925614	-0.165594	0.725816	-0.660377	-0.0606519	0.615773	0.469764	0.143409	0.093393	-0.0847846
GH_D02G0906	darkmagenta	0.0134397	0.0963198	-0.819529	-0.604114	0.93661	-0.538364	-0.351462	-0.152323	0.28821	0.387075	0.318253	0.73591
GH_A13G2535	darkmagenta	-0.528462	0.126463	-0.298229	-0.374305	0.858015	-0.786301	-0.186673	0.190533	0.120073	-0.136325	0.585463	0.438758
GH_A05G0929	darkmagenta	-0.605873	-0.104062	-0.164751	-0.198992	0.763292	-0.631714	-0.0192418	0.24065	0.238961	0.139133	0.036749	-0.0133146
GH_A03G1712	darkmagenta	-0.151082	-0.0902303	-0.353463	-0.273007	0.535723	-0.321486	-0.106582	0.543466	0.847864	0.408415	-0.312965	-0.0728268
GH_A07G2553	darkmagenta	-0.646012	0.17975	-0.187485	-0.449314	0.828195	-0.870198	-0.131613	0.448191	0.25451	-0.0996675	0.520712	0.272497
GH_A10G0979	darkmagenta	-0.625622	0.15952	-0.261536	-0.406915	0.89369	-0.850277	-0.148507	0.288872	0.155138	-0.0399069	0.50214	0.335912
GH_A08G1214	darkmagenta	-0.353661	0.314	-0.52603	-0.568489	0.946871	-0.792007	-0.260816	0.18793	0.239746	0.103297	0.486184	0.55708
GH_D04G1391	darkmagenta	-0.0324673	0.175108	-0.344298	-0.0124917	0.407173	-0.108227	0.0779376	0.39487	0.577267	0.181835	0.264677	0.329738
GH_A03G2238	darkmagenta	-0.527293	0.106192	-0.201649	-0.325806	0.744729	-0.741021	-0.0914667	0.137467	-0.0473476	-0.27625	0.80053	0.518224
GH_D04G0590	darkmagenta	-0.167317	0.0836461	-0.630039	-0.507062	0.897765	-0.61987	-0.285204	-0.243674	-0.0310548	0.140909	0.533683	0.738222
GH_D13G0251	darkmagenta	-0.223061	0.163874	-0.582744	-0.490101	0.895392	-0.687212	-0.250656	0.0582133	0.280451	0.0238852	0.489632	0.629403
GH_A09G1546	darkmagenta	-0.381727	0.0765566	-0.467807	-0.567165	0.902272	-0.774154	-0.215326	0.0335769	0.0720935	0.0377853	0.623088	0.612777
GH_A13G0760	darkmagenta	-0.0985309	0.173145	-0.721472	-0.605984	0.939836	-0.660867	-0.355667	-0.0525233	0.245005	0.168359	0.474992	0.744849
GH_D13G2158	darkmagenta	0.067194	-0.139695	-0.675178	-0.52154	0.727332	-0.440241	-0.301736	-0.29051	0.0714015	0.105885	0.568101	0.832588
GH_A01G0534	darkmagenta	-0.33164	0.122403	-0.513728	-0.53679	0.922397	-0.746184	-0.215295	-0.12509	-0.0361028	0.0511537	0.540845	0.620537
GH_A11G2504	darkmagenta	-0.0872628	0.269791	-0.307102	0.172842	0.450242	-0.139547	0.216019	-0.320782	-0.184996	-0.154885	0.508048	0.521359
GH_A05G1082	darkmagenta	-0.278979	-0.0270984	-0.568482	-0.558086	0.922508	-0.685712	-0.289826	-0.0582462	0.13049	0.172323	0.520345	0.640435
GH_A12G2751	darkmagenta	-0.193405	-0.00686744	-0.644173	-0.559379	0.929831	-0.64073	-0.286865	-0.186118	0.109305	0.235487	0.413767	0.649963
GH_D10G0528	darkmagenta	-0.414619	0.0956772	-0.502894	-0.54353	0.966513	-0.75877	-0.276816	0.205777	0.333842	0.341394	0.146848	0.31449
GH_A06G0843	darkmagenta	-0.616353	0.0952544	-0.229281	-0.412276	0.835566	-0.798215	-0.234212	0.55815	0.45451	0.167822	0.179006	0.0819249
GH_D02G2354	darkmagenta	-0.224746	0.190895	-0.448502	-0.475911	0.748498	-0.659389	-0.232665	-0.0313292	-0.0195701	-0.189103	0.823699	0.769693
GH_D07G1876	darkmagenta	0.144829	0.258343	-0.79984	-0.693821	0.792726	-0.526725	-0.383757	-0.171611	0.200699	0.208379	0.529978	0.890129
GH_D11G0274	darkmagenta	-0.374753	0.420596	-0.41832	-0.525832	0.850242	-0.798824	-0.193509	0.200321	0.140155	-0.10347	0.674897	0.598218
GH_D02G1053	darkmagenta	-0.404028	0.186099	-0.304297	-0.612586	0.743912	-0.771164	-0.0755502	0.0738625	-0.0528137	-0.11784	0.743941	0.565258
GH_D01G2581	darkmagenta	-0.564267	0.0288891	-0.306006	-0.468884	0.879494	-0.776665	-0.177876	0.423472	0.385583	0.179691	0.343818	0.24788
GH_D01G0075	darkmagenta	-0.249547	0.181807	-0.491562	-0.522641	0.823352	-0.711375	-0.188016	-0.0976318	-0.00753006	-0.156515	0.739004	0.738153
GH_A08G1418	darkmagenta	-0.556542	0.0478973	-0.275044	-0.617648	0.842211	-0.84983	-0.233785	0.368512	0.273938	0.208292	0.181226	0.147374
GH_D11G2233	darkmagenta	-0.00156697	0.0297016	0.492572	0.452143	-0.526236	0.263738	0.423507	-0.286762	-0.657824	-0.767128	0.453691	-0.00510592
GH_A05G0962	darkmagenta	-0.0193331	0.103938	-0.701653	-0.659341	0.826899	-0.531376	-0.29307	0.164404	0.47986	0.332817	0.401213	0.666592
GH_D06G0407	darkmagenta	-0.420613	0.00465533	-0.359765	-0.434715	0.796226	-0.645424	-0.192054	0.538577	0.659539	0.378448	-0.0958719	0.0275295
GH_D09G1667	darkmagenta	-0.317122	0.0354331	-0.550753	-0.494797	0.933139	-0.654753	-0.300632	0.157321	0.391665	0.42005	0.00740773	0.279267
GH_A03G1118	darkmagenta	-0.101034	0.145434	-0.680968	-0.577934	0.893345	-0.596101	-0.303119	-0.303834	-0.0303681	0.271366	0.365671	0.683026
GH_A13G1900	darkmagenta	-0.200115	0.325456	-0.59726	-0.600746	0.876389	-0.68681	-0.28031	0.14674	0.27002	0.189799	0.538673	0.663977
GH_A02G0783	darkmagenta	-0.387776	0.194473	-0.462925	-0.560521	0.907018	-0.825914	-0.244583	0.264956	0.32606	-0.0192196	0.52764	0.521714
GH_A04G0092	darkmagenta	-0.0238043	0.0464801	-0.693534	-0.479029	0.835149	-0.51836	-0.303651	0.0333357	0.449556	0.187163	0.252334	0.597324
GH_D11G0581	darkmagenta	-0.465563	0.379553	-0.295628	-0.481702	0.78387	-0.783589	-0.0924193	0.163988	0.00264246	-0.13104	0.742584	0.544262
GH_A13G0051	darkmagenta	-0.340395	0.266814	-0.332075	-0.395998	0.720965	-0.685514	-0.112824	-0.0239637	-0.115118	-0.270752	0.869677	0.695713
GH_A13G2484	darkmagenta	-0.433923	0.150015	-0.227603	-0.376312	0.68827	-0.698189	-0.125461	0.0554652	-0.115316	-0.286172	0.869339	0.599788
GH_D06G0761	darkmagenta	-0.751641	-0.046509	0.0186804	-0.277658	0.673597	-0.746174	-0.063736	0.552869	0.319656	0.122348	-0.0330963	-0.230582
GH_D08G2762	darkmagenta	-0.280144	-0.0764495	-0.537993	-0.295325	0.885464	-0.48121	-0.225357	0.198422	0.455352	0.434011	0.10435	0.328504
GH_D02G2409	darkmagenta	-0.297302	0.133799	-0.329322	-0.315525	0.682382	-0.600185	-0.121087	-0.0705186	-0.113643	-0.295127	0.869353	0.705718
GH_D02G2332	darkmagenta	-0.42702	0.0325448	-0.471918	-0.447462	0.948863	-0.718702	-0.24756	0.22523	0.371165	0.284768	0.161839	0.294021
GH_D12G1489	darkmagenta	-0.0735424	0.327053	-0.489185	-0.473094	0.660757	-0.579777	-0.135096	-0.116069	-0.0336623	-0.276601	0.839425	0.834661
GH_D11G0661	darkmagenta	-0.337426	0.114278	-0.575006	-0.543468	0.981615	-0.736869	-0.294606	0.18017	0.391617	0.297939	0.229806	0.423494
GH_A03G1468	darkmagenta	-0.648279	0.020599	-0.231975	-0.368072	0.88511	-0.815323	-0.146078	0.174292	0.0644695	0.0431439	0.324026	0.21611
GH_D05G3223	darkmagenta	-0.493873	0.0864844	-0.394643	-0.472151	0.923704	-0.790435	-0.213971	0.289595	0.361567	0.169107	0.204901	0.251253
GH_D04G0281	darkmagenta	-0.527207	0.104004	-0.375937	-0.515461	0.922064	-0.801972	-0.211526	0.384824	0.393454	0.224356	0.26865	0.267038
GH_A13G0508	darkmagenta	-0.234426	0.216078	-0.438167	-0.429855	0.743393	-0.616608	-0.162124	-0.0754808	-0.0465181	-0.157401	0.825742	0.758068
GH_D01G0897	darkmagenta	-0.455291	0.330777	-0.35108	-0.467761	0.856217	-0.813763	-0.162461	0.148237	0.0462789	-0.147524	0.681931	0.546979
GH_D09G0742	darkmagenta	0.372458	0.0304914	0.322976	0.620564	-0.697296	0.64447	0.157288	-0.00748187	-0.0266055	-0.275132	-0.320764	-0.332533
GH_A13G0176	darkmagenta	-0.269996	0.0539433	-0.344071	-0.38095	0.667707	-0.576975	-0.184292	-0.155696	-0.20788	-0.166416	0.832186	0.710557
GH_D02G1621	darkmagenta	-0.125929	0.199572	-0.64426	-0.539593	0.86456	-0.604673	-0.302204	-0.0826999	0.133482	0.148378	0.612288	0.778233
GH_D08G1158	darkmagenta	-0.596775	0.153159	-0.287586	-0.455596	0.893782	-0.824139	-0.161638	0.339776	0.269634	0.162242	0.178747	0.147462
GH_D11G3029	darkmagenta	-0.410733	0.290741	-0.102181	-0.226952	0.488973	-0.498508	-0.0960979	0.883487	0.738425	0.172842	-0.0086043	-0.115037
GH_D04G0596	darkmagenta	-0.707745	-0.0884247	0.0110507	-0.21934	0.649691	-0.713892	-0.080244	0.584982	0.41285	-0.00470016	0.0641121	-0.165972
GH_A02G1167	darkmagenta	-0.153743	0.131796	-0.679699	-0.610407	0.938641	-0.65794	-0.34003	-0.0790243	0.161397	0.206257	0.525685	0.741766
GH_A01G2506	darkmagenta	-0.546652	-0.0613483	-0.266281	-0.430899	0.809158	-0.680363	-0.182676	0.452337	0.439936	0.311961	0.173648	0.11472
GH_A07G0155	darkmagenta	-0.485999	0.12051	-0.256054	-0.40288	0.772212	-0.693053	0.0448563	-0.0621844	-0.117505	-0.0703005	0.522534	0.393615
GH_D02G1639	darkmagenta	-0.247644	0.240673	-0.525615	-0.492527	0.861225	-0.68352	-0.219609	-0.211097	-0.125285	-0.0053122	0.569801	0.677856
GH_A13G2285	darkmagenta	-0.109052	-0.128482	-0.48986	0.0156939	0.686007	-0.207784	-0.138131	-0.0845553	0.202726	0.211207	0.246328	0.465612
GH_D12G1538	darkmagenta	-0.264235	0.259697	-0.622708	-0.620576	0.97387	-0.751004	-0.301754	0.124278	0.3084	0.276163	0.290443	0.519178
GH_A07G0107	darkmagenta	-0.386233	0.410525	-0.290915	-0.493053	0.719819	-0.812353	-0.162753	0.228471	0.0934482	-0.322821	0.738002	0.549809
GH_A01G0013	darkmagenta	-0.208812	0.184117	-0.54495	-0.52665	0.850041	-0.686944	-0.206158	-0.0340052	0.0956137	-0.076401	0.707239	0.74952
GH_D08G0340	darkmagenta	-0.532846	0.245926	-0.187633	-0.512284	0.72702	-0.849614	-0.192418	0.410382	0.141315	-0.178415	0.683496	0.411073
GH_A11G0436	darkmagenta	-0.57815	-0.0819812	0.0373866	-0.168297	0.48187	-0.507921	-0.0375057	0.794656	0.660325	0.150759	-0.0477525	-0.262771
GH_A03G0477	darkmagenta	-0.321822	0.172501	-0.47445	-0.519816	0.860852	-0.73943	-0.224285	0.0301509	0.0893177	-0.0784119	0.7077	0.678534
GH_D05G0921	darkmagenta	-0.493618	-0.116889	-0.276377	-0.23618	0.78628	-0.578529	-0.00912735	0.147946	0.26884	0.220006	0.00119056	0.0633061
GH_A11G3553	darkmagenta	0.0713563	0.417175	-0.718513	-0.630822	0.765916	-0.504181	-0.351184	0.134331	0.367238	0.347247	0.29595	0.654274
GH_A10G1151	darkmagenta	-0.170272	0.141181	-0.672924	-0.560709	0.931608	-0.582668	-0.178967	0.199476	0.541392	0.463746	0.126675	0.438263
GH_A03G1056	darkmagenta	-0.18881	0.0383261	-0.666115	-0.582728	0.950027	-0.639446	-0.307005	-0.128073	0.163267	0.389088	0.186168	0.524104
GH_A07G1832	darkmagenta	-0.386072	0.310308	-0.453645	-0.458639	0.873316	-0.650483	-0.17618	0.396099	0.473642	0.380221	0.177643	0.273954
GH_D12G1241	darkmagenta	-0.492669	-0.184517	-0.360701	-0.402789	0.884037	-0.712853	-0.226447	0.135497	0.234272	0.169828	0.232858	0.264967
GH_D12G0922	darkmagenta	-0.203002	0.0446699	-0.684474	-0.626276	0.984082	-0.693539	-0.321474	-0.024567	0.248478	0.316718	0.346043	0.620591
GH_A10G1950	darkmagenta	-0.373119	0.03911	-0.372684	-0.46152	0.789921	-0.68672	-0.160317	-0.0116101	-0.0343031	-0.0662673	0.732271	0.627193
GH_D01G1917	darkmagenta	-0.0754374	0.172191	-0.693895	-0.563138	0.860559	-0.52301	-0.321255	0.344368	0.689093	0.519751	0.048583	0.419812
GH_A13G2587	darkmagenta	-0.373687	0.0832907	-0.523708	-0.518412	0.964803	-0.760263	-0.275011	0.0936813	0.260091	0.173615	0.319434	0.45187
GH_D12G2209	darkmagenta	-0.0472278	0.168381	-0.703038	-0.587478	0.872403	-0.589235	-0.311765	-0.33861	-0.0543734	0.17617	0.478165	0.781564
GH_D09G2254	darkmagenta	-0.419915	0.0503208	-0.415165	-0.467761	0.862649	-0.678238	-0.180924	0.317744	0.487033	0.379964	-0.0716845	0.0991133
GH_A13G2483	darkmagenta	-0.0209875	0.0330355	-0.732124	-0.408114	0.875126	-0.474532	-0.3514	-0.0834132	0.35008	0.279222	0.290259	0.648077
GH_D13G2477	darkmagenta	-0.215288	0.167892	-0.492734	-0.510754	0.78663	-0.649723	-0.257146	-0.0574561	0.00536032	-0.0755459	0.780957	0.768068
GH_D13G2532	darkmagenta	-0.508669	0.0260441	-0.357493	-0.293214	0.891483	-0.667262	-0.112512	0.320035	0.397339	0.191351	0.203731	0.219618
GH_D11G1983	darkmagenta	-0.14338	0.164329	-0.27013	0.177297	0.469563	-0.154893	0.338411	-0.0294986	0.145281	-0.118685	0.260709	0.290876
GH_A08G0098	darkmagenta	0.0533577	0.00822444	-0.824472	-0.562279	0.910791	-0.494122	-0.352317	-0.159985	0.346738	0.376388	0.240445	0.703609
GH_D03G1927	darkmagenta	-0.32696	0.171017	-0.401632	-0.289563	0.788129	-0.595516	-0.140895	-0.101896	-0.0700244	-0.117154	0.708301	0.647263
GH_D09G2122	darkmagenta	-0.283474	0.191482	-0.527304	-0.49837	0.869352	-0.616314	-0.262047	0.0760222	0.291814	0.440712	-0.0277026	0.254281
GH_A06G1047	darkmagenta	0.0391724	-0.0535839	-0.735391	-0.408856	0.825776	-0.382358	-0.299457	-0.1512	0.338003	0.290923	0.242982	0.640608
GH_A05G3201	darkmagenta	-0.331489	0.0529027	-0.564413	-0.539143	0.965971	-0.720979	-0.233779	0.113434	0.344949	0.289978	0.198593	0.403455
GH_A02G0943	darkmagenta	-0.298906	0.482079	-0.288104	-0.509403	0.618308	-0.698762	-0.0396684	0.285702	0.153134	-0.243073	0.746889	0.563327
GH_A07G1874	darkmagenta	-0.283694	0.31002	-0.521666	-0.606127	0.864715	-0.749801	-0.276067	0.168443	0.21744	0.0859079	0.603876	0.641073
GH_A08G2818	darkmagenta	-0.320827	0.143829	-0.583137	-0.591266	0.972591	-0.737279	-0.286192	0.249995	0.437624	0.363283	0.168397	0.391381
GH_D08G0375	darkmagenta	-0.329243	0.305726	-0.54565	-0.607057	0.942299	-0.794808	-0.235977	0.193035	0.316337	0.125312	0.458299	0.545856
GH_A06G1773	darkmagenta	-0.232124	0.153192	-0.632473	-0.574736	0.961082	-0.707383	-0.292904	-0.124814	0.098152	0.187057	0.41416	0.634415
GH_A13G2356	darkmagenta	-0.360996	0.245552	-0.485574	-0.528564	0.890073	-0.725375	-0.25868	0.499576	0.589745	0.293452	0.191532	0.308693
GH_D06G2286	darkmagenta	-0.266441	-0.0277451	-0.52485	-0.301561	0.875158	-0.575558	-0.204007	-0.0757038	0.141944	0.0636505	0.427009	0.558002
GH_A03G0945	darkmagenta	-0.578793	0.110461	-0.314081	-0.443006	0.898685	-0.823038	-0.215346	0.213534	0.11674	0.0903163	0.423853	0.3422
GH_D04G1275	darkmagenta	-0.514464	0.15016	-0.222102	-0.30196	0.75419	-0.7119	-0.000390807	0.0323543	-0.127176	-0.248075	0.777129	0.523856
GH_A03G1230	darkmagenta	0.25326	0.0378834	-0.815994	-0.484046	0.704442	-0.254744	-0.321225	0.0914216	0.734857	0.527875	-0.0793823	0.487799
GH_A01G0120	darkmagenta	-0.609992	0.0923235	-0.28385	-0.479481	0.903204	-0.841164	-0.0811477	0.343156	0.249409	0.0992014	0.347683	0.242136
GH_A13G0307	darkmagenta	-0.435313	-0.650139	-0.103726	-0.207498	0.52382	-0.415875	-0.105814	0.109711	0.179957	0.228389	-0.0812505	-0.0759476
GH_D10G2173	darkmagenta	-0.298415	0.382507	-0.314262	-0.409655	0.662677	-0.686334	-0.108475	0.0933227	-0.00818951	-0.348118	0.863276	0.668426
GH_A02G0516	darkmagenta	-0.467436	-0.495174	-0.231501	-0.411283	0.703009	-0.612209	-0.240314	0.144018	0.202225	0.263293	0.0476572	0.0818734
GH_A08G0643	darkmagenta	-0.555042	0.0634749	-0.349121	-0.484064	0.918105	-0.820376	-0.263479	0.380203	0.377598	0.16702	0.272618	0.248496
GH_A13G2492	darkmagenta	-0.04577	0.239831	-0.731537	-0.61349	0.899183	-0.601126	-0.335473	-0.252828	0.0484531	0.247942	0.412	0.747936
GH_A13G2572	darkmagenta	-0.0915629	0.28209	-0.585348	-0.514963	0.780351	-0.586108	-0.263155	-0.26749	-0.129087	-0.0338406	0.714072	0.838213
GH_A11G0441	darkmagenta	-0.518371	0.271859	-0.31656	-0.396174	0.858702	-0.764662	-0.119378	0.0437001	-0.0767144	-0.0307746	0.596547	0.476231
GH_A01G0792	darkmagenta	-0.652791	0.0431804	-0.171289	-0.349377	0.79713	-0.731935	-0.0964348	0.523055	0.434166	0.265904	0.013895	-0.0674165
GH_A07G2248	darkmagenta	-0.588059	0.138699	-0.259402	-0.370744	0.841418	-0.749918	-0.150119	0.52358	0.492688	0.194053	0.132061	0.0762453
GH_D08G1552	darkmagenta	-0.0489951	0.192371	-0.51989	-0.59179	0.624238	-0.457047	-0.356616	0.400573	0.578913	0.487709	0.125174	0.353415
GH_A12G2471	darkmagenta	-0.252477	0.181524	-0.580761	-0.537898	0.925666	-0.709933	-0.241791	-0.11974	0.0247542	0.0586145	0.568604	0.695605
GH_A01G0281	darkmagenta	-0.306211	0.286508	-0.563894	-0.578743	0.94508	-0.755747	-0.282235	0.0460759	0.183626	0.194491	0.321788	0.502987
GH_A03G1993	darkmagenta	-0.214532	0.267356	-0.450915	-0.513862	0.716809	-0.589476	-0.0958807	0.380345	0.459392	0.0922023	0.534198	0.523662
GH_D06G1046	darkmagenta	-0.141218	0.0817379	-0.676218	-0.52858	0.923983	-0.624855	-0.278971	0.0655265	0.439134	0.242444	0.249176	0.545548
GH_A11G0207	darkmagenta	-0.637845	0.13109	-0.206775	-0.402503	0.832977	-0.787898	-0.134481	0.463015	0.374594	0.183333	0.12038	0.0282165
GH_A10G0768	darkmagenta	-0.580227	0.43144	-0.100442	-0.393004	0.673496	-0.833695	-0.039574	0.36874	0.0715821	-0.368965	0.730082	0.367863
GH_A03G1334	darkmagenta	-0.185488	0.161293	-0.591089	-0.461094	0.861465	-0.611872	-0.249204	-0.0701209	0.131034	0.0502663	0.641616	0.747023
GH_D05G3752	darkmagenta	-0.648434	0.0531598	-0.113446	-0.278642	0.738261	-0.719198	-0.0207774	0.53388	0.448211	0.0697144	0.0913214	-0.0621325
GH_A07G0525	darkmagenta	-0.249878	0.118433	-0.646331	-0.609773	0.976932	-0.709745	-0.31437	0.235739	0.488379	0.362645	0.234949	0.485432
GH_A07G0307	darkmagenta	-0.126994	0.0115999	-0.670942	-0.363946	0.879366	-0.433094	-0.348497	0.0826788	0.498322	0.536663	-0.0149756	0.380794
GH_D04G0355	darkmagenta	0.0699623	0.252964	-0.759888	-0.620201	0.814752	-0.513227	-0.324635	-0.121578	0.220033	0.220918	0.563661	0.860172
GH_D02G2098	darkmagenta	-0.125062	0.282793	-0.641115	-0.556854	0.868031	-0.653863	-0.324108	0.0326449	0.231285	0.0568667	0.636557	0.778465
GH_D04G2062	darkmagenta	-0.73004	0.0703124	-0.129318	-0.438219	0.830351	-0.877506	-0.14172	0.453388	0.207465	0.038045	0.37758	0.134051
GH_A11G0570	darkmagenta	-0.469073	0.0648554	-0.224658	-0.498822	0.714976	-0.750018	-0.0971573	0.0941269	-0.0674878	-0.177035	0.770232	0.519135
GH_D02G1519	darkmagenta	-0.139536	0.180444	-0.537789	-0.477513	0.777772	-0.584508	-0.242944	-0.196671	-0.0688525	-0.0743928	0.761103	0.810536
GH_D09G0939	darkmagenta	-0.388908	0.278845	-0.299897	-0.5139	0.705373	-0.757	-0.211551	0.36301	0.232298	-0.1071	0.646513	0.491299
GH_A07G0707	darkmagenta	-0.105578	-0.0364819	-0.719857	-0.643866	0.929343	-0.62367	-0.305638	0.060012	0.432846	0.325654	0.331239	0.634181
GH_A12G1237	darkmagenta	-0.458038	-0.0523773	-0.413608	-0.359766	0.912579	-0.690288	-0.246076	0.164021	0.254306	0.145884	0.386008	0.397507
GH_D05G1958	darkmagenta	-0.103145	-0.00936526	-0.699842	-0.586257	0.914762	-0.593752	-0.310791	-0.276418	0.0473223	0.299366	0.358162	0.684562
GH_A07G0216	darkmagenta	-0.331941	-0.168065	-0.465263	-0.482677	0.845418	-0.656658	-0.202668	0.0395441	0.255077	0.139697	0.378029	0.456241
GH_A12G0598	darkmagenta	-0.326393	-0.0222446	-0.558411	-0.550962	0.953997	-0.7026	-0.255339	0.0379433	0.286878	0.330882	0.142563	0.376245
GH_A03G1679	darkmagenta	-0.280337	0.0693051	-0.526329	-0.490221	0.875661	-0.624322	-0.243334	-0.137284	0.066678	0.353429	0.070003	0.345136
GH_A03G1602	darkmagenta	-0.381106	0.0381238	-0.283307	-0.224262	0.697769	-0.572104	-0.0552132	-0.118085	-0.154042	-0.208269	0.768063	0.606369
GH_A08G0429	darkmagenta	0.176775	-0.0387803	-0.740079	-0.247231	0.682336	-0.12189	-0.325494	-0.0594196	0.496474	0.686697	-0.294153	0.33263
GH_A04G0992	darkmagenta	-0.618418	-0.107387	-0.139878	-0.204756	0.73422	-0.639459	-0.170206	0.503152	0.461958	0.215233	-0.0672673	-0.12099
GH_A06G1577	darkmagenta	-0.61686	0.12092	-0.270582	-0.460675	0.884705	-0.841451	-0.245356	0.354911	0.261227	0.15985	0.207498	0.153975
GH_D01G0515	darkmagenta	-0.676782	0.0248019	-0.188634	-0.425436	0.861739	-0.853778	-0.130171	0.211083	0.0591153	0.0301514	0.323079	0.174862
GH_D12G2989	darkmagenta	-0.540014	0.0777856	-0.232513	-0.39164	0.802327	-0.784473	-0.0888343	0.100791	0.0339768	-0.178497	0.488079	0.337354
GH_D09G2321	darkmagenta	-0.458064	0.167616	-0.260286	-0.339639	0.734272	-0.612776	-0.0535672	0.0138454	0.023982	0.25128	-0.0385499	0.0536983
GH_D08G2201	darkmagenta	-0.313891	0.472234	-0.457128	-0.48879	0.830749	-0.737712	-0.200026	0.082462	0.0808501	-0.0776803	0.640881	0.623059
GH_D10G2040	darkmagenta	-0.397673	0.204194	-0.440257	-0.495748	0.88878	-0.772815	-0.237537	0.334055	0.341856	0.0125523	0.539999	0.509542
GH_D11G0209	darkmagenta	-0.437792	0.25286	-0.330547	-0.355516	0.806456	-0.707026	-0.0614117	0.01334	-0.0762693	-0.152823	0.763168	0.601409
GH_D13G2196	darkmagenta	-0.218928	0.0014652	-0.611836	-0.546132	0.918322	-0.635149	-0.284595	-0.163839	0.0862664	0.344213	0.1815	0.487187
GH_D01G2205	darkmagenta	-0.704243	-0.114872	-0.0219867	-0.271049	0.680135	-0.699787	-0.112158	0.467115	0.322208	0.175935	-0.0942754	-0.228894
GH_A02G1061	darkmagenta	-0.555925	0.0105646	-0.205685	-0.5412	0.765966	-0.857264	-0.217773	0.130442	-0.0890298	-0.134681	0.643589	0.433262
GH_D05G1569	darkmagenta	-0.0718362	0.154684	-0.758062	-0.621071	0.951308	-0.641329	-0.34206	0.000173023	0.386672	0.284584	0.27623	0.640754
GH_D13G1566	darkmagenta	-0.361387	-0.062797	-0.523031	-0.549711	0.945604	-0.722194	-0.265513	0.125502	0.3355	0.327916	0.113989	0.322381
GH_D02G2132	darkmagenta	0.0438168	0.188944	-0.724954	-0.580794	0.81116	-0.516966	-0.31233	-0.385298	-0.0698963	0.142385	0.557711	0.865467
GH_A05G2800	darkmagenta	-0.152242	0.273276	-0.583658	-0.420225	0.827806	-0.563169	-0.222265	-0.230075	-0.0697154	0.0638164	0.627958	0.763792
GH_A09G1560	darkmagenta	-0.459377	0.0759581	-0.209556	-0.368472	0.697768	-0.702775	-0.0982471	0.0414922	-0.100099	-0.268025	0.806768	0.540392
GH_D13G1945	darkmagenta	-0.502625	0.0463259	-0.297009	-0.489529	0.827206	-0.801307	-0.129114	0.147715	0.0672546	-0.104298	0.676862	0.49834
GH_D01G0111	darkmagenta	-0.609581	0.369601	-0.209109	-0.411203	0.81734	-0.8446	0.0477387	0.426762	0.262414	-0.0997529	0.479482	0.259028
GH_D04G1688	darkmagenta	0.0339206	0.189972	-0.715842	-0.573378	0.81178	-0.522203	-0.315555	-0.42027	-0.104611	0.164376	0.473749	0.811356
GH_A13G2112	darkmagenta	0.0237112	-0.32025	0.740038	0.536923	-0.874704	0.583101	0.342311	0.115597	-0.215353	-0.256118	-0.318794	-0.68943
GH_D04G1976	darkmagenta	-0.322795	-0.225559	-0.470731	-0.57052	0.847773	-0.684022	-0.369704	0.220979	0.347276	0.20291	0.400565	0.47241
GH_D03G0558	darkmagenta	-0.508238	0.360104	-0.34153	-0.476023	0.873011	-0.81311	-0.169305	0.449796	0.368518	0.128825	0.260566	0.241101
GH_D08G0347	darkmagenta	-0.415873	0.141627	-0.0462544	0.0674528	0.46754	-0.360823	0.103644	-0.0174666	-0.226223	-0.356598	0.76797	0.430557
GH_A05G0993	darkmagenta	-0.0951482	0.0538528	-0.6674	-0.573453	0.878774	-0.607607	-0.294665	-0.294854	-0.0366729	0.14277	0.50954	0.765631
GH_A05G3120	darkmagenta	-0.58707	0.163747	-0.217264	-0.389786	0.81643	-0.828133	-0.12771	0.12473	-0.0654318	-0.218673	0.725437	0.470634
GH_D09G1884	darkmagenta	-0.278904	0.30659	-0.37041	-0.314081	0.669459	-0.483533	-0.0492114	0.110439	0.259538	0.374608	-0.155325	0.0692976
GH_A01G2250	darkmagenta	-0.597352	0.111875	-0.318146	-0.45335	0.930784	-0.830338	-0.143525	0.235271	0.158678	0.122531	0.363647	0.293926
GH_A06G2257	darkmagenta	-0.359198	0.260684	-0.376779	-0.513538	0.762295	-0.696877	-0.305453	0.503216	0.514341	0.18703	0.278444	0.288218
GH_D11G3027	darkmagenta	-0.657384	0.103673	-0.187438	-0.393168	0.826581	-0.787157	-0.128308	0.505391	0.393864	0.208555	0.0822255	-0.0102816
GH_A11G3588	darkmagenta	-0.16838	0.21577	-0.664644	-0.603246	0.915827	-0.629035	-0.329597	0.296278	0.544669	0.471939	0.11671	0.437693
GH_A11G0634	darkmagenta	-0.295279	0.0365988	-0.611461	-0.563377	0.985143	-0.709387	-0.300937	0.0716225	0.324957	0.340563	0.205927	0.453968
GH_A08G1964	darkmagenta	-0.0211941	0.0839311	-0.666023	-0.59287	0.808663	-0.571202	-0.315401	-0.146209	0.104028	0.057334	0.671329	0.855795
GH_A10G1494	darkmagenta	-0.296804	0.204163	-0.589492	-0.579304	0.965036	-0.739341	-0.294789	0.169361	0.354095	0.29444	0.19291	0.425812
GH_A12G0898	darkmagenta	-0.18066	-0.0151103	-0.700183	-0.615566	0.977054	-0.657558	-0.321929	-0.0144842	0.311466	0.38379	0.257122	0.575742
GH_D11G0597	darkmagenta	-0.477348	0.156034	-0.166963	-0.410498	0.655141	-0.713764	-0.0346076	0.112842	-0.0890912	-0.266066	0.835697	0.514712
GH_D02G0064	darkmagenta	-0.138581	0.0406458	-0.660294	-0.554692	0.877777	-0.550385	-0.319882	0.208974	0.598441	0.530216	-0.0272679	0.342915
GH_D11G3168	darkmagenta	0.0405762	-0.811162	-0.285328	0.0108395	0.288418	0.112039	-0.165782	-0.149337	0.230042	0.484799	-0.274076	0.0337679
GH_D01G1259	darkmagenta	-0.164698	-0.261089	0.850079	0.609488	-0.841799	0.485387	0.364948	0.166479	-0.285051	-0.293121	-0.351899	-0.812959
GH_D12G2779	darkmagenta	-0.140055	0.0501882	-0.644218	-0.555285	0.885122	-0.617788	-0.287411	-0.260705	-0.0139639	0.141441	0.561571	0.766516
GH_D13G0248	darkmagenta	-0.327484	0.232859	-0.552499	-0.563592	0.954916	-0.751113	-0.263649	0.027282	0.161907	0.210241	0.305227	0.481985
GH_A13G0783	darkmagenta	0.150653	0.217903	-0.813791	-0.552172	0.820317	-0.45802	-0.245844	-0.355095	0.108999	0.217247	0.377005	0.81813
GH_A04G1713	darkmagenta	-0.728919	0.0529905	-0.121656	-0.438993	0.820217	-0.873788	-0.127491	0.489618	0.2509	0.0263369	0.374964	0.121697
GH_D10G2576	darkmagenta	-0.0668083	0.0128585	-0.706961	-0.454166	0.887454	-0.523249	-0.262016	-0.109978	0.327855	0.265061	0.196309	0.567094
GH_A01G0708	darkmagenta	-0.0384369	0.193771	-0.549653	-0.51308	0.686988	-0.544161	-0.282832	-0.108528	0.0583797	-0.125153	0.767995	0.835685
GH_A07G1064	darkmagenta	-0.495475	-0.0144453	-0.303326	-0.257008	0.831248	-0.684485	-0.157354	-0.0209035	0.016496	-0.022666	0.318772	0.310243
GH_A01G0035	darkmagenta	-0.408497	0.171844	-0.507579	-0.568873	0.966728	-0.805096	-0.231979	0.230518	0.333348	0.181972	0.383108	0.460308
GH_A04G1480	darkmagenta	-0.534795	0.304793	-0.265717	-0.474931	0.815152	-0.797785	-0.059585	0.252468	0.163048	-0.0478684	0.488313	0.33485
GH_A04G1297	darkmagenta	-0.522906	0.29722	-0.159563	-0.367754	0.696203	-0.730311	-0.0353224	0.403076	0.189013	-0.198161	0.655648	0.359024
GH_D07G2216	darkmagenta	0.0395701	0.263105	-0.56186	-0.373619	0.640328	-0.4167	-0.187314	-0.182221	-0.00647599	-0.107112	0.699161	0.823522
GH_D09G1607	darkmagenta	-0.48529	-0.184494	-0.372018	-0.463921	0.885843	-0.732488	-0.173341	0.0929048	0.145001	0.138736	0.411437	0.395922
GH_A11G1394	darkmagenta	-0.248182	-0.0163394	-0.56438	-0.467343	0.887351	-0.573008	-0.192926	-0.0319237	0.15746	0.27736	0.466608	0.599472
GH_A13G2463	darkmagenta	-0.250446	0.0927533	-0.544933	-0.487534	0.863042	-0.581005	-0.175139	0.225958	0.534926	0.425507	-0.0381997	0.239277
GH_D11G1149	darkmagenta	-0.190007	0.470251	-0.280748	-0.365667	0.517564	-0.590232	-0.281694	0.306328	0.217541	-0.317656	0.67274	0.531871
GH_A05G0789	darkmagenta	-0.167213	0.0438631	-0.622425	-0.609831	0.865606	-0.568351	-0.274166	0.281964	0.632839	0.560716	-0.0725327	0.275012
GH_D10G0806	darkmagenta	-0.112644	0.411262	-0.560541	-0.518921	0.766788	-0.643777	-0.206973	0.0882662	0.241775	-0.107152	0.672807	0.741614
GH_A08G0509	darkmagenta	-0.466522	0.0449093	-0.3322	-0.467494	0.836355	-0.776176	-0.155295	0.0862935	0.0198566	-0.125403	0.709469	0.555665
GH_A05G4017	darkmagenta	0.0937086	0.159928	-0.779638	-0.593737	0.815677	-0.45032	-0.301927	-0.119959	0.276849	0.315271	0.4987	0.829547
GH_D01G2527	darkmagenta	-0.0755084	0.186732	-0.729552	-0.574136	0.922926	-0.610805	-0.235274	-0.11036	0.253851	0.184643	0.436787	0.72856
GH_A10G0022	darkmagenta	-0.5289	0.0845273	-0.39258	-0.480077	0.943592	-0.785214	-0.224297	0.305285	0.310697	0.23758	0.31257	0.314348
GH_A08G1979	darkmagenta	-0.528427	0.266652	-0.250045	-0.383368	0.777879	-0.699407	-0.145869	0.301324	0.262888	0.264312	-0.0253349	0.00837855
GH_D05G3879	darkmagenta	-0.555152	0.103089	-0.310777	-0.385127	0.884603	-0.756439	-0.131622	0.354267	0.30546	0.093757	0.41969	0.311673
GH_A01G1728	darkmagenta	-0.352643	0.200954	-0.427408	-0.579963	0.830976	-0.7716	-0.211056	0.381234	0.434671	0.0184759	0.472819	0.458466
GH_A07G2302	darkmagenta	-0.113329	0.0463479	-0.693542	-0.562132	0.911016	-0.59698	-0.394973	-0.0442707	0.248518	0.238425	0.506227	0.743105
GH_D08G0618	darkmagenta	-0.218441	0.314557	-0.314173	-0.457638	0.596579	-0.63312	-0.11627	-0.00596048	-0.104413	-0.345539	0.889882	0.716925
GH_D08G2494	darkmagenta	-0.124847	0.159913	-0.67417	-0.582137	0.906857	-0.614171	-0.293039	-0.24685	0.00439666	0.284636	0.345926	0.657119
GH_A05G3509	darkmagenta	-0.00962535	0.362825	-0.60345	-0.63839	0.733965	-0.644216	-0.377503	-0.083578	0.0779025	-0.00781434	0.430818	0.681505
GH_A12G1220	darkmagenta	-0.357969	0.0477517	-0.529556	-0.502053	0.943478	-0.680389	-0.258056	0.187816	0.407968	0.397621	0.0496931	0.276438
GH_A02G1009	darkmagenta	-0.0766375	-0.250954	-0.643718	-0.534504	0.819384	-0.485869	-0.31288	-0.292549	0.0392732	0.397973	0.221497	0.575053
GH_D03G1522	darkmagenta	-0.525862	0.259591	-0.108044	-0.31911	0.601283	-0.621858	-0.105022	0.799188	0.635734	0.232584	-0.0556516	-0.150188
GH_A07G0350	darkmagenta	-0.206792	0.0133234	-0.651134	-0.558259	0.951408	-0.634427	-0.293638	-0.130985	0.169693	0.375156	0.180149	0.504508
GH_D04G1320	darkmagenta	-0.420076	0.157789	-0.384183	-0.509418	0.864074	-0.799828	-0.181025	-0.126193	-0.143041	-0.0911288	0.550224	0.527801
GH_D05G1685	darkmagenta	-0.206209	0.0777281	-0.622853	-0.552695	0.924697	-0.658872	-0.274249	-0.217041	0.0251268	0.227348	0.324917	0.589891
GH_D07G0357	darkmagenta	-0.199448	0.115995	-0.695099	-0.630507	0.99238	-0.697017	-0.345418	0.0752836	0.362341	0.347432	0.282453	0.57358
GH_A07G2545	darkmagenta	-0.201097	0.137483	-0.65876	-0.616844	0.950303	-0.686065	-0.281912	0.196183	0.482396	0.292471	0.305403	0.546512
GH_D06G1981	darkmagenta	-0.224598	0.414968	-0.297978	-0.2668	0.590916	-0.561629	0.0028553	0.183122	0.180585	-0.350602	0.658426	0.524047
GH_D11G0462	darkmagenta	-0.0994351	0.704284	-0.334165	-0.369391	0.496358	-0.485782	-0.083785	0.0611814	-0.00123024	-0.216919	0.642924	0.589907
GH_A08G0882	darkmagenta	-0.121713	0.36548	-0.531245	-0.593996	0.726779	-0.606874	-0.280004	0.252133	0.349224	0.0935527	0.606009	0.664049
GH_A09G0764	darkmagenta	0.15914	0.215147	-0.825172	-0.625844	0.819813	-0.48794	-0.347349	-0.266482	0.14172	0.198717	0.512957	0.90817
GH_D03G0895	darkmagenta	-0.455138	0.104933	-0.46024	-0.532334	0.956922	-0.767739	-0.279407	0.27341	0.338348	0.276161	0.27522	0.349503
GH_A05G2795	darkmagenta	-0.235617	0.00249696	-0.51053	-0.538657	0.786535	-0.553191	-0.328671	0.479005	0.734645	0.575067	-0.196366	0.103841
GH_A09G2433	darkmagenta	-0.420852	0.138718	-0.411932	-0.469094	0.86373	-0.684273	-0.206962	0.296753	0.432186	0.378183	-0.0562969	0.110642
GH_D08G2002	darkmagenta	-0.0977862	0.170987	-0.6569	-0.580763	0.860848	-0.641212	-0.285801	-0.0975582	0.151974	0.0386834	0.643958	0.814454
GH_D12G2482	darkmagenta	-0.121289	0.270979	-0.571292	-0.519604	0.798075	-0.616375	-0.245832	-0.240237	-0.0992921	-0.0744905	0.711205	0.815643
GH_D09G2177	darkmagenta	-0.305279	-0.0973564	-0.511906	-0.512748	0.881045	-0.672506	-0.235314	0.0488434	0.308391	0.154432	0.330601	0.458022
GH_A10G0922	darkmagenta	0.419482	0.046287	0.438317	0.570657	-0.880264	0.691628	0.345969	-0.240307	-0.323001	-0.458657	-0.117322	-0.256836
GH_A05G0287	darkmagenta	-0.34357	0.231614	-0.541983	-0.565792	0.951517	-0.746396	-0.264759	0.253779	0.372505	0.247622	0.391111	0.489279
GH_A08G0829	darkmagenta	0.0202228	0.143426	-0.793108	-0.597505	0.911536	-0.561848	-0.330669	-0.0951223	0.334495	0.252803	0.390853	0.757618
GH_D02G0619	darkmagenta	-0.328019	0.468417	-0.308237	-0.436765	0.683801	-0.723868	-0.114674	0.199356	0.0610059	-0.322002	0.811997	0.62183
GH_D08G1915	darkmagenta	-0.465204	0.0602492	-0.37937	-0.459042	0.890001	-0.785735	-0.220507	-0.0207704	-0.0454647	-0.0557715	0.608621	0.541939
GH_D10G0024	darkmagenta	-0.506747	0.125086	-0.403713	-0.541609	0.941038	-0.825718	-0.227873	0.297023	0.273206	0.134625	0.457431	0.416397
GH_D06G0346	darkmagenta	0.143606	0.0694316	0.0880712	0.0617883	-0.247865	0.186674	0.112073	0.619884	0.711314	0.102066	-0.431792	-0.384321
GH_A08G2466	darkmagenta	-0.384378	0.454758	-0.339589	-0.481765	0.767022	-0.789954	-0.182971	0.0659777	-0.0558675	-0.185514	0.577157	0.511053
GH_D07G0732	darkmagenta	0.139158	-0.0786676	0.175769	-0.11506	-0.358739	0.144292	-0.297174	0.311312	0.228494	0.184245	-0.378924	-0.351515
GH_A09G1748	darkmagenta	0.128215	-0.364342	0.619436	0.695454	-0.829853	0.691259	0.168595	0.0752393	-0.129876	-0.200703	-0.438813	-0.647498
GH_D06G2257	darkmagenta	-0.676871	0.0232984	-0.205401	-0.435754	0.873969	-0.853815	-0.191857	0.253268	0.116262	0.0801483	0.268447	0.15148
GH_A11G0648	darkmagenta	-0.448429	0.0542792	-0.473391	-0.525593	0.968389	-0.78881	-0.258455	0.181313	0.304012	0.228795	0.242891	0.348697
GH_D06G1076	darkmagenta	-0.0697041	0.114745	-0.765192	-0.630392	0.948998	-0.614908	-0.329536	-0.10678	0.256705	0.313419	0.385881	0.726599
GH_A11G2574	darkmagenta	-0.555991	0.0545642	-0.310663	-0.394011	0.874155	-0.745874	-0.161095	0.323018	0.366559	0.252422	0.0439336	0.0819919
GH_D13G0540	darkmagenta	-0.259416	0.164501	-0.57244	-0.459783	0.917077	-0.69333	-0.267037	-0.0409875	0.172367	0.0397175	0.485027	0.624769
GH_A05G1599	darkmagenta	-0.59874	-0.0184942	-0.25152	-0.376624	0.855199	-0.778341	-0.137372	0.223022	0.2221	0.0414553	0.279206	0.191754
GH_D13G0714	darkmagenta	0.320963	0.100653	-0.921874	-0.614272	0.780012	-0.346713	-0.433468	-0.310968	0.269924	0.35195	0.298075	0.867477
GH_A11G0451	darkmagenta	0.211319	0.00709819	-0.775471	-0.406053	0.710661	-0.20243	-0.130157	-0.478437	0.0486741	0.468672	0.161562	0.675793
GH_D03G1882	darkmagenta	-0.228528	0.166383	-0.631786	-0.584201	0.956965	-0.688129	-0.29274	0.0015609	0.200275	0.310428	0.292571	0.545602
GH_A08G0620	darkmagenta	-0.204391	0.31688	-0.265912	-0.441292	0.530537	-0.611149	-0.109608	0.0261802	-0.0803908	-0.417554	0.904233	0.68758
GH_A03G0769	darkmagenta	0.342713	-0.105863	0.342978	0.47612	-0.742483	0.747709	0.476924	-0.294076	-0.279489	0.0773934	-0.367107	-0.362159
GH_D06G1803	darkmagenta	-0.0857829	0.14949	-0.661658	-0.550387	0.86241	-0.599919	-0.295105	-0.3307	-0.0873837	0.103798	0.55531	0.795046
GH_D02G1306	darkmagenta	-0.15133	0.045395	-0.666218	-0.574864	0.915237	-0.600619	-0.304029	-0.182764	0.114335	0.412825	0.146718	0.514475
GH_D01G1760	darkmagenta	0.00136598	0.041521	0.737819	0.586025	-0.840064	0.467732	0.47524	0.144599	-0.243246	-0.570406	-0.0633748	-0.54247
GH_A02G1249	darkmagenta	-0.257362	0.240192	-0.477856	-0.536431	0.814783	-0.722673	-0.226748	-0.106588	-0.0797762	-0.155399	0.774005	0.756781
GH_D02G0799	darkmagenta	0.00887585	0.586539	0.202939	-0.0599367	-0.223983	-0.111198	0.122234	0.269822	-0.108514	-0.550702	0.572935	0.195017
GH_A07G2238	darkmagenta	-0.0403124	0.275072	-0.702065	-0.608819	0.864144	-0.612984	-0.300733	-0.17058	0.0749394	0.0970982	0.614128	0.84653
GH_A13G0618	darkmagenta	-0.185968	-0.161291	-0.615085	-0.409414	0.878668	-0.470225	-0.390836	-0.0116803	0.284401	0.484983	0.176661	0.472062
GH_D12G2202	darkmagenta	-0.191132	-0.0174943	-0.578707	-0.529438	0.856195	-0.642161	-0.255009	-0.0964734	0.196882	0.057842	0.479215	0.633661
GH_A02G1518	darkmagenta	-0.375291	0.386216	-0.435725	-0.53141	0.861793	-0.777045	-0.23006	0.438865	0.423366	0.116267	0.337396	0.376877
GH_D04G1644	darkmagenta	-0.192363	0.432328	-0.383808	-0.385118	0.654109	-0.597322	-0.0473949	0.212159	0.227322	-0.25561	0.711884	0.61771
GH_D12G0778	darkmagenta	-0.612827	0.117833	-0.291502	-0.506495	0.903474	-0.845439	-0.190467	0.391738	0.289551	0.218588	0.230639	0.177099
GH_A05G2506	darkmagenta	-0.203231	0.249664	-0.539691	-0.517633	0.825856	-0.66749	-0.168763	0.192458	0.330188	-0.0308433	0.641886	0.673321
GH_A11G0579	darkmagenta	-0.495171	0.0673955	-0.144498	-0.273594	0.655166	-0.672933	-0.145134	0.0614839	-0.154459	-0.314601	0.787979	0.491989
GH_A03G0791	darkmagenta	0.105543	-0.207131	0.527022	0.428486	-0.712316	0.44927	0.242125	0.057779	-0.0698198	-0.264212	-0.413783	-0.586695
GH_A11G0618	darkmagenta	-0.305573	0.270303	-0.536527	-0.492409	0.918901	-0.703718	-0.162116	0.0800963	0.20996	0.0650263	0.553978	0.614034
GH_D13G2450	darkmagenta	-0.0525142	0.0272355	-0.598151	-0.416908	0.743249	-0.433126	-0.305384	0.247008	0.653567	0.346484	-0.052273	0.30159
GH_A10G0659	darkmagenta	-0.246254	-0.156292	-0.463641	-0.20205	0.748008	-0.33049	-0.0996462	0.259296	0.532559	0.532475	-0.0882669	0.15926
GH_A03G0587	darkmagenta	-0.110262	-0.0108648	0.847213	0.654391	-0.863683	0.42897	0.474471	-0.0094887	-0.493013	-0.600757	-0.136336	-0.649245
GH_A10G0420	darkmagenta	-0.36678	0.0950926	-0.548438	-0.544406	0.978554	-0.756788	-0.233461	0.111223	0.290553	0.212619	0.366666	0.49314
GH_D11G1182	darkmagenta	-0.0501781	0.165671	-0.571343	-0.485467	0.731923	-0.534308	-0.249814	-0.406673	-0.242563	-0.0654753	0.699529	0.844918
GH_A08G0619	darkmagenta	-0.653149	0.195585	-0.231813	-0.346625	0.88027	-0.813484	-0.15921	0.412889	0.268719	0.0643537	0.336824	0.193143
GH_A04G0181	darkmagenta	-0.447407	0.175791	-0.460471	-0.504336	0.96039	-0.80011	-0.196959	0.208077	0.266592	0.0997181	0.436482	0.457093
GH_A05G4285	darkmagenta	0.0663168	-0.0297255	0.250831	0.0517402	-0.334578	0.0623196	0.0421861	-0.396864	-0.700304	-0.563076	0.646598	0.313762
GH_D11G3662	darkmagenta	-0.469242	0.396941	-0.317431	-0.423033	0.815985	-0.758879	-0.0620976	0.147794	0.0139231	-0.113594	0.713077	0.538112
GH_A01G2330	darkmagenta	-0.0957058	0.184041	-0.606927	-0.50475	0.811286	-0.576673	-0.268602	-0.324209	-0.147651	0.0276062	0.650652	0.818345
GH_D08G1440	darkmagenta	-0.306962	0.0230499	-0.583928	-0.608177	0.970984	-0.755311	-0.326774	0.0335775	0.187872	0.227259	0.384131	0.558186
GH_D02G0734	darkmagenta	0.0256187	-0.39813	0.55073	0.343739	-0.64534	0.442762	0.0366744	0.0314803	-0.206435	-0.100469	-0.36918	-0.590197
GH_D02G2223	darkmagenta	-0.355573	0.0500977	-0.444961	-0.463026	0.847748	-0.632256	-0.210445	0.062505	0.251471	0.393932	-0.0890317	0.15241
GH_A06G0845	darkmagenta	-0.485527	-0.0361486	-0.150826	-0.300711	0.617106	-0.553742	0.0110603	0.561716	0.604918	0.28891	-0.195375	-0.192434
GH_D10G1770	darkmagenta	0.0151995	0.0310353	-0.724965	-0.442306	0.844938	-0.462346	-0.297759	-0.102096	0.358622	0.222826	0.239213	0.622386
GH_D11G0460	darkmagenta	-0.32733	0.283626	-0.449398	-0.4812	0.831226	-0.668544	-0.14134	0.0628784	0.0544451	0.0648554	0.664854	0.628882
GH_A08G1800	darkmagenta	-0.290265	0.462167	-0.533497	-0.537371	0.892247	-0.730377	-0.268088	0.213105	0.283617	0.13235	0.442435	0.540519
GH_A05G0628	darkmagenta	0.256866	0.192405	-0.897328	-0.683872	0.807236	-0.449514	-0.409572	-0.20919	0.287289	0.313463	0.346099	0.865659
GH_D06G0319	darkmagenta	-0.561781	0.214058	-0.1555	-0.331797	0.722734	-0.778587	-0.135487	0.205293	-0.049013	-0.317749	0.810708	0.483355
GH_D08G0832	darkmagenta	-0.0248593	0.319971	-0.734346	-0.589887	0.88384	-0.613841	-0.293908	0.00509952	0.304448	0.143698	0.527811	0.788705
GH_D05G1751	darkmagenta	-0.133755	0.152365	-0.568453	-0.499051	0.80346	-0.585036	-0.25441	-0.38245	-0.229335	0.0620269	0.53413	0.722785
GH_D06G0984	darkmagenta	-0.46436	-0.164272	-0.212563	-0.165727	0.662081	-0.452353	-0.0697376	0.456322	0.588805	0.407121	-0.257707	-0.177695
GH_D12G2072	darkmagenta	0.0597993	0.00275606	-0.7106	-0.556259	0.778917	-0.479749	-0.315038	-0.429186	-0.101676	0.182961	0.488802	0.82734
GH_A09G0429	darkmagenta	0.277827	0.00189523	0.222285	0.321386	-0.491155	0.434562	0.547336	-0.327418	-0.369404	-0.464357	0.415909	0.176362
GH_A03G2268	darkmagenta	-0.142489	0.262344	-0.524293	-0.651206	0.757985	-0.70266	-0.340431	-0.0119362	0.0325002	-0.105326	0.75669	0.788663
GH_A01G2507	darkmagenta	-0.247055	0.212492	-0.402883	-0.416021	0.723374	-0.610192	-0.15249	0.080047	0.0941106	-0.174302	0.801744	0.694898
GH_A03G2088	darkmagenta	-0.566024	0.202782	-0.234617	-0.395427	0.793941	-0.757427	-0.12338	0.63363	0.561372	0.142199	0.156139	0.0618501
GH_A07G0784	darkmagenta	-0.583869	0.331744	-0.25148	-0.424268	0.837677	-0.819344	-0.150871	0.285812	0.101656	-0.0397843	0.57495	0.378869
GH_D02G2053	darkmagenta	-0.378973	0.0693103	-0.309538	-0.462988	0.720175	-0.677035	-0.13446	0.0413681	-0.0421818	-0.12454	0.790696	0.61319
GH_D11G3034	darkmagenta	0.219393	0.191377	-0.897804	-0.59216	0.837179	-0.403394	-0.425055	-0.164769	0.35518	0.382071	0.3345	0.83955
GH_A06G2189	darkmagenta	-0.202496	-0.243189	-0.386997	-0.359203	0.626948	-0.381265	-0.400543	-0.0946819	-0.0168313	0.316107	0.369584	0.461507
GH_A03G2263	darkmagenta	-0.452993	0.086566	-0.421067	-0.464165	0.900488	-0.697373	-0.139944	0.437262	0.517821	0.340477	0.189015	0.243053
GH_D05G0960	darkmagenta	-0.360913	-0.109813	-0.477408	-0.497244	0.897054	-0.705954	-0.231759	-0.000985961	0.206629	0.130638	0.320197	0.430472
GH_A13G1845	darkmagenta	-0.355622	0.347223	-0.333933	-0.471258	0.735893	-0.718313	-0.212009	0.289004	0.216526	-0.145112	0.688466	0.538411
GH_A05G2694	darkmagenta	-0.372305	0.241183	-0.487632	-0.51469	0.928261	-0.772348	-0.25733	0.0589869	0.0748031	0.0605006	0.540385	0.579783
GH_D05G1798	darkmagenta	-0.0550969	-0.00815857	-0.630388	-0.482902	0.790401	-0.508604	-0.28557	-0.306961	-0.062851	0.129715	0.59526	0.803496
GH_A03G1051	darkmagenta	-0.517279	0.458802	-0.275119	-0.460601	0.802188	-0.844168	-0.0587528	0.293712	0.142125	-0.162664	0.611748	0.426044
GH_D05G0786	darkmagenta	-0.241686	-0.10388	-0.62079	-0.581675	0.935257	-0.624112	-0.297183	0.147058	0.459657	0.507909	0.0412708	0.357006
GH_D13G2485	darkmagenta	0.122017	0.279916	-0.776158	-0.595792	0.791682	-0.463743	-0.350749	-0.359283	-0.00320492	0.262848	0.451874	0.845198
GH_D06G0321	darkmagenta	0.0353893	0.20979	-0.638463	-0.513784	0.73056	-0.513464	-0.247642	-0.176681	0.10092	-0.0829653	0.703181	0.864646
GH_D11G0645	darkmagenta	-0.271105	0.364479	-0.435464	-0.145659	0.766062	-0.476867	0.041268	0.0771038	0.231424	0.00842095	0.43848	0.478628
GH_A13G1753	darkmagenta	0.306309	-0.108987	0.316692	0.259912	-0.659992	0.570133	0.436778	-0.151347	-0.138717	-0.0449383	-0.168245	-0.270919
GH_D07G2487	darkmagenta	-0.241083	0.12709	-0.548581	-0.53864	0.855892	-0.646996	-0.24759	0.41117	0.657789	0.282092	0.203602	0.376097
GH_A11G0766	darkmagenta	0.0502725	0.15311	-0.770577	-0.567165	0.857252	-0.501538	-0.313311	-0.314584	0.0512835	0.230875	0.513035	0.856046
GH_D09G2427	darkmagenta	-0.495289	0.139632	-0.360176	-0.496385	0.892017	-0.828538	-0.192669	0.192966	0.154289	-0.0716489	0.612037	0.49607
GH_D09G0344	darkmagenta	0.0301197	0.0857532	-0.728523	-0.563334	0.826556	-0.535986	-0.330176	-0.06729	0.382284	0.245067	0.189748	0.592919
GH_D04G0514	darkmagenta	-0.0376829	0.24135	-0.696942	-0.491168	0.853417	-0.565885	-0.178032	-0.0201904	0.302729	0.0701713	0.557263	0.779666
GH_A08G0219	darkmagenta	-0.174894	0.31151	-0.398319	-0.402031	0.649615	-0.541985	-0.0982205	-0.0908893	-0.0919397	-0.203744	0.849666	0.756192
GH_A03G2183	darkmagenta	-0.0720431	0.194453	-0.548625	-0.495721	0.727839	-0.579671	-0.277054	-0.223932	-0.10809	-0.151407	0.775204	0.855916
GH_D04G0067	darkmagenta	-0.296566	-0.164698	-0.492963	-0.489191	0.839093	-0.591126	-0.231451	0.158505	0.475363	0.42775	-0.0997593	0.168709
GH_D08G0973	darkmagenta	-0.186224	0.0716789	-0.690308	-0.618294	0.973037	-0.668577	-0.321388	-0.0228782	0.282528	0.401785	0.175281	0.520626
GH_A05G3280	darkmagenta	-0.494155	0.30622	-0.284396	-0.453971	0.812466	-0.809478	-0.166883	0.18539	0.0491582	-0.190468	0.667606	0.481588
GH_D08G0816	darkmagenta	-0.262012	0.191885	-0.417718	-0.405734	0.75171	-0.646099	-0.158068	0.113031	0.152743	-0.196303	0.769668	0.678069
GH_D09G0239	darkmagenta	-0.175708	0.0271253	-0.621771	-0.537374	0.881564	-0.554601	-0.283098	0.298215	0.617308	0.427848	0.126493	0.395583
GH_A09G1913	darkmagenta	-0.145602	0.136699	-0.704483	-0.657978	0.947998	-0.690947	-0.386524	-0.0355073	0.247615	0.264512	0.417649	0.692174
GH_A11G3013	darkmagenta	-0.100094	0.286804	-0.495088	-0.521364	0.686493	-0.593172	-0.214525	-0.0548804	0.041274	-0.177185	0.811567	0.804561
GH_A03G2160	darkmagenta	0.133523	0.274395	-0.794052	-0.466153	0.812625	-0.451604	-0.296913	-0.199941	0.238604	0.161092	0.380186	0.788252
GH_D09G0853	darkmagenta	-0.713738	0.167919	-0.101266	-0.171121	0.785389	-0.731156	0.0200465	0.430986	0.262764	-0.0127666	0.273686	0.0502477
GH_D12G2278	darkmagenta	0.2063	0.0586708	-0.83816	-0.617872	0.770853	-0.315429	-0.336899	-0.0426149	0.478018	0.616251	0.142514	0.657163
GH_A10G0075	darkmagenta	-0.0792823	0.0642469	-0.694158	-0.542115	0.890306	-0.572017	-0.312707	-0.344137	-0.0252735	0.235359	0.377965	0.707036
GH_A01G2155	darkmagenta	-0.358616	-0.0592172	-0.499297	-0.480112	0.926255	-0.692022	-0.247196	-0.123726	0.0286709	0.171957	0.367136	0.498114
GH_D05G1627	darkmagenta	-0.53342	-0.0880523	-0.304037	-0.425578	0.860397	-0.780316	-0.151	0.111958	0.130136	-0.0346755	0.445489	0.357237
GH_A06G1057	darkmagenta	-0.0357878	0.044258	-0.714399	-0.586611	0.866817	-0.562136	-0.310852	-0.247064	0.0814899	0.170365	0.55821	0.825281
GH_A12G0809	darkmagenta	-0.531299	0.155994	-0.388717	-0.545936	0.939599	-0.836167	-0.236318	0.305836	0.265845	0.22917	0.310174	0.314196
GH_A08G1980	darkmagenta	-0.0873894	0.0824074	-0.670419	-0.568518	0.866053	-0.605683	-0.294829	-0.157627	0.109475	0.096197	0.624724	0.820736
GH_D11G0114	darkmagenta	-0.547886	-0.061745	-0.299439	-0.315986	0.869972	-0.702061	-0.178565	0.204812	0.199707	0.174034	0.170332	0.178333
GH_A09G1485	darkmagenta	-0.0942117	0.241201	-0.726875	-0.660473	0.921462	-0.639327	-0.344498	0.211003	0.534953	0.402139	0.16424	0.527041
GH_A09G1066	darkmagenta	0.0751237	0.106031	-0.814372	-0.655366	0.867362	-0.514788	-0.407653	-0.0866453	0.345837	0.347002	0.403371	0.792641
GH_A02G1770	darkmagenta	-0.0588036	-0.118786	-0.647875	-0.53145	0.815211	-0.539227	-0.292373	-0.221516	0.0789768	0.129489	0.54778	0.772168
GH_D01G0013	darkmagenta	-0.123161	-0.838622	-0.145031	-0.156566	0.288299	-0.108854	-0.19283	0.00183317	0.241548	0.316425	-0.212721	-0.0698838
GH_A06G0333	darkmagenta	-0.431254	0.345453	-0.337695	-0.442056	0.807171	-0.776601	-0.189523	0.132871	0.00756356	-0.183772	0.76618	0.6026
GH_D05G3211	darkmagenta	-0.420452	0.226059	-0.500302	-0.581225	0.970268	-0.810019	-0.269829	0.219708	0.287719	0.242483	0.295965	0.405065
GH_D04G1648	darkmagenta	-0.530178	-0.149405	-0.276442	-0.291606	0.814438	-0.645901	-0.164573	0.167331	0.241768	0.258103	-0.0123071	0.0495494
GH_A06G0568	darkmagenta	-0.338863	-0.0183873	-0.348448	-0.0321321	0.718194	-0.396337	-0.243347	-0.0558161	0.0915933	0.282158	0.0605799	0.202872
GH_D11G2360	darkmagenta	-0.296175	-0.0749833	-0.540779	-0.512382	0.904309	-0.635348	-0.248996	-0.078502	0.199055	0.374085	0.0543007	0.327342
GH_D11G3065	darkmagenta	-0.165469	-0.183064	-0.445383	-0.0474849	0.679629	-0.237776	-0.090487	-0.191635	0.166563	0.322624	-0.0462772	0.234797
GH_A13G0831	darkmagenta	-0.404945	0.024326	-0.231146	-0.340447	0.677022	-0.666749	-0.11487	0.101609	0.0203474	-0.286517	0.73038	0.51588
GH_D11G2567	darkmagenta	0.31584	-0.134757	0.41872	0.315612	-0.763428	0.492396	0.248063	-0.489457	-0.645503	-0.51518	0.199721	-0.0299558
GH_A05G2556	darkmagenta	0.283685	0.0130447	-0.884929	-0.604556	0.761473	-0.321633	-0.370032	-0.448199	0.105955	0.446396	0.239551	0.818478
GH_A01G0723	darkmagenta	-0.548199	-0.00981676	-0.233073	-0.322078	0.795934	-0.700643	-0.158392	0.0217539	-0.0351668	0.128093	0.112478	0.124058
GH_D05G2766	darkmagenta	-0.237169	0.307536	-0.0993937	-0.103373	0.35247	-0.381696	-0.147011	0.380377	0.179432	-0.347075	0.657887	0.405273
GH_D05G3338	darkmagenta	-0.0215978	-0.0410984	0.771429	0.551579	-0.856011	0.442119	0.448831	-0.106733	-0.576433	-0.64583	0.132492	-0.407161
GH_A12G1722	darkmagenta	-0.440956	-0.0661897	-0.389008	-0.422347	0.852711	-0.66465	-0.190873	0.282231	0.463023	0.34739	-0.0491948	0.0946265
GH_A09G1719	darkmagenta	-0.5059	0.107111	-0.376621	-0.439687	0.910989	-0.740759	-0.202569	0.319843	0.358415	0.295773	0.100656	0.172933
GH_D13G2093	darkmagenta	0.0760516	-0.179741	0.726719	0.609917	-0.915812	0.651486	0.360733	0.144554	-0.173605	-0.253269	-0.354247	-0.692902
GH_A07G1646	darkmagenta	-0.32424	-0.00647345	-0.574452	-0.529857	0.968383	-0.70092	-0.278302	0.0852919	0.326938	0.342658	0.152713	0.390314
GH_A03G2185	darkmagenta	-0.327065	0.178409	-0.563897	-0.427305	0.952095	-0.653866	-0.253632	0.212428	0.386696	0.31551	0.265685	0.440761
GH_A13G0709	darkmagenta	-0.475254	0.347889	-0.164519	-0.322002	0.667521	-0.733654	-0.027056	0.0324176	-0.194745	-0.409091	0.775521	0.499152
GH_A13G1502	darkmagenta	-0.310311	0.807553	-0.108884	-0.185424	0.426242	-0.498013	0.094059	0.165119	-0.0898273	-0.316798	0.64839	0.388418
GH_A03G1928	darkmagenta	-0.0411623	0.309186	-0.683497	-0.590124	0.840102	-0.600387	-0.346838	0.138229	0.368108	0.144636	0.552719	0.755686
GH_D11G3660	darkmagenta	-0.00368843	0.53191	0.509465	0.35293	-0.576717	0.219544	0.558699	0.153787	-0.239068	-0.638229	0.336306	-0.158357
GH_D13G1698	darkmagenta	-0.0513118	0.161598	-0.686922	-0.42268	0.854349	-0.460757	-0.110948	-0.0146147	0.377348	0.237336	0.382662	0.649256
GH_D05G3474	darkmagenta	-0.381477	0.14838	-0.523757	-0.539931	0.959003	-0.75274	-0.225273	0.327815	0.475325	0.267862	0.270243	0.390898
GH_A09G0337	darkmagenta	0.0101335	0.325439	-0.356739	-0.228363	0.401033	-0.31315	-0.23339	0.512217	0.679222	0.071042	0.119983	0.253585
GH_A09G1076	darkmagenta	0.0566184	0.158493	-0.663016	-0.524691	0.735353	-0.485569	-0.285968	-0.476252	-0.205188	0.026105	0.618148	0.879367
GH_A08G1852	darkmagenta	-0.367381	0.130148	-0.484375	-0.553517	0.909087	-0.784734	-0.288975	0.0624036	0.0928747	0.025782	0.631089	0.634458
GH_D07G0114	darkmagenta	-0.38684	0.470004	-0.261627	-0.455252	0.68542	-0.763558	-0.172545	0.366776	0.200469	-0.261409	0.662908	0.470901
GH_A11G3070	darkmagenta	-0.358962	0.0577791	-0.506204	-0.573272	0.918195	-0.712441	-0.17925	0.286399	0.488155	0.336657	0.134605	0.298313
GH_A10G0713	darkmagenta	-0.0429639	0.344167	-0.689614	-0.708865	0.856204	-0.690766	-0.43872	-0.0135407	0.204776	0.150733	0.405676	0.694662
GH_A09G2114	darkmagenta	0.0888654	0.0802241	-0.752374	-0.578003	0.800315	-0.473154	-0.326613	-0.435043	-0.0769698	0.213558	0.492193	0.858782
GH_A03G0536	darkmagenta	-0.0580031	0.125665	-0.616095	-0.49618	0.783978	-0.536307	-0.22254	-0.339263	-0.135034	0.0306254	0.677596	0.84758
GH_A02G1037	darkmagenta	-0.560254	0.155587	-0.307912	-0.60664	0.871691	-0.874298	-0.169008	0.406113	0.288815	0.102691	0.429662	0.313936
GH_D01G0846	darkmagenta	-0.577721	0.0521847	-0.289176	-0.409461	0.872127	-0.762254	-0.167002	0.375803	0.381549	0.242847	0.0576236	0.0685549
GH_D11G0935	darkmagenta	-0.515839	0.0841327	-0.386636	-0.470161	0.938943	-0.790818	-0.162986	0.2281	0.262513	0.142055	0.324274	0.320117
GH_D10G0637	darkmagenta	-0.563548	-0.0859328	-0.244509	-0.315119	0.80149	-0.678468	-0.210365	0.440107	0.463515	0.294594	-0.0479631	-0.0305923
GH_D02G2141	darkmagenta	-0.189654	0.147389	-0.325921	-0.228799	0.545526	-0.364309	0.0488468	0.632097	0.825585	0.206351	0.03551	0.101397
GH_D13G1709	darkmagenta	0.187387	-0.169816	0.541806	0.406541	-0.808632	0.599948	0.372715	-0.0254419	-0.172382	-0.150962	-0.233672	-0.48589
GH_D10G0086	darkmagenta	-0.347688	0.126574	-0.528716	-0.518912	0.934645	-0.698828	-0.245173	0.134222	0.329715	0.369837	0.0517851	0.288547
GH_D07G0225	darkmagenta	-0.522589	0.000172477	-0.335638	-0.471365	0.870648	-0.758217	-0.197255	0.401638	0.471308	0.255181	0.0678213	0.108852
GH_D05G1943	darkmagenta	0.0275159	0.0981602	-0.769709	-0.622333	0.878751	-0.571471	-0.341193	-0.28999	0.0784968	0.181436	0.503976	0.846412
GH_D13G0643	darkmagenta	-0.11059	-0.11361	-0.700558	-0.453387	0.900151	-0.442827	-0.345624	0.052253	0.456339	0.573892	0.100302	0.479743
GH_D01G2430	darkmagenta	-0.3272	0.212305	-0.584313	-0.623195	0.984705	-0.775645	-0.299579	0.15636	0.305482	0.273699	0.318601	0.494727
GH_A04G0210	darkmagenta	-0.210594	-0.175738	-0.446372	-0.219672	0.731059	-0.376682	-0.136042	-0.235492	-0.04165	0.31172	0.141001	0.363897
GH_A12G1591	darkmagenta	-0.358278	0.0874885	-0.489617	-0.582806	0.883475	-0.70849	-0.291386	0.429604	0.603474	0.427311	0.00256971	0.19722
GH_A11G0108	darkmagenta	0.211362	-0.243747	0.561261	0.644207	-0.853061	0.711421	0.276421	0.20471	0.0609803	-0.154892	-0.467065	-0.638605
GH_D11G3097	darkmagenta	-0.289386	0.447959	-0.506367	-0.617005	0.856881	-0.745839	-0.203696	0.334738	0.426857	0.173182	0.317663	0.425025
GH_A09G1661	darkmagenta	-0.357957	0.195088	-0.315934	-0.344525	0.703548	-0.578	0.0548536	-0.0552947	-0.0722136	-0.0367922	0.6664	0.540553
GH_D10G1966	darkmagenta	-0.118865	0.211561	-0.729871	-0.648872	0.961953	-0.669761	-0.373285	0.0790574	0.402796	0.336152	0.24653	0.586786
GH_D07G0494	darkmagenta	-0.131818	0.156041	-0.679009	-0.52025	0.916781	-0.605077	-0.286581	-0.131417	0.155928	0.179087	0.525246	0.74519
GH_A10G2467	darkmagenta	-0.125049	-0.0920725	-0.635971	-0.447325	0.864109	-0.540312	-0.236684	-0.0798016	0.323973	0.231785	0.172448	0.493455
GH_A07G0723	darkmagenta	-0.571329	0.086146	-0.309045	-0.499288	0.903292	-0.865377	-0.224312	0.186612	0.0847571	-0.0399218	0.565857	0.425997
GH_A11G0899	darkmagenta	-0.247072	0.110514	-0.368059	-0.329385	0.682071	-0.555522	-0.0442825	-0.224278	-0.20767	-0.239484	0.836484	0.733977
GH_A08G2262	darkmagenta	-0.160882	0.0691721	-0.606678	-0.527685	0.871562	-0.646347	-0.254839	-0.223169	0.031167	0.00836237	0.56664	0.733035
GH_D04G0249	darkmagenta	0.111071	-0.0791202	0.388424	0.381643	-0.552679	0.464044	0.411182	0.340263	0.337268	-0.0192765	-0.500259	-0.612107
GH_A09G1017	darkmagenta	0.0236697	-0.024959	-0.669606	-0.603606	0.755433	-0.511034	-0.36223	-0.221735	0.0738567	0.13582	0.604799	0.839955
GH_A12G1327	darkmagenta	-0.61664	0.182788	-0.142995	-0.322536	0.738846	-0.712068	-0.0995174	0.549081	0.37553	0.226551	-0.026993	-0.0940469
GH_D07G0372	darkmagenta	-0.46016	-0.132994	-0.41612	-0.359516	0.91056	-0.659718	-0.211013	0.0990481	0.231488	0.301489	0.149067	0.264212
GH_D08G2498	darkmagenta	-0.622183	0.162844	-0.26563	-0.443997	0.899349	-0.863156	-0.126178	0.209873	0.103224	-0.0374596	0.470561	0.321686
GH_A08G1710	darkmagenta	-0.352399	0.0574714	-0.423264	-0.481794	0.797573	-0.617313	-0.276601	0.602812	0.715036	0.44979	0.00393355	0.137867
GH_D05G0831	darkmagenta	-0.465056	0.0610316	-0.295062	-0.220123	0.78902	-0.57952	-0.00388492	0.0325604	0.110095	0.194715	0.0350921	0.114646
GH_D04G0205	darkmagenta	-0.2849	0.240913	-0.572971	-0.554084	0.932611	-0.695885	-0.27235	-0.017269	0.134026	0.310596	0.238508	0.468665
GH_D01G1254	darkmagenta	0.181811	0.246599	-0.839995	-0.555421	0.804537	-0.429419	-0.331867	-0.310222	0.174932	0.270942	0.380338	0.838473
GH_A11G0931	darkmagenta	-0.542192	0.0247607	-0.13727	-0.176477	0.646087	-0.546514	0.043899	0.548907	0.565443	0.216417	-0.0920827	-0.137005
GH_A08G1750	darkmagenta	0.0457617	0.245703	0.56408	0.590097	-0.679184	0.431512	0.685928	0.0230317	-0.219699	-0.499625	-0.145982	-0.468812
GH_D03G0992	darkmagenta	-0.392956	0.129177	-0.502024	-0.535706	0.948622	-0.73708	-0.258792	0.216202	0.355977	0.348556	0.0990909	0.284818
GH_D11G3025	darkmagenta	-0.168131	0.301011	-0.6657	-0.63543	0.932478	-0.7183	-0.316775	0.161427	0.377341	0.167956	0.451367	0.659886
GH_A09G0443	darkmagenta	-0.215944	0.190839	-0.334226	-0.396929	0.60321	-0.580675	-0.177355	0.0139206	-0.0438838	-0.274787	0.888218	0.731349
GH_D01G2331	darkmagenta	-0.699558	0.0119992	-0.161053	-0.437348	0.838063	-0.822416	-0.0344429	0.349246	0.184258	0.115914	0.292675	0.110405
GH_D09G2049	darkmagenta	0.0470215	0.0538325	-0.703444	-0.545789	0.781865	-0.47349	-0.304417	-0.425127	-0.118709	0.183013	0.537162	0.84795
GH_D04G0927	darkmagenta	-0.264366	0.0583603	-0.598913	-0.554294	0.953586	-0.710886	-0.28141	-0.1208	0.0849173	0.150816	0.430462	0.620317
GH_A12G2993	darkmagenta	-0.205528	0.0753093	-0.651011	-0.582971	0.945015	-0.660661	-0.297698	-0.130574	0.118397	0.287383	0.391537	0.637814
GH_A03G0312	darkmagenta	-0.77039	0.083811	-0.0604499	-0.249444	0.79175	-0.788141	-0.0418041	0.44084	0.214546	0.0355823	0.249981	-0.00144595
GH_A13G0701	darkmagenta	0.297122	-0.368189	0.260486	0.432966	-0.54619	0.584206	0.380575	-0.137373	-0.0567376	-0.257628	-0.0203002	-0.137848
GH_D10G1168	darkmagenta	0.297897	0.0459888	-0.932034	-0.710932	0.795339	-0.367676	-0.43256	-0.213769	0.376854	0.500012	0.251547	0.827352
GH_A12G2531	darkmagenta	-0.0991467	-0.332854	-0.267741	-0.103062	0.421698	-0.0797406	-0.174425	-0.0971198	0.0559592	0.402273	0.0825031	0.206655
GH_D08G0617	darkmagenta	-0.385622	0.227851	-0.482537	-0.322855	0.922597	-0.633749	-0.217416	0.221116	0.314896	0.23235	0.299343	0.402172
GH_D07G1071	darkmagenta	-0.292408	-0.25296	-0.443305	-0.43293	0.791818	-0.560435	-0.213561	0.0106808	0.249212	0.352791	-0.0542231	0.191956
GH_D02G0631	darkmagenta	-0.215635	-0.00750343	0.88582	0.638396	-0.816377	0.360935	0.483504	0.00134931	-0.536566	-0.579307	-0.125731	-0.685129
GH_A11G1477	darkmagenta	0.0838442	0.154814	-0.810755	-0.69477	0.853817	-0.515723	-0.374724	0.0566499	0.478041	0.447172	0.247324	0.683589
GH_D05G0455	darkmagenta	-0.549395	0.068392	-0.341471	-0.452813	0.918719	-0.818015	-0.164658	0.28645	0.266662	0.031905	0.429209	0.344746
GH_D10G0705	darkmagenta	-0.276663	0.138688	-0.181446	0.0971839	0.458602	-0.173192	0.184344	0.0731099	0.0913319	0.222926	0.0334815	0.0630081
GH_D13G0805	darkmagenta	-0.477685	-0.00797712	-0.425847	-0.531216	0.941898	-0.788814	-0.219039	0.0959216	0.156308	0.247195	0.220245	0.314024
GH_A09G1425	darkmagenta	-0.323598	-0.0141013	-0.546063	-0.479684	0.938863	-0.662913	-0.26491	-0.0455004	0.178199	0.332507	0.13088	0.378682
GH_A07G0280	darkmagenta	-0.122429	-0.0281721	-0.524305	-0.480502	0.755826	-0.551523	-0.183088	-0.099787	0.1266	-0.0479942	0.603685	0.686237
GH_A02G0059	darkmagenta	-0.432879	0.149967	-0.394922	-0.473862	0.851676	-0.691606	-0.211057	0.398504	0.498749	0.391853	-0.0796954	0.0753058
GH_A05G0979	darkmagenta	-0.0748026	0.350547	-0.360109	-0.403602	0.520466	-0.518371	-0.149378	-0.189452	-0.176386	-0.390211	0.857707	0.771437
GH_A13G2624	darkmagenta	-0.52244	-0.00123249	-0.349682	-0.454711	0.902578	-0.793774	-0.221179	0.0375328	0.0624773	0.0727242	0.323564	0.325568
GH_D10G0444	darkmagenta	-0.339354	0.176034	-0.568369	-0.585249	0.975812	-0.765327	-0.272873	0.199619	0.389259	0.250851	0.296433	0.458136
GH_D11G2259	darkmagenta	-0.0582214	0.307289	-0.551248	-0.478156	0.699657	-0.484283	-0.0402213	-0.288674	-0.156302	0.108155	0.60387	0.752886
GH_D06G0825	darkmagenta	-0.35935	0.160101	-0.325943	-0.464276	0.69699	-0.603438	-0.0427532	0.490554	0.638259	0.350271	-0.153618	-0.0259545
GH_A08G2040	darkmagenta	-0.530916	0.145948	-0.349125	-0.517497	0.895298	-0.796382	-0.250718	0.433695	0.402712	0.295204	0.124193	0.155956
GH_D09G0409	darkmagenta	-0.0934888	0.100059	-0.449708	-0.243325	0.610664	-0.362292	-0.218342	0.051332	0.173583	-0.0120811	0.709009	0.70674
GH_D13G0678	darkmagenta	-0.732889	0.0375284	-0.0514212	-0.411029	0.735771	-0.812572	-0.145898	0.570426	0.334474	0.161491	0.11303	-0.0987845
GH_D10G0538	darkmagenta	-0.495952	0.113037	-0.375124	-0.462301	0.89314	-0.755617	-0.175983	0.414987	0.465039	0.213548	0.230338	0.238789
GH_D06G1472	darkmagenta	-0.657646	0.143021	-0.18024	-0.339215	0.820134	-0.773159	-0.088184	0.403952	0.31815	0.151058	0.0964081	0.000990634
GH_D12G2257	darkmagenta	-0.601511	-0.0165043	-0.262757	-0.376308	0.87617	-0.785788	-0.0083491	0.117859	0.0762947	0.007083	0.368461	0.27219
GH_D02G2356	darkmagenta	-0.150091	0.226155	-0.653669	-0.353394	0.891495	-0.504299	-0.287675	-0.0656754	0.229035	0.324852	0.286702	0.574542
GH_D11G1124	darkmagenta	-0.421564	0.0303924	-0.362855	-0.433338	0.798834	-0.644459	-0.189926	0.514368	0.657591	0.373734	-0.0907485	0.0305442
GH_D07G2041	darkmagenta	-0.0127469	0.0705701	-0.707522	-0.503936	0.839477	-0.487404	-0.283722	0.0400106	0.413653	0.212355	0.467558	0.726293
GH_A05G3421	darkmagenta	-0.0643978	-0.0407056	0.822454	0.568867	-0.880397	0.460443	0.438479	0.0358968	-0.467134	-0.566551	-0.00737523	-0.55067
GH_D05G1075	darkmagenta	-0.135253	0.106452	-0.648406	-0.60572	0.878246	-0.64587	-0.316418	-0.0685778	0.162118	0.134583	0.606171	0.775123
GH_A07G2560	darkmagenta	-0.591301	-0.00674927	-0.27504	-0.377194	0.864512	-0.738656	-0.180984	0.25362	0.216794	0.288155	0.0873412	0.0956392
GH_D08G2811	darkmagenta	-0.406766	0.0528868	-0.506555	-0.56191	0.964679	-0.76113	-0.250067	0.206564	0.360478	0.332182	0.145279	0.315424
GH_A05G4133	darkmagenta	-0.397287	0.0728418	-0.0223047	-0.0152894	0.408945	-0.320107	0.383112	0.287003	0.32977	0.0582272	-0.133721	-0.208474
GH_D06G0025	darkmagenta	-0.53323	0.168737	-0.266082	-0.423677	0.828459	-0.816213	-0.14808	0.199187	0.0788948	-0.199685	0.678468	0.471649
GH_D03G0473	darkmagenta	0.00786067	0.350113	-0.722002	-0.553295	0.828473	-0.490886	-0.343438	0.0798071	0.440249	0.444048	0.0731687	0.496198
GH_A06G0038	darkmagenta	-0.473514	0.1999	-0.369368	-0.487902	0.887462	-0.822356	-0.173299	0.239776	0.211418	-0.0954979	0.58881	0.486614
GH_D09G1018	darkmagenta	0.107528	0.161768	-0.805468	-0.674872	0.820328	-0.470209	-0.379048	-0.0957987	0.346734	0.400908	0.35034	0.755092
GH_A13G0337	darkmagenta	-0.24533	0.311036	-0.411408	-0.391506	0.727315	-0.615432	-0.193961	0.137983	0.162354	-0.173519	0.738572	0.655117
GH_D07G0530	darkmagenta	-0.109432	0.276893	-0.726504	-0.648221	0.950429	-0.687406	-0.35061	0.0590835	0.327708	0.27159	0.336803	0.653698
GH_D04G0670	darkmagenta	-0.445347	0.180934	-0.068423	-0.335679	0.487048	-0.535653	-0.0663183	0.637234	0.580969	0.177339	-0.0414941	-0.156223
GH_D11G3184	darkmagenta	0.0449962	0.275898	-0.782324	-0.453485	0.86891	-0.448303	-0.303657	-0.0909232	0.349035	0.320508	0.31841	0.711183
GH_A01G0634	darkmagenta	-0.457306	-0.0366261	-0.28145	-0.0832808	0.749522	-0.473384	-0.118231	0.145407	0.28391	0.273595	-0.0580919	0.0414864
GH_A07G0274	darkmagenta	-0.72245	0.16298	-0.0726238	-0.257783	0.759661	-0.764917	0.0591471	0.510549	0.330018	0.0255335	0.170701	-0.0484517
GH_D05G1493	darkmagenta	-0.365123	0.0691211	-0.51024	-0.500811	0.925415	-0.683063	-0.294643	0.133228	0.309858	0.426863	0.0164811	0.253954
GH_A06G0880	darkmagenta	-0.196317	0.0617054	-0.685303	-0.613827	0.978035	-0.696058	-0.314609	-0.00736167	0.279399	0.267985	0.370257	0.633513
GH_D11G1652	darkmagenta	0.164447	-0.174486	0.548802	0.581688	-0.76056	0.548034	0.275349	-0.19518	-0.469862	-0.590508	0.211986	-0.157348
GH_A09G2492	darkmagenta	-0.444023	0.173031	-0.0740796	-0.190637	0.521425	-0.583084	0.0591755	0.132019	-0.0577922	-0.436374	0.832255	0.455298
GH_D07G1150	darkmagenta	-0.167197	-0.263794	-0.57259	-0.544722	0.802917	-0.514428	-0.338563	0.289846	0.628805	0.552783	-0.1144	0.231589
GH_D05G3123	darkmagenta	-0.261718	0.243485	-0.421592	-0.436134	0.749068	-0.668926	-0.197478	-0.00520872	-0.00462236	-0.218661	0.833143	0.742945
GH_A12G0395	darkmagenta	-0.269924	0.0237806	-0.604355	-0.569077	0.961932	-0.701059	-0.275426	-0.0684044	0.168237	0.268032	0.275136	0.516052
GH_D02G1913	darkmagenta	-0.165305	0.109601	-0.641687	-0.55968	0.898425	-0.643826	-0.286719	-0.0697022	0.13871	0.157482	0.58144	0.754057
GH_A07G1189	darkmagenta	-0.197059	0.00164284	-0.651255	-0.543555	0.94194	-0.658729	-0.369444	-0.0820719	0.163732	0.256533	0.387194	0.636105
GH_D05G3013	darkmagenta	-0.241372	0.170677	-0.559191	-0.597004	0.881256	-0.742574	-0.284856	-0.0877306	0.0334037	0.000653891	0.646285	0.732304
GH_A01G1191	darkmagenta	0.0643808	-0.365951	0.675666	0.460575	-0.85453	0.582819	0.170283	0.0547411	-0.24283	-0.112012	-0.43632	-0.697542
GH_A01G1524	darkmagenta	-0.146523	0.000111201	-0.555464	-0.53881	0.749282	-0.46668	-0.382485	0.407636	0.660038	0.657137	-0.108116	0.211955
GH_A09G1832	darkmagenta	-0.535449	-0.120225	-0.0962444	-0.244556	0.594532	-0.54964	0.0115326	0.608968	0.624854	0.215244	-0.0982593	-0.185256
GH_A01G2234	darkmagenta	-0.264417	0.25181	-0.183721	-0.259145	0.490498	-0.507822	0.0181332	-0.0840237	-0.23605	-0.420516	0.940449	0.658529
GH_A13G2191	darkmagenta	-0.285929	0.482486	-0.447401	-0.479684	0.783215	-0.70821	-0.0867831	0.323713	0.366822	-0.0353491	0.545745	0.534595
GH_D01G2243	darkmagenta	-0.36889	-0.175168	-0.411178	-0.337285	0.834444	-0.558262	-0.185634	-0.0270176	0.10722	0.172847	0.384674	0.434748
GH_A05G1604	darkmagenta	0.111567	-0.262613	0.714998	0.703181	-0.921475	0.67958	0.351119	-0.16888	-0.4758	-0.404846	-0.125982	-0.498214
GH_D12G1628	darkmagenta	-0.00960156	0.0653923	-0.777413	-0.548013	0.899836	-0.461996	-0.367228	-0.042983	0.426785	0.614013	-0.0264234	0.476655
GH_D04G0192	darkmagenta	-0.14548	0.130251	-0.633152	-0.549524	0.883802	-0.618173	-0.250338	-0.196473	0.0247947	0.10802	0.605986	0.772522
GH_A04G1626	darkmagenta	-0.320122	-0.245732	-0.478278	-0.557474	0.854165	-0.655807	-0.350617	0.199609	0.356357	0.23915	0.370192	0.455028
GH_D12G1235	darkmagenta	-0.0792916	0.0869178	-0.653879	-0.537158	0.846484	-0.566704	-0.28811	-0.383995	-0.126533	0.141943	0.517013	0.774171
GH_A11G3491	darkmagenta	0.0394803	-0.306226	-0.519854	-0.0748106	0.583648	-0.098809	-0.000838622	-0.275265	0.204127	0.369385	-0.113535	0.287383
GH_D05G0292	darkmagenta	0.131256	0.412726	-0.736232	-0.544865	0.73803	-0.421046	-0.256212	-0.0290943	0.312471	0.213566	0.511388	0.8052
GH_A13G1415	darkmagenta	-0.0863464	-0.475925	-0.30335	-0.284098	0.448295	-0.256772	-0.196454	0.0842883	0.259034	0.0864726	0.365734	0.395781
GH_A05G3773	darkmagenta	0.0976793	0.11339	-0.846935	-0.655668	0.897728	-0.517069	-0.333463	-0.20593	0.260633	0.33211	0.380584	0.813948
GH_D07G2501	darkmagenta	-0.313442	-0.00850945	-0.553303	-0.51954	0.922365	-0.627224	-0.274641	0.133241	0.362333	0.52129	-0.0102606	0.271594
GH_D05G1026	darkmagenta	-0.0483927	0.253582	-0.551341	-0.5324	0.71178	-0.613287	-0.219997	-0.0732313	0.0990398	-0.211173	0.721479	0.798367
GH_A09G1682	darkmagenta	-0.191439	0.273687	-0.527846	-0.399551	0.801603	-0.597606	-0.14034	0.0413678	0.19532	-0.0675557	0.659635	0.694765
GH_A02G0841	darkmagenta	0.0728514	0.34394	-0.691747	-0.460929	0.739076	-0.445728	-0.274383	-0.0798911	0.213359	0.090987	0.611543	0.847002
GH_D06G1810	darkmagenta	0.0245561	-0.0914331	0.689116	0.568364	-0.8087	0.527869	0.365602	0.310938	-0.023874	-0.356284	-0.206407	-0.619902
GH_A12G1688	darkmagenta	-0.319932	0.096968	-0.454874	-0.437909	0.848891	-0.6752	-0.161003	-0.0658999	-0.0281242	-0.0429238	0.682088	0.661063
GH_A12G0585	darkmagenta	-0.0569925	-0.21329	0.381074	0.395761	-0.422848	0.419904	0.301491	0.455463	0.296684	0.124401	-0.213274	-0.447152
GH_D10G1393	darkmagenta	0.756212	0.0278415	0.0688086	0.330694	-0.789799	0.802038	0.101326	-0.336975	-0.112343	-0.0650234	-0.18882	0.0111098
GH_A03G0333	darkmagenta	-0.404964	0.171176	-0.457329	-0.368499	0.902109	-0.686371	-0.254624	0.369026	0.4695	0.23447	0.211036	0.307566
GH_D02G0458	darkmagenta	-0.41969	0.214027	-0.443235	-0.484336	0.913509	-0.787604	-0.167322	0.333954	0.415522	0.0513096	0.372265	0.394324
GH_A11G0628	darkmagenta	-0.295875	0.263332	-0.339304	-0.461177	0.696502	-0.693837	-0.183799	-0.0605464	-0.158633	-0.303546	0.87935	0.720774
GH_A03G0547	darkmagenta	0.198826	0.0390305	-0.804187	-0.585458	0.756653	-0.366687	-0.355703	-0.48289	-0.00362327	0.415194	0.151835	0.704605
GH_A05G3300	darkmagenta	-0.440588	0.0425704	-0.456245	-0.508291	0.943602	-0.756494	-0.162944	0.23579	0.373801	0.221516	0.238619	0.32107
GH_D12G0333	darkmagenta	-0.306328	0.23645	-0.408985	-0.441578	0.784515	-0.686361	-0.166429	-0.181347	-0.211246	-0.171409	0.752062	0.700447
GH_D06G1151	darkmagenta	-0.224617	-0.0240482	-0.486829	-0.265682	0.77684	-0.410655	-0.253651	0.2509	0.436359	0.302205	0.365134	0.463477
GH_A06G2247	darkmagenta	0.166746	-0.200794	-0.573866	-0.146883	0.532946	-0.164103	-0.194669	-0.426286	-0.0155077	-0.0614169	0.507756	0.760538
GH_A05G1577	darkmagenta	-0.59142	0.0770762	-0.201225	-0.386689	0.776665	-0.751252	-0.163757	0.653508	0.576141	0.15991	0.132268	0.0249682
GH_A12G1330	darkmagenta	0.0179024	0.0745113	0.718501	0.334233	-0.834536	0.322601	0.358385	-0.103128	-0.565025	-0.552925	-0.0393262	-0.461542
GH_D08G1775	darkmagenta	-0.653857	0.00926607	-0.0659266	-0.351119	0.671692	-0.715359	-0.0926738	0.715473	0.560194	0.187199	-0.00795029	-0.166965
GH_A05G4294	darkmagenta	-0.274343	0.298691	-0.54342	-0.728999	0.876007	-0.78707	-0.335767	0.238721	0.341316	0.20874	0.377764	0.505019
GH_A02G0395	darkmagenta	0.252992	-0.0946036	-0.865523	-0.583464	0.76737	-0.287738	-0.443202	-0.0478867	0.559745	0.596455	-0.0107645	0.591758
GH_D09G1523	darkmagenta	0.308032	-0.0574257	0.348768	0.560399	-0.67977	0.670527	0.298257	-0.544776	-0.552035	-0.167353	-0.270544	-0.27075
GH_A02G1933	darkmagenta	-0.584598	0.114055	-0.318755	-0.504237	0.92128	-0.862116	-0.18179	0.276732	0.205204	0.0435919	0.448958	0.339809
GH_A08G2557	darkmagenta	-0.115528	-0.136682	-0.425241	-0.506688	0.619112	-0.514845	-0.0114985	0.15417	0.415604	0.0298027	0.225131	0.357255
GH_A05G3758	darkmagenta	-0.0586479	0.0908533	-0.602726	-0.42784	0.769847	-0.492858	-0.259779	-0.401528	-0.195776	0.0545371	0.618072	0.814242
GH_D01G1277	darkmagenta	-0.747802	0.0747564	-0.0766693	-0.320505	0.797103	-0.830749	-0.0841396	0.437069	0.224381	-0.029099	0.284825	0.0321043
GH_D09G1505	darkmagenta	-0.280232	0.0979401	-0.27815	-0.349184	0.611389	-0.556116	-0.0186723	-0.00796035	-0.0518991	-0.261617	0.831294	0.631165
GH_A06G1778	darkmagenta	0.127008	-0.112458	0.698827	0.620641	-0.916347	0.633891	0.428173	0.0579324	-0.230448	-0.400873	-0.202366	-0.576675
GH_A05G0691	darkmagenta	0.162954	-0.111626	0.569316	0.54531	-0.812959	0.660907	0.580398	-0.214448	-0.392894	-0.216389	-0.24708	-0.48427
GH_A01G0997	darkmagenta	-0.239494	0.200687	-0.619027	-0.648664	0.934761	-0.71841	-0.380071	0.275522	0.437957	0.385744	0.208065	0.458248
GH_A09G0773	darkmagenta	0.495501	-0.30806	0.304231	0.533157	-0.808541	0.83142	0.263819	-0.349472	-0.224799	-0.0604631	-0.29324	-0.255375
GH_D03G1499	darkmagenta	-0.19863	0.101635	-0.606865	-0.568025	0.89798	-0.685771	-0.286064	-0.0645343	0.153193	0.0445284	0.606338	0.733324
GH_A04G1303	darkmagenta	-0.47471	-0.113868	-0.359821	-0.303072	0.858229	-0.63166	-0.165208	0.0862711	0.206267	0.28638	0.04383	0.158824
GH_A06G2119	darkmagenta	0.0536834	0.128263	-0.486005	0.0807991	0.526976	-0.0818085	0.119197	-0.115129	0.273934	0.0350048	0.255865	0.473687
GH_A12G1464	darkmagenta	-0.00821673	0.271909	-0.726265	-0.615638	0.861288	-0.613256	-0.321188	-0.070739	0.22137	0.0876303	0.592719	0.839686
GH_A07G1697	darkmagenta	-0.631736	0.183876	0.050811	-0.141287	0.518743	-0.592178	-0.013425	0.873487	0.615099	0.0420814	0.0968102	-0.192328
GH_A07G1727	darkmagenta	-0.11622	0.0997323	-0.685687	-0.579092	0.911674	-0.623999	-0.309193	-0.217875	0.0367773	0.196108	0.515548	0.767205
GH_A02G0949	darkmagenta	-0.337939	0.268525	-0.36695	-0.39705	0.746254	-0.601232	-0.0236732	0.228551	0.33676	0.0490205	0.443842	0.395448
GH_D02G0844	darkmagenta	-0.0939806	0.0714219	0.543023	0.816044	-0.556828	0.501861	0.410363	0.210589	-0.023335	-0.185143	-0.351801	-0.613399
GH_A13G1717	darkmagenta	-0.546488	-0.0864573	-0.29019	-0.239171	0.85842	-0.689005	-0.15745	0.0563297	0.0449107	0.0104135	0.418003	0.343494
GH_D07G2415	darkmagenta	-0.200829	0.110154	-0.635209	-0.563613	0.933077	-0.656113	-0.288375	-0.208027	0.0287666	0.269587	0.316971	0.593149
GH_D12G2040	darkmagenta	-0.3039	0.239362	-0.58863	-0.610181	0.95932	-0.739216	-0.253182	0.310993	0.467087	0.332614	0.259777	0.446723
GH_D03G1617	darkmagenta	-0.133173	-0.0666527	-0.676711	-0.638004	0.914507	-0.635468	-0.359272	-0.20326	0.131945	0.298033	0.319711	0.625933
GH_A10G1112	darkmagenta	-0.180021	-0.0182402	-0.628654	-0.482806	0.908414	-0.593767	-0.278485	0.00569554	0.350168	0.239198	0.230474	0.510068
GH_A13G1337	darkmagenta	-0.25926	-0.151293	-0.465533	-0.455662	0.789781	-0.54963	-0.176413	0.269638	0.54502	0.290766	0.088254	0.259029
GH_D10G1237	darkmagenta	-0.485027	0.147453	-0.350585	-0.461499	0.876294	-0.815606	-0.208658	0.146242	0.0719103	-0.126642	0.682116	0.545188
GH_D11G3696	darkmagenta	-0.462709	0.0660353	-0.440945	-0.50861	0.949545	-0.779021	-0.194824	0.243933	0.304982	0.175229	0.3823	0.401326
GH_D09G2159	darkmagenta	-0.250333	-0.101045	-0.535504	-0.50288	0.868066	-0.609711	-0.249838	-0.17712	0.0151399	0.29007	0.223535	0.459456
GH_D08G1728	darkmagenta	-0.269586	-0.229793	-0.558091	-0.420242	0.902664	-0.559559	-0.314524	-0.0282947	0.233359	0.341145	0.262587	0.472864
GH_A12G1465	darkmagenta	-0.66426	0.258196	-0.204084	-0.512551	0.861291	-0.921578	-0.0757009	0.346575	0.147521	-0.0510166	0.44285	0.246096
GH_D13G2173	darkmagenta	-0.0518574	0.431738	-0.690898	-0.597806	0.843073	-0.617898	-0.25337	0.172522	0.462147	0.215415	0.362969	0.633794
GH_D12G0217	darkmagenta	-0.200462	-0.158763	0.732494	0.707092	-0.641974	0.449611	0.403361	0.279563	-0.153239	-0.339287	-0.10869	-0.624535
GH_A06G1150	darkmagenta	-0.137118	-0.00385331	0.7568	0.377449	-0.738193	0.215904	0.253439	0.0291517	-0.524691	-0.635833	0.151421	-0.414214
GH_D03G0938	darkmagenta	-0.531732	0.131172	-0.374053	-0.453861	0.931615	-0.82327	-0.224071	0.336855	0.330898	0.136311	0.312478	0.297999
GH_A01G0824	darkmagenta	0.243947	0.11984	-0.924289	-0.678878	0.839757	-0.398664	-0.407081	-0.285551	0.286091	0.525307	0.167622	0.770667
GH_A02G1378	darkmagenta	-0.672038	0.147892	-0.19679	-0.406048	0.85279	-0.855536	-0.220517	0.40362	0.240387	0.057331	0.290932	0.142166
GH_D08G1448	darkmagenta	-0.664691	0.178935	-0.0458624	-0.160046	0.671056	-0.630074	-0.0595497	0.649022	0.463495	0.113622	0.0856678	-0.123321
GH_D01G2200	darkmagenta	-0.240132	0.0479108	-0.46204	-0.339718	0.738894	-0.467847	-0.149866	0.551253	0.818992	0.417854	-0.047495	0.144504
GH_D13G0274	darkmagenta	-0.0979079	0.0989166	-0.6614	-0.530462	0.865029	-0.551481	-0.292333	-0.345861	-0.0704515	0.297162	0.320434	0.649256
GH_D01G0919	darkmagenta	-0.426088	-0.0118517	-0.44072	-0.48688	0.923463	-0.765693	-0.206055	-0.0428294	0.0545135	0.0785523	0.376607	0.448183
GH_A03G1860	darkmagenta	-0.118983	0.196472	-0.59171	-0.52218	0.821171	-0.60175	-0.266191	-0.325808	-0.156449	0.0789548	0.471671	0.696911
GH_D02G2259	darkmagenta	-0.283556	0.48922	-0.254057	-0.287645	0.549006	-0.516626	-0.0381925	0.693415	0.611868	0.0307091	0.316911	0.222366
GH_D11G3044	darkmagenta	-0.0773743	0.262064	-0.613558	-0.606173	0.79814	-0.637935	-0.291143	-0.0204753	0.156216	-0.0273702	0.708073	0.821455
GH_D07G2176	darkmagenta	-0.360344	0.0342916	-0.511864	-0.511143	0.928621	-0.685115	-0.233183	0.105965	0.311929	0.390296	0.0276519	0.262619
GH_A10G1068	darkmagenta	0.536536	-0.11454	0.310678	0.434332	-0.850386	0.77695	0.147671	-0.153224	-0.0894088	-0.169445	-0.224964	-0.235062
GH_A05G0659	darkmagenta	-0.128431	0.157073	-0.698685	-0.63399	0.931288	-0.642629	-0.230382	0.0206885	0.329199	0.249246	0.46517	0.69832
GH_D11G1430	darkmagenta	0.12721	-0.122386	-0.766992	-0.433156	0.76867	-0.264978	-0.234638	-0.256907	0.24935	0.480176	0.268461	0.698593
GH_D01G0343	darkmagenta	-0.702516	0.213922	-0.144803	-0.412323	0.819801	-0.86462	-0.151057	0.457626	0.237796	0.0205329	0.335783	0.123028
GH_A11G0554	darkmagenta	-0.510031	0.404138	-0.247873	-0.464446	0.756158	-0.769132	-0.0868121	0.55473	0.397812	0.00826163	0.489037	0.296205
GH_D10G2142	darkmagenta	0.0258604	-0.168955	0.54462	0.634111	-0.645866	0.575589	0.489339	0.301349	0.108185	-0.165938	-0.270383	-0.56829
GH_D08G2166	darkmagenta	-0.209476	0.310309	-0.575652	-0.585581	0.881081	-0.731383	-0.249894	-0.0623665	0.0451538	-0.0361721	0.674239	0.758437
GH_D09G1867	darkmagenta	0.0553683	-0.0508273	-0.776266	-0.643854	0.825596	-0.471695	-0.487621	-0.112446	0.332563	0.558916	0.12119	0.6032
GH_D08G1722	darkmagenta	-0.324968	0.104107	-0.426111	-0.471215	0.774566	-0.594802	-0.289316	0.628249	0.724434	0.442484	0.0251759	0.159043
GH_A11G2998	darkmagenta	-0.365153	0.074558	-0.529891	-0.562289	0.953555	-0.720257	-0.269268	0.0972236	0.26991	0.3773	0.146071	0.349129
GH_A11G2603	darkmagenta	-0.365826	-0.0231002	-0.444735	-0.400984	0.861762	-0.620665	-0.207939	0.0291821	0.211808	0.350079	-0.0336791	0.191486
GH_D09G2496	darkmagenta	-0.406987	0.216678	-0.168421	-0.216907	0.554209	-0.475075	-0.138171	0.828642	0.735962	0.246369	0.0546492	-0.0301616
GH_A08G1059	darkmagenta	0.106871	0.076245	0.581461	0.665	-0.761553	0.556977	0.614514	-0.240326	-0.511431	-0.579195	0.163299	-0.235628
GH_D11G0655	darkmagenta	-0.266605	0.372568	-0.444431	-0.525633	0.782259	-0.734214	-0.21121	0.0508828	0.0150639	-0.188332	0.801205	0.731156
GH_D03G1691	darkmagenta	-0.230005	-0.194081	0.882116	0.674903	-0.808926	0.453568	0.460987	0.0615369	-0.48606	-0.442335	-0.0619434	-0.652842
GH_D10G0526	darkmagenta	-0.0600815	0.067467	-0.774229	-0.635925	0.949819	-0.600169	-0.3693	-0.0874151	0.318777	0.44438	0.167001	0.598524
GH_D11G3498	darkmagenta	-0.168961	-0.248413	-0.372198	0.0215975	0.600756	-0.192239	-0.0311341	-0.279345	0.0340424	0.277185	-0.0575304	0.193898
GH_D13G2221	darkmagenta	-0.121408	0.117399	-0.708826	-0.623672	0.939488	-0.641228	-0.326454	-0.129568	0.188872	0.367768	0.184506	0.564792
GH_D02G1088	darkmagenta	-0.248975	0.346795	-0.564578	-0.613577	0.889272	-0.74224	-0.257289	0.199471	0.289296	0.0913752	0.585845	0.655808
GH_D12G1747	darkmagenta	-0.430372	0.268557	-0.321877	-0.405067	0.769882	-0.633984	-0.132377	0.508167	0.535563	0.3253	-0.0148831	0.0532384
GH_A07G1705	darkmagenta	-0.306359	0.00033522	-0.575405	-0.552619	0.950964	-0.687409	-0.28014	0.0940432	0.332036	0.404585	0.0666637	0.342757
GH_D05G1382	darkmagenta	-0.114812	0.183965	-0.717936	-0.63812	0.944588	-0.65729	-0.392766	-0.101678	0.18029	0.336874	0.264717	0.622089
GH_D03G0054	darkmagenta	-0.0644696	0.102251	-0.699117	-0.568298	0.883434	-0.584949	-0.319433	-0.333887	-0.0360731	0.229472	0.396098	0.724779
GH_A01G1599	darkmagenta	-0.379295	0.0016636	-0.283819	-0.297484	0.66033	-0.525198	-0.178215	0.681781	0.794361	0.318901	-0.0791397	-0.0231553
GH_D07G2166	darkmagenta	-0.153267	0.406817	-0.353148	-0.428464	0.575525	-0.645882	-0.18233	0.0281843	0.000159767	-0.419825	0.770654	0.68023
GH_A11G1422	darkmagenta	-0.404012	0.0364817	-0.488209	-0.583195	0.946331	-0.797236	-0.309389	0.179339	0.30844	0.172658	0.297927	0.400582
GH_D07G2189	darkmagenta	-0.604019	0.143378	-0.126609	-0.122352	0.704253	-0.60655	-0.037356	0.64469	0.526203	0.0678896	0.213669	0.0298279
GH_D03G1431	darkmagenta	-0.0584319	0.050812	-0.476404	-0.349885	0.614459	-0.370169	-0.0200744	-0.411321	-0.275044	0.0931521	0.572695	0.69989
GH_A09G2133	darkmagenta	-0.251963	0.177546	-0.541046	-0.359582	0.857864	-0.53086	-0.258694	-0.092031	0.0868435	0.36894	0.247853	0.462253
GH_D12G2993	darkmagenta	-0.341943	0.0134849	-0.407085	-0.510239	0.77547	-0.607234	-0.30711	0.544838	0.690325	0.496693	-0.167665	0.0291704
GH_D05G1607	darkmagenta	-0.491785	0.105127	-0.359752	-0.487726	0.867201	-0.768427	-0.233161	0.540409	0.574467	0.246037	0.125512	0.153876
GH_A02G1280	darkmagenta	-0.294161	0.306207	-0.230494	-0.674479	0.538332	-0.762632	-0.292357	0.225785	0.0267807	-0.175386	0.641238	0.484756
GH_A01G0518	darkmagenta	-0.183263	0.188415	-0.364876	-0.408368	0.625331	-0.5662	0.00633048	0.135806	0.25428	-0.206319	0.484127	0.470602
GH_A07G0980	darkmagenta	-0.405712	0.360083	-0.35763	-0.409473	0.806918	-0.737857	-0.118495	0.35772	0.314412	-0.114912	0.59	0.481248
GH_A05G0189	darkmagenta	-0.390708	-0.141398	-0.323876	-0.458821	0.760596	-0.704144	-0.403633	0.217984	0.245964	-0.0229381	0.458296	0.39852
GH_D01G1686	darkmagenta	-0.277762	0.37755	-0.510713	-0.559939	0.86306	-0.744992	-0.250601	-0.0182522	0.0111808	-0.0306482	0.655469	0.691078
GH_D11G0151	darkmagenta	-0.247485	0.0469589	-0.610583	-0.609378	0.930845	-0.672859	-0.311146	0.339172	0.571213	0.426153	0.149722	0.398703
GH_A06G1717	darkmagenta	0.0601988	0.0914184	-0.603043	-0.450418	0.656756	-0.397481	-0.253661	-0.513165	-0.288382	0.0678428	0.61533	0.846555
GH_A08G1040	darkmagenta	-0.148786	0.152642	-0.720643	-0.627459	0.973832	-0.66278	-0.343576	-0.0332494	0.265718	0.38194	0.250278	0.596326
GH_D04G0064	darkmagenta	-0.603903	-0.12041	-0.207483	-0.379795	0.78993	-0.685239	-0.0765297	0.422537	0.412697	0.332663	-0.0356802	-0.057405
GH_A08G0946	darkmagenta	-0.230081	-0.100763	0.837431	0.558926	-0.733942	0.28668	0.351352	-0.0285475	-0.62982	-0.690558	0.241773	-0.424321
GH_A05G0454	darkmagenta	-0.661353	0.0209639	-0.18992	-0.405545	0.825851	-0.782631	-0.198988	0.512664	0.391747	0.247551	0.101	0.00905464
GH_D08G0485	darkmagenta	-0.241726	0.243913	-0.500984	-0.531365	0.823928	-0.693423	-0.247283	0.051452	0.102843	-0.0849165	0.748713	0.735345
GH_D06G2224	darkmagenta	-0.239699	-0.330164	-0.479563	-0.502537	0.764439	-0.492787	-0.398331	-0.0472599	0.135793	0.470182	0.175322	0.385996
GH_D02G2578	darkmagenta	0.244496	-0.0577704	-0.797419	-0.48726	0.703319	-0.243234	-0.315465	-0.523467	0.0222579	0.504253	0.0340579	0.633952
GH_D08G2577	darkmagenta	0.0943507	0.0301374	-0.827347	-0.543494	0.876598	-0.424604	-0.28562	-0.103791	0.432672	0.446447	0.168208	0.652502
GH_A07G2466	darkmagenta	-0.240172	0.106326	-0.585215	-0.539774	0.909047	-0.649591	-0.273687	-0.19296	0.0254061	0.302105	0.213782	0.486682
GH_D12G1680	darkmagenta	-0.149211	0.0659802	0.5854	0.397063	-0.507323	0.153526	0.376548	-0.196947	-0.672369	-0.775237	0.50362	-0.0615463
GH_D03G1226	darkmagenta	-0.574341	0.0810155	-0.30663	-0.500635	0.905973	-0.885746	-0.215801	0.221563	0.138883	-0.0552765	0.490706	0.371514
GH_A05G0923	darkmagenta	-0.457316	0.0976832	-0.332972	-0.446241	0.803143	-0.677907	-0.186256	0.560729	0.603373	0.367155	-0.070195	0.0211791
GH_A01G1455	darkmagenta	-0.486215	-0.0874611	-0.360315	-0.440927	0.855438	-0.662313	-0.248664	0.421768	0.508313	0.417499	0.0721635	0.130924
GH_D04G1820	darkmagenta	-0.215204	0.0893176	-0.628642	-0.630494	0.939591	-0.689898	-0.291003	0.00782641	0.277208	0.228633	0.367975	0.579717
GH_D02G0224	darkmagenta	0.15154	0.0114559	0.557737	0.474158	-0.799204	0.540587	0.295407	0.423351	0.217183	-0.160332	-0.460532	-0.667347
GH_D11G2627	darkmagenta	-0.205168	0.115582	-0.638725	-0.548464	0.938256	-0.641961	-0.280879	-0.101954	0.183841	0.347108	0.147681	0.473025
GH_D01G2408	darkmagenta	-0.388949	0.332302	-0.491379	-0.519611	0.936783	-0.772637	-0.27398	0.284961	0.31938	0.192738	0.333107	0.423615
GH_D08G0899	darkmagenta	-0.637247	-0.0377273	-0.111024	-0.167198	0.712202	-0.628081	-0.0363195	0.489453	0.433691	0.216681	-0.0790399	-0.15473
GH_D10G0572	darkmagenta	0.211849	0.167599	-0.874247	-0.498137	0.808279	-0.342895	-0.382556	-0.0797532	0.522955	0.504693	0.00966911	0.605182
GH_D09G0137	darkmagenta	-0.0779488	0.256003	-0.568845	-0.311429	0.727115	-0.42367	-0.160108	0.231288	0.504102	0.134043	0.427455	0.576767
GH_A12G1872	darkmagenta	-0.628228	0.0827724	-0.279867	-0.47119	0.906729	-0.850846	-0.216985	0.371038	0.286978	0.170008	0.234652	0.172028
GH_A12G1827	darkmagenta	0.140546	0.0738418	-0.750458	-0.603837	0.737984	-0.408903	-0.331564	-0.0541733	0.357177	0.270519	0.501121	0.816331
GH_D04G1755	darkmagenta	-0.404297	0.0768748	-0.503593	-0.65304	0.957344	-0.817827	-0.301925	0.240828	0.354332	0.306528	0.191666	0.342839
GH_D08G0467	darkmagenta	-0.100855	0.33911	-0.579451	-0.604034	0.775277	-0.647808	-0.306222	0.10386	0.249608	-0.0328901	0.662398	0.746135
GH_A12G1634	darkmagenta	0.160639	0.319948	0.0547956	-0.0269949	-0.206259	0.0181994	-0.0156462	0.433856	0.268604	-0.293952	0.321133	0.145435
GH_A11G2023	darkmagenta	-0.398687	0.156779	-0.515559	-0.581616	0.971523	-0.790262	-0.259796	0.188123	0.27692	0.275686	0.246751	0.39369
GH_D01G1002	darkmagenta	-0.309876	0.0487745	-0.561532	-0.517171	0.940331	-0.673172	-0.27238	0.0161813	0.225906	0.384585	0.0930635	0.359707
GH_D13G0802	darkmagenta	-0.256599	0.300456	-0.273292	-0.316204	0.589627	-0.594024	-0.0356998	0.139416	0.0546437	-0.394826	0.785723	0.599302
GH_D03G1391	darkmagenta	-0.222884	0.196046	-0.66249	-0.624225	0.97854	-0.72414	-0.317743	-0.0206085	0.200628	0.237812	0.431154	0.65441
GH_A04G1408	darkmagenta	-0.446825	0.112483	-0.41825	-0.598099	0.890896	-0.783481	-0.278419	0.382206	0.446888	0.371067	0.046944	0.176237
GH_A09G2564	darkmagenta	-0.356697	0.125133	-0.459899	-0.325617	0.869781	-0.579677	-0.21061	0.0183421	0.170759	0.316133	0.128092	0.30084
GH_A03G1303	darkmagenta	-0.0974948	-0.0440421	-0.053273	0.16872	0.193498	-0.0599518	0.210481	0.0340001	0.0868281	-0.259235	0.303113	0.184846
GH_A05G4091	darkmagenta	9.48063e-05	0.224041	-0.676768	-0.528297	0.77366	-0.467419	-0.249107	0.12377	0.419887	0.279724	0.463945	0.705049
GH_A11G3454	darkmagenta	-0.366267	0.0236901	-0.504351	-0.504716	0.933643	-0.730991	-0.253851	0.128682	0.321672	0.149157	0.349493	0.451217
GH_D13G2350	darkmagenta	-0.342989	0.223544	-0.556573	-0.582023	0.96792	-0.78461	-0.311049	0.273652	0.380744	0.206916	0.36611	0.492828
GH_A03G0096	darkmagenta	-0.228186	-0.304743	-0.436208	-0.386802	0.704851	-0.410036	-0.324703	0.338051	0.653369	0.589086	-0.283077	0.0174659
GH_A02G0310	darkmagenta	-0.489898	0.087651	-0.31673	-0.478256	0.833402	-0.806588	-0.21026	0.33395	0.268175	-0.0915627	0.618059	0.459223
GH_D08G2746	darkmagenta	-0.722759	0.0311958	-0.129994	-0.378418	0.824531	-0.846939	-0.0958709	0.461857	0.281017	0.0103835	0.3281	0.102196
GH_D01G0898	darkmagenta	-0.493623	0.0822083	-0.305515	-0.486598	0.845949	-0.819144	-0.122139	0.0992164	0.0123795	-0.154148	0.603671	0.468457
GH_A01G1611	darkmagenta	-0.310508	-0.123378	-0.520372	-0.468108	0.90006	-0.662282	-0.268915	-0.12101	0.0671174	0.132783	0.465227	0.578748
GH_A12G2031	darkmagenta	-0.212063	0.158956	-0.350645	-0.504188	0.581028	-0.521025	-0.255724	0.448206	0.480402	0.293799	0.220762	0.272956
GH_A02G1136	darkmagenta	-0.452152	0.217321	-0.433132	-0.505458	0.919706	-0.759782	-0.206711	0.278753	0.32483	0.323843	0.102333	0.227401
GH_A01G0159	darkmagenta	-0.774449	0.00490866	-0.0268896	-0.311986	0.749597	-0.810842	-0.130568	0.524191	0.289526	0.070962	0.128787	-0.103824
GH_D13G1853	darkmagenta	-0.211268	-0.272132	-0.418176	-0.539128	0.659529	-0.495993	-0.381841	0.291119	0.477907	0.562255	-0.105357	0.140371
GH_D07G2428	darkmagenta	0.126221	-0.245509	0.450205	0.751518	-0.655435	0.736013	0.289601	0.209057	0.158258	0.0820366	-0.39334	-0.558444
GH_A01G2205	darkmagenta	-0.537183	0.25154	-0.276297	-0.362594	0.829279	-0.743158	-0.214861	0.33295	0.213846	0.170146	0.167122	0.152904
GH_A09G2102	darkmagenta	-0.0930416	-0.284959	0.674443	0.557653	-0.676793	0.396618	0.202124	-0.288427	-0.634436	-0.40032	-0.16311	-0.507477
GH_A03G0838	darkmagenta	0.452962	-0.217767	0.345337	0.237362	-0.836589	0.688257	0.0282092	-0.127429	-0.154681	0.0561791	-0.444198	-0.39956
GH_A04G0657	darkmagenta	-0.241291	0.0573927	-0.581265	-0.560579	0.915316	-0.706286	-0.279721	-0.137621	0.0318333	0.0645872	0.545102	0.688759
GH_D01G1536	darkmagenta	-0.430425	0.120835	-0.401332	-0.510834	0.857796	-0.70619	-0.225888	0.341038	0.433926	0.40188	-0.0785117	0.0888985
GH_A08G1799	darkmagenta	-0.168907	-0.341387	-0.528094	-0.472295	0.771357	-0.510993	-0.25112	-0.180172	0.0758475	0.235005	0.378321	0.564452
GH_A06G0163	darkmagenta	0.161421	-0.0566261	-0.703095	-0.416563	0.684256	-0.297303	-0.128039	-0.168401	0.28256	0.156342	0.498386	0.791501
GH_D01G1026	darkmagenta	-0.33839	0.188711	-0.559949	-0.619168	0.9593	-0.771128	-0.347252	0.227365	0.318551	0.303716	0.322662	0.479095
GH_A07G2328	darkmagenta	-0.22348	0.314377	-0.454347	-0.474689	0.753072	-0.632147	-0.0879606	0.379529	0.520614	0.0577552	0.287925	0.37681
GH_D03G0246	darkmagenta	-0.550584	-0.148744	-0.150345	-0.00430548	0.689717	-0.485478	0.00918809	0.180839	0.225982	0.15271	-0.0257308	-0.0450443
GH_D07G1719	darkmagenta	-0.352232	0.241325	0.00860139	0.188253	0.293765	-0.234477	-0.106147	0.721989	0.630587	0.0978317	-0.0579953	-0.195792
GH_A10G1870	darkmagenta	0.202013	0.224938	-0.87414	-0.689068	0.828727	-0.463287	-0.411284	-0.0230162	0.498423	0.440863	0.115875	0.666683
GH_D11G2317	darkmagenta	-0.226035	0.229918	-0.64645	-0.577024	0.966845	-0.727633	-0.293365	0.0754439	0.313012	0.168866	0.437384	0.632351
GH_A08G0090	darkmagenta	0.103904	-0.271652	0.54779	0.616116	-0.704653	0.610793	0.449612	-0.0853943	-0.260447	-0.315051	-0.0569245	-0.384856
GH_A12G0449	darkmagenta	-0.161046	0.0873168	-0.634251	-0.687002	0.901829	-0.745321	-0.367343	0.0208425	0.255472	0.119071	0.373686	0.614205
GH_D08G0244	darkmagenta	-0.493552	0.0224001	-0.382111	-0.448733	0.893741	-0.706485	-0.189823	0.404964	0.48014	0.364325	0.0513221	0.132359
GH_A12G0981	darkmagenta	-0.099742	0.169714	-0.579716	-0.495542	0.786638	-0.561406	-0.252295	-0.417417	-0.242837	0.0449648	0.554106	0.751641
GH_A10G0508	darkmagenta	-0.477582	0.0911039	-0.345849	-0.443644	0.861219	-0.747579	-0.187917	0.125754	0.100316	0.00093787	0.582718	0.473832
GH_D08G1386	darkmagenta	-0.542983	-0.0794291	-0.319452	-0.446701	0.876639	-0.762068	-0.188515	0.230512	0.298142	0.19906	0.115708	0.145788
GH_A08G2463	darkmagenta	0.0250408	0.162241	-0.734584	-0.628396	0.842028	-0.58731	-0.346153	-0.123914	0.182093	0.0829515	0.605264	0.869073
GH_A13G0400	darkmagenta	-0.596301	0.0327014	-0.185029	-0.147134	0.777941	-0.641398	-0.0905802	0.245279	0.205968	0.0603299	0.120134	0.0634141
GH_A11G3697	darkmagenta	-0.575961	0.0507135	-0.130347	-0.381014	0.664563	-0.638304	-0.0915007	0.458675	0.326389	0.418982	-0.150663	-0.162229
GH_A01G1643	darkmagenta	-0.346801	0.0351926	-0.555433	-0.551787	0.96786	-0.728282	-0.261977	0.0882883	0.302366	0.31856	0.161249	0.379021
GH_D07G0529	darkmagenta	-0.247249	0.11369	-0.397229	-0.37815	0.711988	-0.577704	-0.153303	-0.158508	-0.143199	-0.164882	0.83184	0.742405
GH_D11G1454	darkmagenta	-0.519432	-0.0690992	-0.278129	-0.456451	0.801921	-0.744634	-0.289462	0.380033	0.417752	0.141375	0.148874	0.126929
GH_D09G0498	darkmagenta	-0.275363	-0.12112	0.937533	0.737694	-0.816626	0.403271	0.424536	0.133938	-0.4705	-0.5958	-0.0524679	-0.69504
GH_D11G2200	darkmagenta	-0.288125	0.188892	-0.604933	-0.64661	0.97745	-0.789397	-0.313248	0.136112	0.279931	0.200241	0.399572	0.570791
GH_D02G0112	darkmagenta	-0.319653	0.147385	-0.419538	-0.51558	0.765312	-0.634653	-0.232444	0.61283	0.744306	0.338653	0.0613218	0.173178
GH_A06G0780	darkmagenta	-0.553638	-0.0369695	-0.316156	-0.449749	0.884818	-0.772275	-0.191574	0.124674	0.115753	0.22979	0.138493	0.176235
GH_A06G1738	darkmagenta	-0.292594	0.1796	-0.519416	-0.564952	0.887434	-0.751423	-0.232016	0.0547896	0.12202	-0.0140915	0.687911	0.698289
GH_A13G0117	darkmagenta	-0.69343	0.12946	-0.0609756	-0.306229	0.716641	-0.771484	-0.148274	0.711598	0.462098	0.0431596	0.176495	-0.0510574
GH_D06G1752	darkmagenta	0.303661	0.152075	-0.947989	-0.69356	0.811285	-0.380967	-0.4235	-0.249867	0.352201	0.50411	0.146072	0.778661
GH_D08G2134	darkmagenta	-0.36429	0.541416	-0.430533	-0.485937	0.841186	-0.743275	-0.116732	0.346757	0.320383	0.0697865	0.441154	0.442523
GH_A13G1681	darkmagenta	-0.279825	0.0959304	-0.447284	-0.486109	0.752358	-0.544662	-0.328311	0.19518	0.306605	0.435756	0.165678	0.318228
GH_A11G1820	darkmagenta	0.193457	0.196951	-0.834271	-0.641098	0.783604	-0.391726	-0.250289	-0.106746	0.395193	0.381684	0.324352	0.76546
GH_A06G0336	darkmagenta	-0.140434	0.219363	-0.577029	-0.543303	0.820582	-0.661376	-0.286516	-0.027963	0.130589	-0.09294	0.714022	0.789522
GH_D09G1203	darkmagenta	-0.101421	0.0601531	-0.647425	-0.567962	0.845931	-0.564365	-0.349752	0.194878	0.483822	0.240735	0.458389	0.646061
GH_D08G0729	darkmagenta	-0.267709	0.251157	-0.416437	-0.481127	0.718629	-0.564169	-0.265253	0.56304	0.661378	0.490679	-0.174933	0.0495757
GH_D02G2221	darkmagenta	-0.0016537	0.106919	-0.658874	-0.549101	0.787512	-0.54883	-0.289364	-0.398845	-0.140783	0.0518789	0.528012	0.804913
GH_A01G1125	darkmagenta	0.0786076	-0.0214725	-0.652696	-0.447229	0.70011	-0.353589	-0.183932	-0.248113	0.103879	0.107136	0.598188	0.821966
GH_A06G0690	darkmagenta	-0.11328	0.281899	-0.61878	-0.548446	0.805102	-0.499728	-0.106762	0.305858	0.547952	0.439746	0.254902	0.485717
GH_D12G0665	darkmagenta	-0.11205	0.243042	-0.616609	-0.549694	0.815133	-0.578436	-0.277836	-0.0791608	0.0949281	0.190619	0.58829	0.747515
GH_A06G0652	darkmagenta	-0.314327	0.225836	-0.517395	-0.623589	0.893738	-0.734979	-0.289009	0.247624	0.358095	0.366658	0.0569952	0.287373
GH_A13G0624	darkmagenta	-0.064181	-0.321948	-0.215387	0.0716351	0.313394	0.0641085	-0.0389154	0.101667	0.335503	0.285879	-0.010223	0.0685514
GH_D08G2328	darkmagenta	-0.153243	0.126168	-0.63437	-0.529581	0.878109	-0.599109	-0.349208	-0.0616283	0.124798	0.199401	0.565124	0.745923
GH_D08G0538	darkmagenta	-0.292521	0.0844332	-0.450094	-0.39642	0.779562	-0.538079	-0.152728	0.501749	0.743269	0.414339	-0.0688233	0.11607
GH_A05G3822	darkmagenta	-0.600115	-0.0274643	-0.276528	-0.444656	0.884891	-0.828245	-0.172827	0.265052	0.225653	0.012474	0.40712	0.287029
GH_D02G2549	darkmagenta	-0.428292	-0.27259	-0.246471	-0.205009	0.689297	-0.482649	-0.282778	0.156751	0.298047	0.291113	-0.168878	-0.040855
GH_D06G0665	darkmagenta	-0.425979	0.0694251	-0.486926	-0.526051	0.954035	-0.736243	-0.173857	0.268304	0.377051	0.305738	0.284514	0.375247
GH_A11G0826	darkmagenta	-0.170973	0.129415	-0.700583	-0.639568	0.968403	-0.673409	-0.317177	-0.0641102	0.223073	0.368802	0.301037	0.610155
GH_A01G0715	darkmagenta	0.254321	-0.109953	0.411434	0.5504	-0.74668	0.747414	0.272648	0.048586	0.019646	0.246775	-0.60608	-0.612607
GH_D12G2341	darkmagenta	-0.602175	-0.0432156	-0.212652	-0.281345	0.809895	-0.667866	-0.118903	0.32005	0.303822	0.27129	-0.0297355	-0.0312528
GH_A11G3357	darkmagenta	-0.667316	0.0944311	-0.139371	-0.334477	0.781233	-0.766007	-0.0841763	0.555294	0.428604	0.121789	0.102396	-0.0315468
GH_D07G0998	darkmagenta	-0.55591	0.0578133	-0.267793	-0.395034	0.823465	-0.736737	-0.14636	0.573599	0.56214	0.20286	0.107732	0.0618991
GH_D13G0554	darkmagenta	-0.205031	0.310445	-0.526436	-0.526981	0.824907	-0.68678	-0.28084	-0.135985	-0.0539304	-0.079599	0.658388	0.727469
GH_A13G1636	darkmagenta	-0.417912	0.112101	-0.321662	-0.490122	0.761273	-0.698929	-0.258645	0.529326	0.452102	0.129336	0.434505	0.338444
GH_D13G1585	darkmagenta	-0.365381	0.463734	-0.304109	-0.343091	0.665007	-0.53208	-0.061427	0.534723	0.570817	0.401004	-0.0984873	-0.0103087
GH_A11G1155	darkmagenta	-0.372029	0.155196	-0.448781	-0.497204	0.893458	-0.772578	-0.201579	-0.0563536	0.00122875	-0.0228442	0.459024	0.511096
GH_D06G1355	darkmagenta	-0.629072	0.00844507	-0.163732	-0.41654	0.768631	-0.754807	-0.132384	0.601523	0.490802	0.237577	0.0361701	-0.0599057
GH_D12G1226	darkmagenta	-0.302794	0.00516241	-0.51788	-0.423511	0.879432	-0.583314	-0.256015	0.0987534	0.362136	0.449295	-0.0964316	0.200162
GH_D12G2142	darkmagenta	-0.48945	-0.0470297	-0.39185	-0.564377	0.920775	-0.811947	-0.279263	0.0362954	0.046088	0.170753	0.342757	0.37335
GH_A07G0802	darkmagenta	-0.509663	0.14269	-0.399037	-0.546178	0.932271	-0.839044	-0.246921	0.376099	0.356112	0.157864	0.392557	0.364949
GH_A03G0339	darkmagenta	-0.305874	0.255333	0.130156	0.313991	0.110542	-0.0974093	-0.0614927	0.791989	0.608565	0.026114	-0.0636402	-0.266163
GH_A05G1486	darkmagenta	-0.120102	-0.0221609	0.243993	0.171364	-0.208513	0.178678	0.168345	0.795402	0.68895	0.31342	-0.493884	-0.586495
GH_A05G4034	darkmagenta	-0.00592603	0.123159	-0.71395	-0.407368	0.84193	-0.46752	-0.316298	0.0322225	0.414022	0.174454	0.419586	0.708801
GH_A01G2270	darkmagenta	-0.042771	0.24691	-0.75111	-0.723654	0.911849	-0.651653	-0.331071	-0.0633158	0.229071	0.266747	0.474229	0.775681
GH_A11G3493	darkmagenta	-0.170859	0.130571	-0.709785	-0.627478	0.982877	-0.674736	-0.315639	0.0352157	0.320787	0.368066	0.271595	0.589148
GH_D08G1247	darkmagenta	0.0574316	0.00274522	-0.652673	-0.229182	0.699212	-0.209987	-0.122418	-0.00782062	0.444508	0.302161	0.318402	0.612765
GH_D05G0981	darkmagenta	0.279305	-0.0645043	-0.904911	-0.633437	0.792653	-0.348487	-0.398078	-0.327377	0.257434	0.429561	0.263677	0.829424
GH_A01G2405	darkmagenta	-0.00398783	0.114443	-0.68609	-0.572749	0.810738	-0.541056	-0.30516	-0.285535	-0.0387893	0.127659	0.616396	0.861438
GH_D11G1886	darkmagenta	-0.362017	0.344934	-0.442075	-0.563107	0.857346	-0.809998	-0.251279	0.204922	0.149918	-0.0686957	0.672839	0.621569
GH_D09G2061	darkmagenta	-0.442986	-0.0530319	-0.37322	-0.291975	0.845636	-0.662635	-0.20125	0.240099	0.331869	0.101927	0.249698	0.291543
GH_D04G0751	darkmagenta	-0.235636	-0.0323532	-0.277411	-0.374049	0.553451	-0.531645	-0.153414	-0.0412391	-0.0621241	-0.260303	0.827351	0.653077
GH_A13G0479	darkmagenta	0.112916	0.091861	-0.869834	-0.736776	0.89404	-0.513413	-0.40542	-0.144667	0.349038	0.545581	0.159352	0.69031
GH_A11G1618	darkmagenta	0.487231	-0.250994	0.384162	0.586398	-0.891707	0.845713	0.184119	-0.170483	-0.136934	-0.15462	-0.36292	-0.354674
GH_A01G0884	darkmagenta	-0.0607336	0.128411	-0.469258	-0.475528	0.642361	-0.514148	-0.074194	-0.308748	-0.167733	-0.209065	0.692814	0.749493
GH_D09G1846	darkmagenta	-0.0854666	0.141942	-0.522851	-0.486998	0.687583	-0.508721	-0.261615	-0.0462384	0.0327047	0.0525448	0.707957	0.773611
GH_A02G1598	darkmagenta	-0.765518	-0.0290404	-0.0535015	-0.256454	0.783927	-0.804025	-0.0796905	0.410317	0.181513	-0.0355745	0.282325	0.0282479
GH_D11G1844	darkmagenta	-0.229563	0.0772812	-0.586136	-0.47111	0.904688	-0.614351	-0.237331	-0.0931247	0.10259	0.161537	0.5471	0.679864
GH_A02G1482	darkmagenta	0.193059	-0.0448052	-0.857861	-0.465315	0.817937	-0.289235	-0.391644	-0.132269	0.44286	0.560291	0.109792	0.663607
GH_D10G0621	darkmagenta	-0.126182	-0.248864	-0.343249	-0.384755	0.542672	-0.437842	-0.220952	0.175397	0.38462	-0.0610856	0.350495	0.383019
GH_D03G0928	darkmagenta	-0.330872	0.103305	-0.579605	-0.582321	0.979352	-0.733468	-0.281053	0.100162	0.279377	0.363622	0.192995	0.420622
GH_D10G1599	darkmagenta	-0.132787	0.080554	-0.423143	-0.295019	0.64268	-0.478736	0.0230895	0.0551132	0.321443	-0.0216413	0.158687	0.323809
GH_D05G0092	darkmagenta	-0.408263	-0.0856238	-0.462653	-0.5307	0.901304	-0.686462	-0.305359	0.304932	0.448037	0.478271	0.00786523	0.191426
GH_D12G2018	darkmagenta	-0.0674177	0.0599225	0.318265	0.107507	-0.286247	0.0177358	0.193281	-0.18245	-0.568152	-0.602882	0.750699	0.276985
GH_D11G0780	darkmagenta	-0.303194	0.294941	-0.545175	-0.616888	0.927698	-0.81826	-0.281299	0.152318	0.266026	0.0296527	0.474338	0.569349
GH_A03G0025	darkmagenta	-0.526471	0.0632727	-0.34734	-0.595899	0.897114	-0.851842	-0.249433	0.0779104	0.0420388	0.121525	0.394277	0.360646
GH_D04G0102	darkmagenta	-0.0724252	0.151143	-0.570275	-0.407795	0.750518	-0.507037	-0.201025	-0.326554	-0.139842	-0.0776039	0.738269	0.849987
GH_D06G0543	darkmagenta	-0.378239	0.184637	-0.517278	-0.541729	0.950287	-0.744042	-0.249899	0.252029	0.3695	0.342945	0.137661	0.322124
GH_D04G0836	darkmagenta	-0.341751	0.303972	-0.19405	-0.276223	0.546025	-0.577166	-0.0947607	0.273358	0.0983908	-0.301978	0.81858	0.540682
GH_D05G2268	darkmagenta	-0.0542463	0.0583905	-0.744855	-0.604668	0.896361	-0.517339	-0.407701	0.140556	0.534633	0.6434	-0.00757165	0.443275
GH_A03G1127	darkmagenta	-0.355916	0.106584	-0.507219	-0.496181	0.914981	-0.712653	-0.260054	0.411475	0.570761	0.309479	0.113739	0.284997
GH_A13G0944	darkmagenta	-0.471873	-0.079904	-0.374303	-0.498652	0.880607	-0.772132	-0.251972	-0.0768185	-0.0517908	0.0542021	0.47446	0.461282
GH_D01G0236	darkmagenta	-0.198585	0.459044	-0.489547	-0.54887	0.770106	-0.747125	-0.104411	0.00748108	0.0846612	-0.212727	0.619745	0.664654
GH_D02G0990	darkmagenta	0.255157	0.0428744	-0.872804	-0.621822	0.750526	-0.274781	-0.295821	-0.037053	0.587878	0.739393	-0.129461	0.519562
GH_D06G0068	darkmagenta	-0.229453	0.25415	-0.503001	-0.597875	0.799492	-0.731266	-0.230869	0.292193	0.448379	0.0255864	0.374743	0.477427
GH_A05G2738	darkmagenta	-0.331326	0.356844	-0.479085	-0.506551	0.872505	-0.714452	-0.220803	0.0782233	0.126869	0.0465245	0.522356	0.562266
GH_D12G0475	darkmagenta	-0.29055	0.120702	-0.622916	-0.599792	0.993319	-0.734369	-0.294437	0.10942	0.343762	0.325586	0.241523	0.481355
GH_D01G2354	darkmagenta	0.00793738	0.285963	-0.755629	-0.729334	0.870848	-0.60631	-0.331518	-0.0828464	0.238314	0.272586	0.48262	0.78718
GH_D11G0111	darkmagenta	0.153221	-0.10698	0.701451	0.68534	-0.95142	0.693284	0.456662	0.0410166	-0.24686	-0.353104	-0.315342	-0.625762
GH_A06G1669	darkmagenta	-0.0267819	0.276475	-0.747234	-0.647083	0.894292	-0.630919	-0.355294	-0.0399471	0.237562	0.194237	0.529343	0.810182
GH_D01G1772	darkmagenta	0.0734898	-0.177452	0.40714	0.246622	-0.568233	0.466749	0.452884	-0.0415764	-0.124141	0.219519	-0.550063	-0.602269
GH_A11G1746	darkmagenta	0.0450502	-0.563574	0.010018	0.174409	-0.033634	0.159807	-0.0448616	-0.0265796	0.213724	0.0625352	-0.388354	-0.221986
GH_D12G1176	darkmagenta	-0.486137	0.195945	-0.303438	-0.519357	0.801768	-0.789336	-0.207533	0.0197951	-0.130471	0.0326757	0.576806	0.471143
GH_A09G1207	darkmagenta	-0.22433	-0.11287	-0.38787	-0.22681	0.684417	-0.396822	-0.00220076	-0.0177192	0.163877	0.014344	0.534951	0.516132
GH_D03G0864	darkmagenta	0.0614707	0.037768	-0.805845	-0.528752	0.882883	-0.426529	-0.208127	-0.113814	0.37226	0.440573	0.229553	0.674621
GH_D02G2025	darkmagenta	-0.394572	0.275185	-0.339305	-0.431784	0.758617	-0.658479	-0.200398	0.574497	0.53834	0.304856	0.01203	0.0965104
GH_D09G2038	darkmagenta	-0.0870566	-0.607705	0.450649	0.397548	-0.420954	0.261325	0.124798	-0.206365	-0.487469	-0.416955	0.23191	-0.11378
GH_A12G1385	darkmagenta	-0.632177	0.0907308	-0.158773	-0.404566	0.789827	-0.852553	-0.0986293	0.174966	-0.0555592	-0.233769	0.675748	0.393398
GH_A11G0241	darkmagenta	-0.592552	-0.0164211	-0.22084	-0.394086	0.815597	-0.737704	-0.150356	0.102908	0.0209284	0.205599	0.128519	0.0981622
GH_A12G1484	darkmagenta	0.147974	-0.055155	-0.836134	-0.565055	0.827054	-0.352805	-0.449782	-0.104125	0.45204	0.6601	-0.0754014	0.522781
GH_D03G0365	darkmagenta	-0.530547	0.0617917	-0.360572	-0.367032	0.915094	-0.732044	-0.179783	0.237562	0.269487	0.221846	0.191062	0.229027
GH_A10G0512	darkmagenta	-0.414521	0.188268	-0.471114	-0.556419	0.925318	-0.782447	-0.22336	0.331824	0.42719	0.206347	0.313575	0.380547
GH_A13G2184	darkmagenta	-0.254684	0.0195306	0.836349	0.571945	-0.729534	0.310818	0.387417	0.0739426	-0.499849	-0.488041	-0.0737981	-0.638659
GH_D05G0457	darkmagenta	-0.440483	0.121077	-0.46169	-0.517567	0.929817	-0.736279	-0.268053	0.354405	0.45432	0.388454	0.13066	0.2558
GH_D07G1637	darkmagenta	-0.0320972	0.0466853	-0.710272	-0.648781	0.827583	-0.48309	-0.383545	0.203277	0.5952	0.709174	-0.107744	0.356327
GH_A01G0203	darkmagenta	0.0531341	0.076182	-0.6033	-0.606245	0.614548	-0.352135	-0.325654	0.344269	0.760587	0.737245	-0.362347	0.123909
GH_D05G0115	darkmagenta	-0.243282	0.289123	-0.101386	-0.211436	0.376292	-0.5148	-0.112015	0.323134	0.141439	-0.520023	0.65859	0.403622
GH_A11G1568	darkmagenta	-0.659283	0.0302895	-0.157974	-0.234177	0.801265	-0.710745	-0.0488722	0.431997	0.347204	0.0483567	0.25307	0.0796477
GH_D11G0865	darkmagenta	0.052064	0.118275	-0.729326	-0.623997	0.78904	-0.487758	-0.323483	-0.135629	0.176321	0.303725	0.514897	0.814703
GH_D01G2456	darkmagenta	-0.371667	-0.148907	-0.193409	-0.335093	0.581568	-0.561241	-0.29829	0.457512	0.402794	0.0223905	0.300274	0.202654
GH_A08G2321	darkmagenta	-0.208283	0.110192	-0.614028	-0.571329	0.90609	-0.666024	-0.323222	0.0207927	0.185681	0.181128	0.572402	0.712953
GH_A11G2116	darkmagenta	-0.551061	0.203544	-0.19965	-0.357571	0.772039	-0.76978	-0.135446	0.0202434	-0.150701	-0.209755	0.648009	0.427145
GH_A13G1536	darkmagenta	-0.220915	0.14313	-0.514142	-0.50438	0.824777	-0.680834	-0.234235	-0.207052	-0.0889175	-0.116294	0.697	0.750734
GH_A01G1440	darkmagenta	0.0786728	-0.0351221	-0.801509	-0.547727	0.83983	-0.39348	-0.428093	0.087152	0.612174	0.638661	-0.0599285	0.479361
GH_D11G0174	darkmagenta	0.0485282	-0.114899	0.507154	0.356088	-0.638562	0.440669	0.257594	0.385738	0.0703407	-0.102926	-0.13147	-0.438703
GH_D07G0973	darkmagenta	-0.284895	-0.0786286	-0.418695	-0.439631	0.773372	-0.621227	-0.212812	0.129254	0.265815	-0.0432855	0.571604	0.545877
GH_A09G1494	darkmagenta	-0.28536	0.138862	-0.616011	-0.561546	0.980895	-0.72445	-0.303338	0.187778	0.399578	0.310465	0.232812	0.467812
GH_A01G1632	darkmagenta	-0.130098	0.201755	0.658121	0.620195	-0.648511	0.361635	0.392035	0.545427	0.132811	-0.350583	-0.197994	-0.641519
GH_D08G2350	darkmagenta	-0.250858	-0.132261	-0.564436	-0.465486	0.887077	-0.558879	-0.269016	-0.11566	0.183365	0.461972	0.00127668	0.327905
GH_A11G0172	darkmagenta	0.462637	-0.291595	0.35682	0.598502	-0.84526	0.859067	0.301538	-0.305957	-0.275308	-0.0937924	-0.251066	-0.2652
GH_A04G1142	darkmagenta	-0.690454	0.0752417	-0.00811706	-0.262368	0.646133	-0.689276	-0.0266918	0.667768	0.491209	0.161158	-0.0669053	-0.249194
GH_D11G2063	darkmagenta	-0.399587	0.106728	-0.448891	-0.544295	0.906229	-0.775216	-0.246171	-0.108656	-0.0923812	0.107859	0.426063	0.500751
GH_D05G0569	darkmagenta	-0.534122	0.128067	-0.360248	-0.502897	0.922308	-0.847439	-0.194295	0.216525	0.171085	-0.0042007	0.545645	0.446845
GH_D12G0308	darkmagenta	-0.0524096	-0.0462565	-0.626321	-0.511673	0.793397	-0.502223	-0.272986	-0.405771	-0.107673	0.252681	0.244682	0.596418
GH_D11G3046	darkmagenta	-0.163457	0.1262	-0.548779	-0.473246	0.802145	-0.549366	-0.241453	-0.370753	-0.174745	0.242091	0.250262	0.523855
GH_A03G0060	darkmagenta	-0.0889343	0.100081	-0.746957	-0.61447	0.943694	-0.59285	-0.334193	-0.0784207	0.281867	0.46659	0.147107	0.563386
GH_D11G1461	darkmagenta	-0.182384	0.0992296	-0.667791	-0.497428	0.953207	-0.624686	-0.25442	-0.0495065	0.222259	0.217023	0.440364	0.66746
GH_D11G0612	darkmagenta	-0.474213	0.0821546	-0.215387	-0.360956	0.674758	-0.617568	-0.131381	0.714127	0.71558	0.296849	-0.0920293	-0.092207
GH_A08G2143	darkmagenta	-0.248263	0.328345	-0.549529	-0.510513	0.887916	-0.717924	-0.183085	-0.0427004	0.0629391	-0.0418991	0.639919	0.71007
GH_D03G1202	darkmagenta	-0.330261	0.397759	-0.303381	-0.362409	0.679367	-0.633741	0.0295401	-0.02985	-0.1769	-0.236977	0.812127	0.649
GH_D13G1120	darkmagenta	-0.325507	0.0704752	-0.478627	-0.534018	0.868145	-0.783424	-0.238041	0.146666	0.301466	0.00284027	0.363977	0.455109
GH_D01G2355	darkmagenta	-0.235267	0.257529	-0.598413	-0.679396	0.904665	-0.730229	-0.372442	0.348499	0.545327	0.344949	0.229456	0.441895
GH_D12G2743	darkmagenta	-0.340609	-0.0656853	-0.263213	0.145056	0.625954	-0.254325	0.0665583	0.152142	0.351101	0.18135	0.0308678	0.0885274
GH_D02G2436	darkmagenta	-0.171094	0.2074	-0.647172	-0.537239	0.917357	-0.635878	-0.189576	-0.0432339	0.182137	0.140063	0.57723	0.739731
GH_A12G2970	darkmagenta	-0.021011	-0.0228743	-0.708661	-0.637235	0.82051	-0.483283	-0.439496	0.303344	0.712704	0.637614	-0.0724968	0.366127
GH_D12G2120	darkmagenta	-0.659591	0.0152163	-0.154263	-0.354874	0.787176	-0.766604	-0.197619	0.586518	0.45972	0.178446	0.0859906	-0.0350322
GH_D05G0594	darkmagenta	-0.195101	0.384374	-0.601416	-0.633247	0.88294	-0.758132	-0.375983	0.0505992	0.185752	0.104589	0.462365	0.643714
GH_A08G1872	darkmagenta	0.152562	0.0162845	0.512088	0.847566	-0.721913	0.663957	0.224623	0.0470314	-0.120732	-0.294938	-0.310743	-0.490101
GH_A04G1685	darkmagenta	-0.420177	0.0540232	-0.33937	-0.156379	0.792794	-0.502137	0.1359	0.109378	0.248082	0.194699	0.118224	0.183335
GH_A13G2384	darkmagenta	-0.355794	0.301613	-0.452542	-0.5516	0.879196	-0.789841	-0.275396	0.179888	0.180133	0.0302044	0.455427	0.494582
GH_A13G1302	darkmagenta	-0.38862	0.151126	-0.503129	-0.605605	0.951838	-0.81993	-0.266923	0.232321	0.334541	0.11415	0.413937	0.478576
GH_D10G1271	darkmagenta	-0.517528	0.0310091	-0.338438	-0.427328	0.87612	-0.745716	-0.151104	0.4375	0.42421	0.168149	0.330448	0.276295
GH_D02G2298	darkmagenta	-0.097529	0.171916	-0.625702	-0.497794	0.830952	-0.571198	-0.282475	-0.33699	-0.13959	0.0944295	0.576279	0.786425
GH_A05G1737	darkmagenta	0.0036159	-0.0224325	-0.538671	-0.0455204	0.633833	-0.155783	-0.0597961	-0.364626	0.0416409	0.211526	0.143365	0.464424
GH_D07G2283	darkmagenta	-0.669236	0.302064	-0.0994445	-0.334702	0.7514	-0.852891	-0.0528605	0.316087	0.0324256	-0.306837	0.684732	0.329203
GH_A13G1611	darkmagenta	-0.250697	0.327397	-0.615877	-0.574749	0.951669	-0.714316	-0.28568	0.108096	0.28587	0.286162	0.266622	0.504112
GH_D08G0300	darkmagenta	-0.0262977	-0.300878	-0.269877	-0.185452	0.364423	-0.150848	0.0110717	-0.0326145	0.179635	0.0523782	0.224218	0.277169
GH_D12G1479	darkmagenta	-0.492541	0.2041	-0.414669	-0.606767	0.944858	-0.873562	-0.231169	0.232348	0.208353	0.145431	0.370235	0.383501
GH_D01G1602	darkmagenta	-0.0944147	-0.00756294	0.190062	0.468643	-0.170396	0.283322	0.113827	0.657832	0.651876	0.21911	-0.344631	-0.442637
GH_A05G0900	darkmagenta	-0.40013	0.119665	-0.468866	-0.453088	0.910686	-0.692123	-0.236461	0.203634	0.354315	0.364858	0.012301	0.208969
GH_D08G1037	darkmagenta	-0.0508939	0.0242054	0.682871	0.533449	-0.720819	0.356113	0.353125	-0.210462	-0.666226	-0.700657	0.30852	-0.237506
GH_D09G1056	darkmagenta	0.033997	0.168441	-0.780516	-0.624959	0.871683	-0.546163	-0.364403	-0.0926876	0.242063	0.278522	0.499819	0.831574
GH_D10G0829	darkmagenta	-0.269559	0.0194261	-0.542151	-0.455128	0.896516	-0.593626	-0.203016	0.084901	0.281633	0.226411	0.416815	0.536698
GH_D09G1668	darkmagenta	-0.491247	0.0875627	-0.34909	-0.389024	0.86019	-0.692342	-0.171011	0.262764	0.332511	0.323794	-0.0359222	0.0766857
GH_D12G0995	darkmagenta	-0.161782	0.13731	-0.612679	-0.543484	0.86689	-0.594275	-0.32335	-0.106948	0.195905	0.386645	0.0131559	0.382882
GH_D11G1456	darkmagenta	0.099684	0.0574038	0.0337963	0.131301	-0.1342	0.106378	-0.0524021	0.533147	0.639085	0.072966	-0.484108	-0.361473
GH_D05G3191	darkmagenta	-0.293001	0.101196	-0.469344	-0.547256	0.794856	-0.594656	-0.232349	0.182421	0.352368	0.56639	-0.181909	0.114
GH_D11G0384	darkmagenta	-0.0593096	-0.331459	0.670858	0.413584	-0.734218	0.448901	0.0557564	0.259943	-0.0576737	-0.0449888	-0.474351	-0.75649
GH_D04G1269	darkmagenta	-0.681334	0.0213819	-0.145451	-0.461798	0.813189	-0.863272	-0.201093	0.388909	0.146901	-0.0401939	0.502239	0.240692
GH_A05G1764	darkmagenta	-0.261859	-0.0261818	-0.618579	-0.576979	0.963559	-0.698116	-0.289704	-0.0841043	0.163328	0.244074	0.381199	0.592951
GH_A08G1794	darkmagenta	-0.0739739	-0.347611	-0.490059	-0.378304	0.621423	-0.316709	-0.212842	0.174614	0.648922	0.491654	-0.232769	0.111609
GH_D12G1817	darkmagenta	-0.0914441	0.142836	-0.591176	-0.600938	0.776669	-0.609209	-0.214855	0.0748993	0.290909	0.0165873	0.645564	0.748572
GH_D05G3700	darkmagenta	0.0269457	-0.186142	-0.734353	-0.439531	0.816184	-0.317636	-0.285719	-0.00117173	0.530117	0.677881	-0.179058	0.356112
GH_A08G0560	darkmagenta	-0.148123	0.187623	-0.501555	-0.235054	0.738596	-0.475131	-0.164352	-0.229048	-0.0423022	-0.123264	0.665201	0.731916
GH_A08G1572	darkmagenta	-0.0266298	-0.354133	-0.296739	-0.138262	0.376613	-0.0792428	-0.10205	-0.196806	0.177274	0.299898	-0.137724	0.102486
GH_D12G2178	darkmagenta	-0.46577	0.00593165	-0.40663	-0.50913	0.899102	-0.77144	-0.226859	0.420384	0.508771	0.235755	0.167905	0.230932
GH_A12G2755	darkmagenta	0.0239518	-0.398512	0.372033	0.605191	-0.424908	0.387672	0.0026675	0.0307543	-0.0674159	-0.276584	-0.308498	-0.396572
GH_A10G1271	darkmagenta	0.615689	0.0279576	0.190608	0.536165	-0.795329	0.827178	0.205613	-0.122284	0.0801529	-0.0616174	-0.462626	-0.295448
GH_A10G1460	darkmagenta	0.0588307	0.137508	-0.508203	0.0757559	0.506178	0.0216786	-0.105774	0.0610434	0.48234	0.618497	-0.33683	0.112151
GH_A05G1739	darkmagenta	-0.283311	0.290193	-0.497518	-0.572948	0.856669	-0.76831	-0.214746	-0.113767	-0.0664966	-0.101383	0.67515	0.703372
GH_D04G2025	darkmagenta	-0.461353	-0.0612216	-0.422062	-0.47259	0.923599	-0.754833	-0.214308	0.139376	0.275429	0.196411	0.207585	0.294602
GH_A07G1767	darkmagenta	-0.496071	-0.0487896	-0.374023	-0.425399	0.90311	-0.725762	-0.236437	0.0222014	0.0779131	0.234574	0.195683	0.270715
GH_D06G1818	darkmagenta	-0.33168	0.329905	-0.414891	-0.428581	0.786991	-0.615699	-0.175741	0.0598887	0.174218	0.220202	0.186883	0.300403
GH_A10G0754	darkmagenta	-0.268986	0.130187	-0.0743641	-0.269206	0.320929	-0.3003	0.0914986	0.514878	0.54676	0.317146	-0.178608	-0.19604
GH_D11G2681	darkmagenta	0.176101	-0.0718807	0.370028	0.630717	-0.599293	0.564794	0.197846	0.388511	0.386405	-0.117102	-0.449523	-0.533862
GH_A11G1478	darkmagenta	-0.340047	0.0894183	-0.428815	-0.468715	0.837642	-0.71816	-0.172723	-0.262638	-0.191659	-0.0381276	0.498028	0.558698
GH_A07G0566	darkmagenta	-0.0337839	0.0497499	-0.413219	-0.39163	0.535461	-0.45764	-0.0848675	-0.0819542	0.0369136	-0.29816	0.754253	0.740983
GH_A13G2601	darkmagenta	-0.0422702	0.0381279	-0.66755	-0.585684	0.829946	-0.591732	-0.317848	-0.276928	0.0470393	0.0463905	0.581037	0.811082
GH_A13G0164	darkmagenta	-0.14717	0.154487	-0.125449	0.28598	0.275458	-0.0807879	-0.0170899	0.427723	0.530916	0.0111546	0.0721249	0.0289216
GH_D11G0695	darkmagenta	-0.119306	0.251639	-0.637734	-0.554639	0.862866	-0.62682	-0.334559	-0.147945	0.0211628	0.0848652	0.602762	0.787122
GH_D05G2765	darkmagenta	-0.176154	0.182925	-0.693495	-0.612495	0.960486	-0.66447	-0.36239	0.207099	0.4732	0.366922	0.307656	0.578846
GH_D09G1465	darkmagenta	-0.225923	0.148544	-0.529832	-0.473578	0.837336	-0.597231	-0.241986	-0.259703	-0.0586747	0.255969	0.172604	0.434663
GH_D06G2425	darkmagenta	-0.320379	0.282637	-0.485159	-0.371869	0.881985	-0.680855	-0.157691	-0.0699491	0.0338772	-0.0170857	0.501294	0.564881
GH_A08G1718	darkmagenta	0.0530436	0.291503	-0.547168	-0.180188	0.617546	-0.359775	-0.11813	-0.181501	0.114191	-0.114373	0.333207	0.593345
GH_A07G0459	darkmagenta	-0.566786	0.0847585	-0.337805	-0.459559	0.915535	-0.80798	-0.235884	0.399625	0.376185	0.232233	0.180568	0.180305
GH_D01G0675	darkmagenta	0.138657	0.0635835	-0.801758	-0.687072	0.79104	-0.482878	-0.476854	-0.129301	0.309125	0.325596	0.430775	0.820305
GH_A12G2239	darkmagenta	-0.507016	0.0301244	-0.338852	-0.427883	0.882406	-0.76423	-0.172256	0.0182151	-0.00357052	0.105711	0.27082	0.301902
GH_A02G1811	darkmagenta	-0.00904914	0.0455867	-0.747018	-0.575061	0.879915	-0.527836	-0.328154	-0.362541	0.0144216	0.313127	0.359181	0.740862
GH_A05G1506	darkmagenta	-0.118402	0.0840017	-0.660055	-0.606242	0.872541	-0.578022	-0.353808	-0.179208	0.0494007	0.407275	0.332269	0.635304
GH_A06G0963	darkmagenta	-0.301026	0.311243	-0.319693	-0.437542	0.646083	-0.675348	-0.24552	0.166819	0.107409	-0.16581	0.653088	0.54895
GH_A05G0087	darkmagenta	-0.227621	-0.131582	-0.607185	-0.540421	0.895707	-0.570527	-0.361799	0.208957	0.516233	0.578569	-0.011582	0.313783
GH_D12G0221	darkmagenta	-0.203637	0.374048	-0.319835	-0.369562	0.555693	-0.540232	-0.269114	0.458431	0.347729	-0.0608574	0.601391	0.501696
GH_D04G1234	darkmagenta	-0.414485	0.0124948	-0.356437	-0.56099	0.775679	-0.644114	-0.194519	0.475877	0.552712	0.523544	-0.0940496	0.0321743
GH_D12G0263	darkmagenta	-0.256006	-0.242917	-0.422423	-0.490587	0.703337	-0.479435	-0.350991	0.404915	0.645672	0.636658	-0.314397	-0.0200988
GH_A03G0165	darkmagenta	-0.529408	-0.154437	-0.23507	-0.232135	0.772097	-0.598161	-0.319826	0.341556	0.361818	0.222031	0.0562758	0.055109
GH_D04G0079	darkmagenta	-0.272911	0.422277	-0.453358	-0.708693	0.774901	-0.802059	-0.2816	0.250868	0.253916	0.0329956	0.44035	0.494513
GH_A13G0302	darkmagenta	-0.122972	-0.0220424	-0.725978	-0.611882	0.955258	-0.609736	-0.345171	-0.0849048	0.27169	0.439302	0.178382	0.56301
GH_A03G0575	darkmagenta	-0.119627	0.181574	-0.730417	-0.634057	0.962843	-0.659777	-0.336045	-0.117611	0.18331	0.279922	0.398951	0.707313
GH_D01G0764	darkmagenta	-0.443511	0.38761	-0.175668	-0.372612	0.62089	-0.701104	0.0319448	0.117956	-0.108327	-0.295971	0.823407	0.527732
GH_A09G0258	darkmagenta	-0.58168	-0.144419	-0.285179	-0.479688	0.872274	-0.786721	-0.16301	0.256438	0.204617	0.144218	0.369042	0.277323
GH_D11G1450	darkmagenta	-0.564917	0.118446	-0.0371421	-0.0820789	0.54737	-0.468743	-0.0236277	0.745199	0.63528	0.206657	-0.0293907	-0.195681
GH_A13G0461	darkmagenta	-0.515736	0.0929834	-0.189141	-0.363111	0.720953	-0.725909	-0.153376	0.0797263	-0.120844	-0.235254	0.785742	0.512803
GH_A07G0331	darkmagenta	-0.0459987	-0.0729208	-0.690487	-0.536632	0.83134	-0.459761	-0.303546	0.245017	0.696763	0.554615	-0.0365125	0.372408
GH_D13G0864	darkmagenta	-0.196766	-0.0841845	0.899635	0.638395	-0.857523	0.418424	0.416158	0.167407	-0.419979	-0.53207	-0.0819247	-0.676968
GH_A03G0923	darkmagenta	-0.0740139	-0.120715	-0.563107	-0.491097	0.735342	-0.504074	-0.271433	-0.309768	-0.12024	0.107608	0.544335	0.733222
GH_A11G0238	darkmagenta	-0.299653	-0.101813	-0.463137	-0.536207	0.825315	-0.665605	-0.337938	-0.224083	-0.0445746	0.217262	0.141171	0.36479
GH_A07G0918	darkmagenta	-0.147712	0.389782	-0.463157	-0.506365	0.692529	-0.632358	-0.19282	0.0882199	0.0689629	-0.166435	0.760952	0.742817
GH_D01G2410	darkmagenta	-0.711245	0.181133	-0.0887376	-0.297721	0.758227	-0.782623	-0.139762	0.55423	0.35396	0.110915	0.0941516	-0.0772344
GH_A01G2259	darkmagenta	-0.178603	0.116773	-0.635173	-0.536371	0.90934	-0.605002	-0.300886	-0.0948184	0.168158	0.403353	0.105653	0.453347
GH_scaffold7339_objG0001	darkmagenta	-0.476499	-0.107085	-0.291652	-0.365519	0.782463	-0.689724	-0.199977	0.180407	0.191701	-0.0111654	0.471806	0.370735
GH_A01G1616	darkmagenta	-0.430116	-0.0525964	-0.365686	-0.626016	0.830714	-0.757195	-0.255751	0.313712	0.293925	0.216563	0.333403	0.319758
GH_D07G0141	darkmagenta	0.440963	-0.0444779	0.407434	0.568869	-0.878926	0.754657	0.22167	-0.0629231	-0.0379357	-0.16931	-0.496367	-0.486174
GH_D08G1219	darkmagenta	-0.158378	-0.115434	0.473615	0.40029	-0.37508	0.23982	0.270783	0.210098	-0.0962236	-0.268406	0.0717659	-0.347925
GH_A11G0582	darkmagenta	-0.332765	0.0617974	-0.444238	-0.465394	0.836794	-0.643136	-0.207727	-0.198678	-0.0909572	0.25281	0.156384	0.34746
GH_A06G0552	darkmagenta	-0.0981728	0.106011	-0.620225	-0.526085	0.828834	-0.577498	-0.273443	-0.378781	-0.169145	0.0993212	0.53874	0.763729
GH_D05G1746	darkmagenta	-0.378428	0.128638	-0.139887	-0.10257	0.499561	-0.398242	-0.0593921	0.796368	0.772643	0.217437	-0.0444144	-0.110188
GH_A04G0988	darkmagenta	-0.00901653	0.17848	-0.675211	-0.578639	0.811922	-0.56468	-0.31452	-0.38567	-0.133394	0.100276	0.510296	0.801462
GH_D12G1982	darkmagenta	-0.451183	0.125402	-0.446938	-0.497855	0.936164	-0.776429	-0.237976	0.39673	0.451529	0.201264	0.337473	0.365952
GH_A05G4115	darkmagenta	0.03369	0.295239	-0.733055	-0.590779	0.832621	-0.551006	-0.329648	-0.329735	-0.0179456	0.153211	0.48804	0.819301
GH_D05G0531	darkmagenta	0.298046	0.175206	-0.916324	-0.664219	0.794024	-0.396491	-0.367133	-0.251267	0.325869	0.366876	0.24263	0.813036
GH_A04G1540	darkmagenta	-0.0432864	0.532227	0.543501	0.490914	-0.593173	0.325719	0.450624	-0.0311791	-0.425605	-0.422685	0.10727	-0.298775
GH_A09G2194	darkmagenta	-0.273865	0.15296	-0.33825	-0.395209	0.652375	-0.601314	-0.325393	0.255788	0.194423	-0.0991772	0.72462	0.593385
GH_D10G2518	darkmagenta	-0.239393	0.160298	0.0734705	-0.208884	0.157804	-0.33208	0.12821	-0.496887	-0.793151	-0.276057	0.50973	0.291206
GH_D02G1149	darkmagenta	0.0884306	0.26704	-0.572707	-0.334075	0.592935	-0.303234	-0.182322	0.336296	0.658348	0.186576	0.193612	0.464094
GH_A02G0313	darkmagenta	-0.493331	0.105585	-0.263728	-0.287303	0.767377	-0.624269	-0.190889	0.0786968	0.0828257	0.252291	-0.0242225	0.0571961
GH_A07G1966	darkmagenta	-0.406438	0.11391	-0.406784	-0.426411	0.859971	-0.716542	-0.25489	0.209941	0.212655	-0.00174579	0.643409	0.563148
GH_D07G1545	darkmagenta	-0.366187	0.331681	-0.430115	-0.51142	0.846734	-0.770533	-0.177312	-0.0361971	-0.0585294	-0.0903775	0.693181	0.645003
GH_A04G1101	darkmagenta	0.206474	-0.0315272	-0.898346	-0.641003	0.849785	-0.424226	-0.408229	-0.276819	0.319571	0.434371	0.192905	0.760332
GH_A10G2421	darkmagenta	-0.627022	0.339371	-0.127823	-0.314747	0.725444	-0.726618	-0.109027	0.615174	0.417133	0.186998	0.0281863	-0.0855629
GH_A01G0805	darkmagenta	-0.0974935	0.0333562	-0.671104	-0.573671	0.879773	-0.592375	-0.31016	-0.35734	-0.071002	0.210541	0.431746	0.725762
GH_D02G0681	darkmagenta	-0.632791	0.152309	-0.171896	-0.461415	0.7829	-0.804428	-0.187905	0.610939	0.437488	0.212291	0.0864038	-0.017125
GH_A06G1038	darkmagenta	-0.321549	-0.0431402	-0.554966	-0.462643	0.939628	-0.626365	-0.253191	0.128121	0.354527	0.359381	0.245084	0.430073
GH_D11G3225	darkmagenta	-0.336457	-0.0965119	-0.488866	-0.321358	0.87828	-0.603796	-0.296387	0.153865	0.363373	0.235085	0.219393	0.367681
GH_A08G2149	darkmagenta	-0.0910579	0.292986	-0.662136	-0.597714	0.86523	-0.6509	-0.277415	0.0979354	0.316412	0.0852425	0.568902	0.750573
GH_D06G0415	darkmagenta	0.000323549	-0.0850723	0.571782	0.714985	-0.6557	0.502049	0.166683	0.236011	-0.0518387	-0.237006	-0.378262	-0.612811
GH_A13G0277	darkmagenta	-0.0397303	0.115404	-0.714532	-0.55367	0.870717	-0.533159	-0.320148	-0.340922	-0.0303755	0.296318	0.390475	0.736654
GH_D01G1660	darkmagenta	-0.451386	0.231363	-0.429402	-0.596149	0.93031	-0.858759	-0.242079	0.258029	0.213912	0.0760392	0.468927	0.456659
GH_A11G2694	darkmagenta	-0.554465	0.236754	-0.299474	-0.522958	0.872358	-0.855879	-0.219835	0.227294	0.0547876	0.0712298	0.444741	0.352052
GH_D12G2696	darkmagenta	-0.351723	0.0611338	-0.547831	-0.570904	0.952483	-0.707455	-0.252701	0.267615	0.45905	0.439296	0.0887152	0.308236
GH_A10G1653	darkmagenta	0.06603	0.00849557	-0.774992	-0.444657	0.837559	-0.350646	-0.159377	-0.254257	0.278295	0.495503	0.0627369	0.559689
GH_A02G1348	darkmagenta	0.0937119	-0.299783	-0.72198	-0.608326	0.738856	-0.34948	-0.295036	-0.215815	0.274276	0.514466	0.179003	0.598192
GH_A05G0973	darkmagenta	-0.376921	-0.106424	-0.448858	-0.478058	0.878832	-0.708532	-0.225252	0.0159929	0.198599	0.0799182	0.369904	0.438606
GH_A06G0527	darkmagenta	-0.479991	0.103469	-0.397627	-0.453589	0.91625	-0.758471	-0.235247	0.155912	0.154872	0.233468	0.210035	0.286418
GH_D05G0052	darkmagenta	-0.148953	0.405443	-0.612393	-0.646449	0.850503	-0.705477	-0.163884	0.145229	0.345553	0.0826763	0.513173	0.655328
GH_D01G1371	darkmagenta	-0.243872	0.0807475	-0.618489	-0.570158	0.949179	-0.674456	-0.276246	-0.0215762	0.267681	0.325694	0.175057	0.455503
GH_D09G1786	darkmagenta	-0.384953	0.12996	-0.311269	-0.206176	0.724324	-0.502445	-0.0120505	-0.164195	-0.0699284	0.218224	0.0709984	0.180352
GH_A03G1673	darkmagenta	-0.468828	-0.251631	-0.172168	-0.190165	0.624154	-0.513466	-0.217185	0.337196	0.458061	0.272662	-0.244221	-0.169697
GH_A01G1744	darkmagenta	-0.0295859	-0.258317	0.772024	0.519491	-0.873833	0.532562	0.442943	-0.0615985	-0.441288	-0.280561	-0.292203	-0.676572
GH_A13G2239	darkmagenta	-0.416286	0.0882511	-0.362396	-0.481724	0.828095	-0.733741	-0.273325	0.189485	0.128021	-0.00366257	0.6292	0.519042
GH_A01G0975	darkmagenta	-0.431784	0.0406793	-0.375448	-0.377184	0.825671	-0.631773	-0.224288	0.454224	0.583838	0.406363	-0.11562	0.0308397
GH_D05G2375	darkmagenta	-0.379178	-0.495473	-0.180327	-0.0569903	0.552817	-0.306264	-0.218492	0.201623	0.330863	0.243436	0.11691	0.0830698
GH_A06G0576	darkmagenta	-0.392437	0.170137	-0.443479	-0.471917	0.873379	-0.684698	-0.218371	0.371201	0.470372	0.396634	-0.0367669	0.149446
GH_A13G1187	darkmagenta	-0.16241	0.165735	-0.430838	-0.560262	0.67237	-0.655373	-0.278909	0.133023	0.181405	-0.215871	0.724081	0.688745
GH_D12G2929	darkmagenta	-0.364552	0.255638	-0.495997	-0.410028	0.918248	-0.686413	-0.200577	-0.0234113	0.0750047	0.197381	0.322971	0.453862
GH_A09G1235	darkmagenta	-0.019141	-0.179101	-0.710945	-0.484496	0.843365	-0.40642	-0.306927	0.051474	0.500437	0.450206	0.212857	0.565045
GH_A02G1132	darkmagenta	0.0642342	-0.149544	-0.604225	-0.44475	0.651479	-0.361493	-0.255451	-0.476127	-0.199292	0.195569	0.422361	0.727906
GH_D11G0981	darkmagenta	-0.0929153	-0.129021	-0.470633	-0.455635	0.613845	-0.335016	-0.275264	0.395191	0.73215	0.705095	-0.434963	-0.045531
GH_D13G0337	darkmagenta	-0.503978	-0.119063	-0.308565	-0.566785	0.815794	-0.724612	-0.266178	0.389873	0.387705	0.412874	0.0463323	0.0881135
GH_A06G1428	darkmagenta	-0.487331	0.126741	-0.416863	-0.503647	0.944811	-0.804123	-0.223105	0.0913311	0.147489	0.150025	0.304757	0.352819
GH_D10G0321	darkmagenta	-0.594489	0.0371726	0.0156674	-0.176447	0.532034	-0.553037	-0.084037	0.821071	0.62838	0.173462	-0.0550982	-0.256946
GH_A11G1105	darkmagenta	-0.352306	-0.0407317	-0.192744	-0.288194	0.530661	-0.466787	-0.120349	0.735903	0.810258	0.254198	-0.0716494	-0.0804142
GH_D05G0859	darkmagenta	-0.738245	0.00724215	-0.0554998	-0.341702	0.750034	-0.805243	-0.062119	0.580497	0.360815	0.0602172	0.150286	-0.0679007
GH_D02G0715	darkmagenta	-0.265607	-0.0718518	0.85614	0.640793	-0.734265	0.362718	0.653498	-0.0209889	-0.539589	-0.52282	-0.0589324	-0.63992
GH_D05G1531	darkmagenta	0.147869	0.214425	-0.854239	-0.699862	0.846769	-0.484152	-0.441203	-0.171481	0.264672	0.48025	0.271153	0.766529
GH_A07G0189	darkmagenta	0.497008	-0.234325	0.393001	0.545396	-0.925641	0.88958	0.274549	-0.253049	-0.201731	-0.010158	-0.493778	-0.44479
GH_D04G1663	darkmagenta	0.0538105	0.309795	-0.751584	-0.542976	0.829927	-0.503234	-0.331052	-0.114346	0.264398	0.174302	0.458589	0.778777
GH_D11G2308	darkmagenta	-0.227937	0.0703582	-0.609279	-0.570374	0.932627	-0.681897	-0.293357	-0.190679	0.0495701	0.213338	0.336651	0.579936
GH_A08G0625	darkmagenta	0.158853	0.260817	-0.79803	-0.607002	0.787313	-0.499244	-0.205331	-0.266641	0.165466	0.110843	0.493636	0.873064
GH_A08G0158	darkmagenta	0.245048	0.227716	-0.904636	-0.648627	0.817427	-0.41587	-0.40371	-0.235663	0.280414	0.409265	0.316037	0.84428
GH_D11G1832	darkmagenta	-0.359341	0.0622274	-0.398765	-0.453084	0.813811	-0.675272	-0.24364	-0.019178	-0.0549728	-0.00304908	0.661397	0.607382
GH_D09G0107	darkmagenta	-0.413027	0.129101	-0.323056	-0.433998	0.743194	-0.617401	-0.287953	0.493375	0.433551	0.343897	0.249707	0.238906
GH_A03G1075	darkmagenta	0.0309977	0.154691	-0.715656	-0.593682	0.79398	-0.454678	-0.347657	-0.0748495	0.34345	0.524049	0.0873986	0.514951
GH_D09G2625	darkmagenta	0.182947	-0.0894843	0.601016	0.742107	-0.866892	0.728957	0.607585	0.000964023	-0.157579	-0.340437	-0.261213	-0.534263
GH_A09G1950	darkmagenta	-0.458726	0.0551248	-0.425508	-0.48174	0.92286	-0.735588	-0.21573	0.0787613	0.161396	0.301784	0.128655	0.258723
GH_D11G2476	darkmagenta	-0.0527582	0.347076	-0.673636	-0.656214	0.820066	-0.568924	-0.332613	0.231531	0.46184	0.486502	0.140516	0.483679
GH_D01G0121	darkmagenta	-0.601967	0.0997357	-0.202432	-0.417327	0.775921	-0.771571	-0.298138	0.557889	0.429765	0.187541	0.17322	0.0731005
GH_A02G1991	darkmagenta	-0.0917639	0.0405457	-0.581304	-0.476246	0.776203	-0.51091	-0.251912	-0.443076	-0.234951	0.188121	0.378261	0.650245
GH_A11G2246	darkmagenta	-0.0627692	0.164074	-0.692347	-0.718085	0.873989	-0.698763	-0.443047	0.0491589	0.287595	0.153393	0.46225	0.716051
GH_D01G2082	darkmagenta	-0.246515	0.167595	-0.616955	-0.635531	0.946249	-0.713803	-0.275513	-0.0476684	0.131055	0.339507	0.302451	0.54415
GH_D06G0818	darkmagenta	0.512362	-0.159546	0.29083	0.717693	-0.82011	0.949548	0.353682	-0.288772	-0.139182	-0.0141634	-0.394988	-0.320644
GH_D04G0640	darkmagenta	-0.181672	-0.161305	-0.560561	-0.393134	0.836111	-0.496078	-0.17192	-0.101197	0.169261	0.263437	0.299289	0.519245
GH_D10G0534	darkmagenta	0.0298742	-0.107564	-0.656215	-0.474682	0.731382	-0.314682	-0.295076	0.0930598	0.559243	0.563946	0.0381753	0.417031
GH_A12G2861	darkmagenta	-0.601219	0.105217	-0.257346	-0.482363	0.848478	-0.813516	-0.22336	0.508757	0.392194	0.228472	0.142328	0.0950769
GH_D08G1024	darkmagenta	0.0577289	0.0692335	-0.775596	-0.594796	0.855004	-0.501849	-0.341813	-0.403354	-0.00414277	0.290927	0.383733	0.793461
GH_D02G0549	darkmagenta	-0.585326	0.196133	-0.238735	-0.441872	0.822583	-0.803836	-0.114564	0.436166	0.288389	0.0182866	0.509145	0.312211
GH_A01G0804	darkmagenta	-0.077051	-0.0643195	0.62307	0.637717	-0.641067	0.390933	0.233213	0.245214	-0.0664577	-0.304342	-0.493219	-0.727354
GH_D02G2115	darkmagenta	-0.716946	-0.0830552	0.0522983	-0.282926	0.594143	-0.694986	-0.105319	0.732539	0.491471	0.120086	0.00778639	-0.241666
GH_D05G1677	darkmagenta	0.197361	-0.274768	0.494748	0.824571	-0.762194	0.764517	0.204952	-0.00254101	-0.09243	-0.225738	-0.185487	-0.400208
GH_A09G2000	darkmagenta	0.459529	-0.0194194	0.424483	0.492392	-0.904897	0.73463	0.268053	-0.19937	-0.280532	-0.31415	-0.204161	-0.300562
GH_D04G0339	darkmagenta	-0.166358	0.182068	-0.498964	-0.297623	0.751162	-0.491854	-0.118994	-0.0740489	0.0506311	-0.0894749	0.697394	0.729202
GH_A08G1846	darkmagenta	0.191703	0.378396	-0.704145	-0.347309	0.652626	-0.319101	-0.15463	-0.205602	0.16574	0.000592853	0.590485	0.868422
GH_D05G2380	darkmagenta	-0.0678414	0.0351835	-0.730196	-0.636325	0.896406	-0.53488	-0.315593	0.0804413	0.446396	0.525398	0.212088	0.572473
GH_D06G1445	darkmagenta	-0.205842	-0.0531676	-0.565878	-0.49331	0.850067	-0.560806	-0.30419	-0.042696	0.220201	0.455549	-0.0586363	0.297363
GH_A08G1751	darkmagenta	-0.284792	0.460142	-0.108687	-0.371508	0.394592	-0.603435	-0.122037	0.446554	0.189548	-0.377897	0.715298	0.420661
GH_D03G1180	darkmagenta	-0.345167	-0.0901425	-0.444008	-0.456705	0.817554	-0.572586	-0.282724	0.315784	0.544416	0.562557	-0.219689	0.0409132
GH_D02G1239	darkmagenta	-0.205511	0.333315	-0.301785	-0.0845655	0.561989	-0.382734	0.109063	-0.166022	-0.171625	-0.265794	0.802048	0.661886
GH_D03G1904	darkmagenta	0.00302759	0.356702	-0.621172	-0.356315	0.723429	-0.358456	-0.194867	-0.179114	0.114763	0.412133	0.0431988	0.442317
GH_A11G2996	darkmagenta	-0.181554	0.325123	-0.650984	-0.599689	0.933175	-0.722029	-0.281084	0.0972081	0.290815	0.152802	0.397995	0.624834
GH_D10G1013	darkmagenta	-0.605313	0.00802948	-0.143046	-0.225955	0.7111	-0.601302	-0.156404	0.508376	0.443073	0.360382	-0.107982	-0.149659
GH_A05G3397	darkmagenta	-0.617097	0.123992	-0.270986	-0.465509	0.889876	-0.828686	-0.130213	0.218477	0.0777503	0.109615	0.434259	0.306369
GH_A05G1666	darkmagenta	-0.53456	0.0582552	-0.095223	0.0343454	0.59193	-0.438555	-0.262661	0.593183	0.505967	0.281509	-0.115011	-0.169733
GH_A05G3567	darkmagenta	-0.484018	0.297025	-0.349221	-0.32833	0.859599	-0.687176	-0.0809113	0.298409	0.236893	0.0770252	0.528854	0.421561
GH_A05G2748	darkmagenta	-0.205982	0.0107675	-0.551994	-0.236806	0.823799	-0.430891	-0.272084	0.241155	0.49457	0.326154	0.300134	0.467509
GH_D03G0988	darkmagenta	0.375223	0.0520317	0.292787	0.072958	-0.68065	0.341216	0.0447006	-0.336493	-0.505511	-0.419536	0.101377	0.0118507
GH_A11G0120	darkmagenta	-0.140664	0.483398	-0.613509	-0.530301	0.844983	-0.61442	-0.185148	0.0626921	0.214978	0.173972	0.512933	0.672443
GH_A06G2043	darkmagenta	-0.480909	0.154969	-0.425716	-0.556407	0.941176	-0.840852	-0.237042	0.340161	0.373514	0.149044	0.305021	0.336413
GH_A01G0835	darkmagenta	-0.63234	0.0111876	-0.226847	-0.360844	0.858106	-0.775619	-0.151443	0.256478	0.190637	0.160066	0.118012	0.0755937
GH_D02G0078	darkmagenta	-0.0242684	-0.0852675	-0.767767	-0.565595	0.906291	-0.482594	-0.342601	-0.166022	0.282685	0.48171	0.237717	0.648963
GH_A05G1906	darkmagenta	-0.36621	0.0841215	-0.524059	-0.524007	0.947403	-0.711944	-0.253417	0.153635	0.346801	0.37053	0.0662519	0.288974
GH_D08G1555	darkmagenta	-0.224874	0.0148991	-0.60584	-0.57367	0.921964	-0.679403	-0.304807	-0.224532	-0.0160046	0.199327	0.396509	0.624018
GH_A11G1431	darkmagenta	0.0131526	0.184536	-0.744706	-0.367688	0.861267	-0.421576	-0.25532	-0.0506345	0.339848	0.27226	0.348446	0.695999
GH_A08G1338	darkmagenta	-0.13597	0.0579778	-0.500287	-0.378078	0.718827	-0.485194	-0.260715	0.252218	0.395632	0.0790969	0.535367	0.60539
GH_A02G0108	darkmagenta	-0.397237	0.174431	-0.423101	-0.47923	0.840937	-0.664462	-0.191392	0.514003	0.611765	0.409196	0.0137689	0.146117
GH_D12G1685	darkmagenta	-0.0508162	0.369355	-0.485118	-0.373194	0.635264	-0.5299	-0.0531031	-0.129607	-0.0435743	-0.264814	0.732361	0.773544
GH_A01G1815	darkmagenta	-0.137118	0.193648	-0.640441	-0.565717	0.885015	-0.644916	-0.277846	-0.267143	-0.0631918	0.100421	0.552679	0.764136
GH_D12G0172	darkmagenta	-0.575425	0.0957581	-0.25248	-0.467107	0.816675	-0.776889	-0.166306	0.581562	0.535208	0.254999	0.0595113	0.021987
GH_D02G2080	darkmagenta	0.253618	0.0428937	-0.920434	-0.671053	0.830881	-0.413501	-0.434054	-0.233287	0.380824	0.432335	0.203243	0.782719
GH_A08G0236	darkmagenta	-0.0828005	0.287885	-0.719588	-0.610283	0.902807	-0.597206	-0.315092	0.16782	0.461661	0.364054	0.37298	0.650644
GH_D01G1712	darkmagenta	-0.10294	0.0313995	0.852794	0.671239	-0.885449	0.479159	0.531551	0.0330808	-0.466104	-0.541927	-0.129896	-0.65633
GH_A01G2140	darkmagenta	-0.714855	-0.0445427	-0.102411	-0.394705	0.781164	-0.792858	-0.124213	0.270142	0.0954156	0.177023	0.10561	-0.0265584
GH_D09G1142	darkmagenta	-0.6042	-0.0828816	-0.227766	-0.368934	0.838078	-0.771976	-0.136098	0.157339	0.130124	0.0371812	0.233349	0.162335
GH_A03G1862	darkmagenta	0.0785998	0.190142	-0.751863	-0.522973	0.811824	-0.476385	-0.354535	-0.261878	0.0710742	0.145897	0.594242	0.894474
GH_A06G1723	darkmagenta	-0.315451	-0.224679	0.915898	0.569816	-0.772489	0.352017	0.433055	0.223449	-0.338271	-0.339616	-0.289466	-0.855051
GH_D05G2942	darkmagenta	-0.228606	0.307751	-0.518871	-0.475708	0.835211	-0.680727	-0.254703	0.19854	0.300909	-0.072037	0.607003	0.643893
GH_D13G1226	darkmagenta	-0.419142	-0.139221	-0.392551	-0.560185	0.857601	-0.744506	-0.325404	0.232306	0.321622	0.125951	0.293284	0.329831
GH_D12G0424	darkmagenta	-0.373174	0.41487	-0.001954	-0.138915	0.36518	-0.496515	0.107263	0.108414	-0.172172	-0.465629	0.770686	0.406878
GH_A12G2858	darkmagenta	-0.336678	0.250276	-0.426327	-0.543114	0.834415	-0.80089	-0.27707	0.16431	0.167494	-0.135572	0.587115	0.564764
GH_D06G1854	darkmagenta	-0.121834	0.202223	-0.689646	-0.689338	0.914922	-0.693697	-0.370451	-0.168955	0.0580312	0.247526	0.42358	0.709521
GH_D10G0658	darkmagenta	-0.405533	0.123548	-0.193488	-0.355939	0.583818	-0.552672	-0.125028	0.802603	0.782543	0.271896	-0.0611942	-0.0830865
GH_A01G0299	darkmagenta	-0.244206	0.211185	-0.297689	-0.227361	0.587644	-0.425958	0.140859	0.0523145	0.120507	-0.0841889	0.596701	0.488426
GH_A13G1172	darkmagenta	-0.400951	-0.0110637	-0.416414	-0.535681	0.868361	-0.770261	-0.294855	0.0631455	0.0745056	-0.00572495	0.630899	0.582576
GH_D10G2821	darkmagenta	-0.413608	0.144182	-0.390079	-0.535716	0.851712	-0.790043	-0.303423	0.398181	0.420774	0.0799224	0.308993	0.328474
GH_A12G0953	darkmagenta	-0.45529	0.0125687	-0.319259	-0.436387	0.784977	-0.648505	-0.223032	0.471692	0.551835	0.413696	-0.162246	-0.0401627
GH_D13G1258	darkmagenta	-0.549309	0.110858	-0.353787	-0.518077	0.93339	-0.868976	-0.214582	0.119753	0.0577562	0.0126296	0.480009	0.415756
GH_A06G0989	darkmagenta	-0.236457	-0.238173	0.85037	0.686755	-0.756932	0.378002	0.357889	0.0496039	-0.445391	-0.547482	-0.129635	-0.660997
GH_A05G0196	darkmagenta	0.0369059	-0.230206	-0.416935	-0.213311	0.420888	-0.0744225	-0.158422	0.407257	0.860055	0.670834	-0.511928	-0.109487
GH_D06G1654	darkmagenta	-0.305137	0.158716	-0.522483	-0.488305	0.915074	-0.717769	-0.315654	0.0576415	0.143826	0.0907054	0.43681	0.554628
GH_D10G2259	darkmagenta	-0.313328	-0.0429251	-0.535115	-0.486293	0.908978	-0.608294	-0.27742	0.180566	0.413081	0.500474	-0.0529364	0.229752
GH_D07G0710	darkmagenta	-0.344801	0.0682427	-0.473391	-0.536367	0.881671	-0.747287	-0.243514	-0.0141655	0.0440556	-0.0117679	0.662125	0.653915
GH_A12G1639	darkmagenta	-0.314999	0.0327375	-0.525101	-0.509911	0.91131	-0.674252	-0.254836	-0.0941063	0.0669054	0.302145	0.193072	0.411451
GH_D03G0604	darkmagenta	-0.607355	0.185044	-0.229882	-0.454491	0.844914	-0.869112	-0.200086	0.254368	0.0567635	-0.142764	0.641958	0.413164
GH_D02G0861	darkmagenta	0.12679	0.0194685	0.558751	0.671286	-0.771402	0.617579	0.367398	0.167864	-0.101158	-0.315323	-0.025788	-0.3705
GH_D10G1148	darkmagenta	-0.629109	0.0492018	-0.122144	-0.283495	0.719523	-0.675926	-0.11601	0.551912	0.482145	0.248448	-0.08211	-0.163773
GH_A07G1376	darkmagenta	-0.586942	-0.328396	-0.133929	-0.317217	0.707217	-0.647344	-0.172356	0.274647	0.255305	0.201642	-0.020911	-0.0730626
GH_D10G1384	darkmagenta	0.077876	-0.0574908	-0.735934	-0.525258	0.766378	-0.318432	-0.39297	-0.0770762	0.402484	0.689879	-0.119654	0.412462
GH_D02G1999	darkmagenta	-0.439705	-0.0150765	-0.140165	-0.171697	0.582399	-0.492354	-0.173568	0.466077	0.301736	0.161152	0.0682366	0.0333154
GH_A11G2542	darkmagenta	-0.076598	-0.494973	0.644949	0.818748	-0.674335	0.653834	0.229895	-0.0794247	-0.326998	-0.138575	-0.305765	-0.606822
GH_D07G2227	darkmagenta	0.0327226	-0.428097	-0.105399	-0.185406	0.0861658	0.0838073	0.0481121	0.352614	0.531583	0.489132	-0.379978	-0.224549
GH_A01G0362	darkmagenta	-0.515168	0.309422	-0.318472	-0.447939	0.856448	-0.780889	-0.136768	0.0353814	-0.0448182	0.0476626	0.433918	0.372849
GH_A11G1620	darkmagenta	-0.271945	0.0221298	-0.506691	-0.46845	0.844254	-0.590895	-0.234986	-0.121378	0.114974	0.383038	-0.0303919	0.266659
GH_A09G0001	darkmagenta	-0.566433	0.217818	-0.132069	-0.359047	0.664181	-0.682402	-0.115636	0.72966	0.60047	0.242666	-0.0814077	-0.152987
GH_A12G1501	darkmagenta	-0.0747367	-0.145102	-0.722216	-0.536383	0.896418	-0.5079	-0.342992	-0.165912	0.288312	0.501993	0.0595611	0.501665
GH_D10G0972	darkmagenta	-0.305963	0.19826	-0.403239	-0.408018	0.753648	-0.562262	-0.192558	-0.0659041	0.077548	0.336859	-0.0532089	0.171802
GH_D11G3486	darkmagenta	-0.15452	0.278983	-0.408007	-0.417331	0.627536	-0.594544	-0.25357	0.399618	0.5302	-0.0503298	0.210298	0.325086
GH_A03G1939	darkmagenta	-0.355788	-0.163917	-0.324213	-0.211173	0.681786	-0.38929	-0.14101	0.444755	0.654503	0.550762	-0.226661	-0.0611266
GH_D04G1686	darkmagenta	-0.43081	0.100697	-0.488638	-0.496105	0.963242	-0.746203	-0.23985	0.159984	0.281175	0.300824	0.211078	0.345722
GH_A03G0716	darkmagenta	-0.110058	0.115484	0.297749	-0.0441493	-0.218565	-0.126422	0.136672	0.361525	0.0554474	-0.565757	0.336579	-0.0514286
GH_D08G2295	darkmagenta	-0.520772	0.237408	-0.113877	0.0401643	0.606312	-0.41682	0.0878184	0.415708	0.39694	0.240822	-0.135253	-0.163927
GH_D01G1668	darkmagenta	-0.42283	-0.0949204	-0.45428	-0.471499	0.916152	-0.729912	-0.343216	0.11934	0.223471	0.203573	0.361534	0.430609
GH_A02G0937	darkmagenta	-0.05164	0.246618	-0.688725	-0.566693	0.856909	-0.582569	-0.264157	0.133731	0.449078	0.187592	0.357482	0.638725
GH_D05G0178	darkmagenta	-0.376656	-0.057893	-0.465272	-0.459186	0.895659	-0.666299	-0.215367	0.0135261	0.214049	0.313052	0.0478842	0.252266
GH_A13G1510	darkmagenta	-0.227604	-0.0258246	-0.638331	-0.617471	0.941448	-0.658995	-0.313688	0.183438	0.475718	0.450486	0.144137	0.436272
GH_A12G0590	darkmagenta	-0.414949	0.183821	-0.313552	-0.526752	0.76867	-0.820007	-0.28105	0.228502	0.126051	-0.194941	0.675761	0.526901
GH_A08G2858	darkmagenta	-0.131102	0.0564512	-0.554491	-0.242367	0.762995	-0.416978	-0.397669	0.3205	0.641217	0.35729	-0.000122217	0.287893
GH_A05G3646	darkmagenta	-0.358881	0.264219	-0.43899	-0.497043	0.863779	-0.759183	-0.18871	-0.044803	0.00244455	-0.0800602	0.559794	0.570218
GH_D11G1912	darkmagenta	-0.145853	0.147721	-0.71926	-0.656652	0.969907	-0.690381	-0.327284	0.091604	0.40921	0.301611	0.310253	0.614592
GH_D02G1101	darkmagenta	-0.0938514	0.0530588	-0.745567	-0.581106	0.944556	-0.561257	-0.395787	-0.0573797	0.332629	0.514216	0.0964853	0.524152
GH_A01G0124	darkmagenta	-0.54358	0.162283	-0.209788	-0.453637	0.729579	-0.751891	-0.295245	0.620134	0.497028	0.190501	0.120873	0.0517079
GH_D06G1053	darkmagenta	-0.590895	-0.073542	-0.295374	-0.469688	0.894129	-0.789936	-0.174695	0.193693	0.159599	0.210968	0.254962	0.215662
GH_D10G0089	darkmagenta	-0.376389	0.260988	-0.510249	-0.633001	0.953767	-0.852759	-0.246016	0.160235	0.217136	0.0721418	0.481014	0.538583
GH_D01G0769	darkmagenta	-0.119392	-0.0287513	-0.522214	-0.469184	0.743698	-0.541019	-0.223867	-0.254198	-0.090338	-0.0566129	0.696945	0.774792
GH_A10G2202	darkmagenta	-0.0345974	0.0856293	-0.497949	-0.404191	0.592983	-0.399632	-0.158325	0.472704	0.807396	0.250036	0.0663829	0.286073
GH_D02G1302	darkmagenta	-0.369556	0.47865	-0.329247	-0.401406	0.737575	-0.736923	-0.0763864	0.191298	0.120784	-0.253288	0.667069	0.534988
GH_A13G1937	darkmagenta	-0.253025	-0.0301801	-0.463233	-0.427375	0.777621	-0.530964	-0.21293	-0.181885	0.0276357	0.403515	-0.0835129	0.220761
GH_A04G1154	darkmagenta	-0.54687	0.0375754	-0.270023	-0.380387	0.83	-0.758484	-0.15088	0.439404	0.428255	0.122556	0.105134	0.0856265
GH_A05G3874	darkmagenta	-0.18587	0.151634	-0.619901	-0.587266	0.903751	-0.682667	-0.329105	-0.129799	0.0353412	0.10949	0.602209	0.759502
GH_D03G0590	darkmagenta	-0.585431	0.0230309	-0.307308	-0.48134	0.905069	-0.840521	-0.212859	0.33545	0.31161	0.121836	0.239056	0.203725
GH_D05G2139	darkmagenta	0.0841105	0.0638828	0.549259	0.677882	-0.718307	0.606041	0.569624	0.0795555	-0.0783451	-0.235813	-0.35733	-0.591095
GH_A09G0902	darkmagenta	0.509852	0.1622	0.319111	0.356855	-0.842755	0.650011	0.372828	-0.186523	-0.170583	-0.31499	-0.187557	-0.221286
GH_A11G1795	darkmagenta	-0.508919	0.0683239	-0.368197	-0.465558	0.915601	-0.778064	-0.101398	0.164329	0.157767	0.0884155	0.455785	0.397793
GH_D01G2483	darkmagenta	0.00542858	0.1833	-0.681209	-0.586421	0.797032	-0.53715	-0.275558	-0.337284	-0.103232	0.142153	0.578159	0.840873
GH_D04G1184	darkmagenta	-0.272784	0.143821	-0.569763	-0.631875	0.91631	-0.722715	-0.274935	0.199656	0.333605	0.22344	0.490197	0.59404
GH_D12G0106	darkmagenta	0.0786682	0.193127	-0.759862	-0.628351	0.813578	-0.515856	-0.212855	-0.166498	0.225627	0.174528	0.525474	0.829718
GH_D12G1804	darkmagenta	0.538116	-0.0872666	0.299847	0.422522	-0.857265	0.766644	0.217834	-0.347513	-0.248385	-0.0831942	-0.431477	-0.320149
GH_A08G0231	darkmagenta	-0.483251	0.365952	-0.380969	-0.48039	0.889736	-0.774306	-0.146765	0.414227	0.402509	0.194258	0.262341	0.266564
GH_D08G2813	darkmagenta	-0.0821659	0.269866	0.323239	0.139903	-0.307784	0.0339505	0.055559	0.756423	0.488739	-0.113324	-0.307907	-0.48794
GH_D07G1611	darkmagenta	0.0467538	-0.0313598	-0.185013	0.398722	0.139395	0.227647	-0.113153	0.281048	0.587579	0.304601	-0.239584	-0.0754282
GH_A11G0953	darkmagenta	-0.366765	-0.114977	-0.248247	-0.437428	0.62098	-0.504645	-0.105512	0.419671	0.518502	0.510334	-0.290298	-0.148958
GH_A13G0254	darkmagenta	-0.258973	0.406265	-0.419484	-0.449102	0.740433	-0.70373	-0.201776	0.164064	0.153836	-0.218579	0.747812	0.67167
GH_A13G1566	darkmagenta	-0.159102	0.107959	-0.606304	-0.532979	0.863128	-0.593232	-0.278587	-0.285702	-0.0680849	0.286941	0.250576	0.554181
GH_A05G0650	darkmagenta	-0.56891	-0.0437903	-0.191552	-0.449888	0.734205	-0.683639	-0.204459	0.54021	0.443792	0.417089	-0.0542181	-0.0700462
GH_D09G1378	darkmagenta	-0.156944	0.55577	-0.522794	-0.468683	0.758299	-0.613687	-0.148972	0.167078	0.257328	-0.0136096	0.650072	0.680751
GH_A07G0367	darkmagenta	-0.179818	-0.0662912	-0.614339	-0.310511	0.871413	-0.484851	-0.323977	0.120226	0.419466	0.351561	0.256474	0.514379
GH_D08G2054	darkmagenta	-0.142312	-0.0527929	-0.662697	-0.551097	0.902368	-0.561532	-0.311376	-0.201034	0.118418	0.447806	0.120272	0.498421
GH_A08G2646	darkmagenta	-0.0175704	-0.0434935	-0.65607	-0.540514	0.795252	-0.517669	-0.321335	-0.215716	0.161197	0.173048	0.235674	0.598064
GH_A01G2271	darkmagenta	0.241203	0.219512	-0.869879	-0.69639	0.766767	-0.385056	-0.3859	0.0685581	0.579876	0.569326	0.159814	0.684873
GH_A11G0418	darkmagenta	-0.340357	0.20786	-0.466195	-0.540216	0.868551	-0.752567	-0.226228	-0.116853	-0.116419	-0.0072296	0.652143	0.66324
GH_A12G0746	darkmagenta	-0.0409068	0.270086	-0.661608	-0.561168	0.816876	-0.549037	-0.319402	-0.30958	-0.0132896	0.262408	0.230976	0.597285
GH_D11G0663	darkmagenta	-0.0478443	0.128026	-0.763025	-0.602588	0.923374	-0.579669	-0.333244	0.0927749	0.44908	0.341387	0.382398	0.707695
GH_A07G2387	darkmagenta	-0.464438	0.513786	-0.288113	-0.403907	0.767284	-0.725777	-0.116079	0.537229	0.423666	0.0508068	0.3715	0.260909
GH_A11G0443	darkmagenta	-0.55047	-0.211421	-0.112961	-0.12119	0.641991	-0.498377	-0.0791771	0.445142	0.486064	0.234325	-0.12544	-0.17528
GH_A01G1310	darkmagenta	-0.0989834	0.172503	-0.682579	-0.582245	0.897729	-0.623474	-0.289221	-0.226831	0.0331193	0.145559	0.540026	0.781021
GH_D12G2150	darkmagenta	-0.488888	-0.0758174	-0.293635	-0.508932	0.803987	-0.738734	-0.26294	0.101451	0.0761661	0.216109	0.112315	0.160173
GH_D02G1958	darkmagenta	0.352875	-0.0951816	0.481115	0.662652	-0.905142	0.826587	0.294035	-0.113571	-0.200768	-0.089879	-0.386712	-0.464731
GH_A01G2324	darkmagenta	-0.318084	-0.0305963	-0.557469	-0.554142	0.95104	-0.710282	-0.280156	0.0137493	0.185549	0.190834	0.464518	0.583516
GH_A09G1242	darkmagenta	-0.483944	0.0778429	-0.393339	-0.431097	0.909111	-0.730291	-0.221159	0.206665	0.266395	0.296552	0.0673277	0.184684
GH_D05G1110	darkmagenta	0.0336716	0.263726	-0.722693	-0.551888	0.824704	-0.543273	-0.306426	-0.151018	0.172598	0.067562	0.577632	0.839987
GH_A05G3139	darkmagenta	-0.022524	-0.197407	0.620754	0.243326	-0.674757	0.19992	0.0738467	0.200241	-0.17047	-0.526158	-0.064665	-0.456359
GH_D13G1481	darkmagenta	-0.144474	0.0437254	-0.573909	-0.521531	0.814321	-0.619325	-0.251341	-0.183044	0.0508022	-0.0446877	0.655913	0.765112
GH_D08G1306	darkmagenta	-0.524695	0.257214	-0.306797	-0.473073	0.846021	-0.799854	-0.222113	0.51155	0.361149	0.106086	0.415429	0.308225
GH_D12G0513	darkmagenta	0.116574	-0.12217	-0.724537	-0.425553	0.707184	-0.202317	-0.351145	0.128545	0.674653	0.822039	-0.32039	0.257855
GH_A13G0645	darkmagenta	-0.463988	-0.173632	-0.29087	-0.326784	0.765809	-0.603802	-0.250986	0.272425	0.384752	0.334264	-0.0973162	-0.000951668
GH_A09G1021	darkmagenta	-0.370654	-0.0499437	-0.462062	-0.561794	0.866165	-0.662512	-0.346699	0.347652	0.4647	0.539288	-0.0336163	0.173206
GH_D05G1564	darkmagenta	-0.274291	-0.100615	-0.491745	-0.592109	0.812073	-0.624832	-0.36627	0.428497	0.658536	0.485471	-0.0872324	0.157829
GH_D13G0637	darkmagenta	0.0189329	0.017664	-0.718434	-0.377479	0.808881	-0.323773	-0.321387	-0.0648302	0.345006	0.456741	0.261465	0.619986
GH_D12G1677	darkmagenta	-0.0184686	-0.25535	0.682841	0.523221	-0.760589	0.48486	0.29992	-0.0641947	-0.480538	-0.460377	0.15058	-0.340063
GH_A01G1672	darkmagenta	-0.345902	-0.153781	-0.502283	-0.508789	0.897006	-0.660638	-0.243897	0.238846	0.486767	0.368406	0.0596352	0.261707
GH_D05G1300	darkmagenta	0.0899615	0.0897321	-0.749848	-0.581096	0.799406	-0.514295	-0.337936	-0.362711	0.0266493	0.0799997	0.568662	0.89174
GH_D03G1785	darkmagenta	-0.514494	0.0301852	-0.35454	-0.438668	0.90076	-0.751007	-0.184311	0.072837	0.0917533	0.212825	0.172774	0.236323
GH_A05G3915	darkmagenta	-0.103056	0.15595	-0.639656	-0.570821	0.82864	-0.531748	-0.146285	-0.244719	0.0873416	0.42782	0.0912019	0.470699
GH_D01G1037	darkmagenta	-0.114197	0.362072	-0.570372	-0.604553	0.786595	-0.695703	-0.246851	0.0501983	0.157352	-0.113136	0.704806	0.782693
GH_D08G2235	darkmagenta	-0.242633	-0.0873545	-0.587695	-0.35837	0.914543	-0.563646	-0.347431	0.0377326	0.323662	0.269594	0.221498	0.47054
GH_D03G1939	darkmagenta	-0.180676	0.351773	-0.5672	-0.605677	0.823857	-0.678849	-0.316362	0.288456	0.383667	0.122894	0.554391	0.645311
GH_A13G0343	darkmagenta	-0.238877	0.0791202	-0.626431	-0.586873	0.947695	-0.690034	-0.329574	0.231173	0.450933	0.260989	0.386712	0.570421
GH_D06G0461	darkmagenta	-0.425787	0.0325873	-0.422325	-0.465285	0.899082	-0.726079	-0.21675	-0.0158676	0.0869564	0.189984	0.182352	0.306009
GH_D06G0492	darkmagenta	-0.338239	0.128241	-0.55304	-0.551354	0.963084	-0.747495	-0.288459	0.0242408	0.122085	0.195183	0.460499	0.581662
GH_A05G0119	darkmagenta	-0.437531	0.213678	-0.358242	-0.46682	0.812946	-0.693891	-0.198167	0.595014	0.630802	0.329562	0.0190465	0.0902546
GH_D12G0306	darkmagenta	-0.0993562	0.431226	-0.318721	-0.323567	0.438763	-0.35148	0.0144106	0.555348	0.615501	0.261941	0.115062	0.177642
GH_D04G1503	darkmagenta	0.15125	0.336774	-0.831447	-0.540333	0.817833	-0.432973	-0.391877	-0.00891808	0.421075	0.35923	0.360457	0.781659
GH_D04G0814	darkmagenta	-0.45887	0.25724	-0.425173	-0.427418	0.92169	-0.721806	-0.148567	0.207354	0.240454	0.2262	0.358062	0.376573
GH_D02G1303	darkmagenta	-0.0107026	-0.540211	-0.447346	-0.120414	0.520364	-0.0524808	-0.27706	-0.0424645	0.426177	0.693923	-0.415483	0.0260794
GH_D02G2038	darkmagenta	-0.1831	0.221875	-0.497558	-0.236269	0.748431	-0.469031	-0.0620968	0.383835	0.594164	0.152012	0.273997	0.402808
GH_A05G2511	darkmagenta	-0.258829	0.25579	-0.572285	-0.566084	0.912679	-0.737853	-0.295658	0.272455	0.43919	0.128436	0.41546	0.538767
GH_A13G1058	darkmagenta	-0.0712743	0.561312	-0.411773	-0.468084	0.553389	-0.523092	-0.157838	0.39188	0.382652	-0.052881	0.519593	0.533108
GH_D05G0054	darkmagenta	-0.0808569	-0.312523	0.466502	0.646531	-0.464859	0.360697	0.0952394	0.0229997	-0.0792333	-0.195477	-0.436777	-0.572936
GH_A03G2063	darkmagenta	-0.445427	-0.207056	-0.312131	-0.376769	0.773124	-0.606382	-0.217959	0.0141218	0.034579	0.275195	0.23596	0.267027
GH_D12G0210	darkmagenta	-0.522385	-0.0382773	-0.363019	-0.471315	0.904435	-0.743332	-0.160073	0.289063	0.361172	0.306421	0.139904	0.182328
GH_D08G2472	darkmagenta	0.214453	0.0505344	-0.839229	-0.645338	0.783505	-0.448207	-0.384208	-0.230814	0.23962	0.214324	0.471909	0.897438
GH_D12G1917	darkmagenta	-0.454105	0.304176	-0.429665	-0.531746	0.925308	-0.826618	-0.2571	0.309167	0.261187	0.0832825	0.487515	0.463047
GH_A02G0805	darkmagenta	-0.18906	-0.262778	-0.115436	-0.209662	0.329267	-0.255308	0.0446512	0.221692	0.317177	-0.0159968	0.137367	0.0735523
GH_D11G0154	darkmagenta	0.0977889	-0.0343174	-0.753896	-0.579409	0.775468	-0.37557	-0.185488	-0.383339	0.136904	0.524476	0.0201965	0.547558
GH_A11G2618	darkmagenta	-0.316537	0.192322	-0.4503	-0.559846	0.837844	-0.769646	-0.265165	0.0318064	0.0615575	-0.141654	0.717514	0.674013
GH_D11G3679	darkmagenta	-0.340163	0.0190371	-0.31876	-0.344723	0.694995	-0.528297	-0.112789	0.435022	0.470696	0.0995107	0.457723	0.356429
GH_D01G2072	darkmagenta	-0.0708053	0.23838	-0.732614	-0.627335	0.903035	-0.580897	-0.359839	0.184384	0.553403	0.50995	0.0299734	0.451534
GH_A01G2411	darkmagenta	-0.169492	0.283929	-0.512693	-0.434705	0.777917	-0.621381	-0.208969	-0.151379	-0.0866089	-0.11941	0.701614	0.768576
GH_D12G1647	darkmagenta	-0.650976	0.0574752	-0.179309	-0.385938	0.808049	-0.757394	-0.154663	0.531835	0.380646	0.263683	0.0894805	-0.00726412
GH_A02G0238	darkmagenta	-0.387045	0.0116354	-0.317471	-0.470339	0.73814	-0.687216	-0.235365	-0.172503	-0.266584	-0.00590829	0.610437	0.548663
GH_A05G1750	darkmagenta	-0.0876293	0.192579	-0.536453	-0.434104	0.713517	-0.539106	-0.28395	-0.270784	-0.134073	-0.0976613	0.765048	0.839534
GH_D11G2669	darkmagenta	-0.339423	0.14943	-0.47475	-0.548961	0.882237	-0.770851	-0.204944	0.0949498	0.17233	-0.0709094	0.641957	0.627443
GH_A07G2180	darkmagenta	-0.340692	0.463648	-0.447869	-0.452189	0.85093	-0.722222	-0.191166	-0.0153773	-0.0366476	0.00830676	0.525672	0.555016
GH_A05G1697	darkmagenta	0.0182458	0.00477721	-0.753235	-0.567624	0.85455	-0.464703	-0.344801	-0.340307	0.0916372	0.484104	0.140247	0.610606
GH_A03G0742	darkmagenta	-0.369712	0.154343	-0.418166	-0.407581	0.850902	-0.696001	-0.0560587	-0.142834	-0.103346	-0.0820844	0.610916	0.59603
GH_A10G1615	darkmagenta	-0.3131	0.15758	-0.434232	-0.333333	0.791175	-0.593212	-0.12567	0.476466	0.628002	0.124961	0.32528	0.354918
GH_D03G0373	darkmagenta	0.0982493	-0.149394	-0.698261	-0.551795	0.700832	-0.343556	-0.386145	0.185891	0.730621	0.636091	-0.268591	0.272567
GH_A02G0691	darkmagenta	-0.437951	0.203828	-0.431301	-0.48497	0.898465	-0.746954	-0.285172	0.435353	0.488379	0.294853	0.122205	0.231055
GH_A02G0168	darkmagenta	-0.184718	0.107662	-0.662162	-0.573077	0.944215	-0.631211	-0.304642	-0.147091	0.125863	0.369032	0.232774	0.552179
GH_A08G0056	darkmagenta	-0.475166	0.206412	-0.422851	-0.505031	0.929852	-0.78793	-0.214166	0.44241	0.468912	0.214305	0.282437	0.307098
GH_D07G1957	darkmagenta	-0.153502	0.0737286	-0.529012	-0.52171	0.755917	-0.572862	-0.299369	-0.051478	0.0634753	0.0558252	0.692767	0.754715
GH_D12G2886	darkmagenta	-0.413039	0.259447	-0.427111	-0.524886	0.859604	-0.733814	-0.221994	0.438103	0.45082	0.347345	0.147553	0.244272
GH_A12G1783	darkmagenta	-0.542717	0.391608	-0.275524	-0.500031	0.834693	-0.881458	-0.199738	0.416927	0.28552	-0.0711543	0.405109	0.284995
GH_D09G1156	darkmagenta	-0.189716	0.302437	-0.593391	-0.681874	0.870277	-0.772611	-0.373622	0.243026	0.389211	0.0782618	0.474803	0.620243
GH_A05G1055	darkmagenta	-0.113823	0.102652	-0.661108	-0.556521	0.878831	-0.567937	-0.293712	-0.212975	0.100403	0.399793	0.0851802	0.481855
GH_D12G0218	darkmagenta	-0.676312	-0.0314515	-0.180141	-0.461702	0.830011	-0.823425	-0.19828	0.419267	0.28372	0.18731	0.197847	0.0648742
GH_A03G0184	darkmagenta	-0.527185	0.0112055	-0.320951	-0.416933	0.87204	-0.738054	-0.180839	0.123735	0.136317	0.23488	0.0808106	0.149019
GH_A04G1709	darkmagenta	-0.193784	-0.152211	-0.464649	-0.451122	0.711601	-0.413517	-0.321362	0.0518683	0.223253	0.601387	0.00276555	0.268211
GH_D03G1686	darkmagenta	-0.541453	0.00340343	-0.128804	-0.448942	0.63375	-0.663637	-0.226273	0.654317	0.529165	0.348218	-0.108078	-0.157659
GH_A13G1882	darkmagenta	0.0055899	0.0683061	-0.623477	-0.462933	0.732646	-0.454947	-0.272376	-0.456125	-0.213491	0.0966317	0.588796	0.823884
GH_D10G2303	darkmagenta	-0.210728	0.140575	-0.212684	-0.142046	0.43168	-0.336307	0.0464878	0.589933	0.702223	0.0125022	0.210149	0.139231
GH_D02G0228	darkmagenta	0.248586	-0.00282	-0.861319	-0.610826	0.770684	-0.32694	-0.368765	-0.414546	0.172381	0.51033	0.0349418	0.660462
GH_A12G0257	darkmagenta	-0.445985	-0.213922	-0.291224	-0.491589	0.732169	-0.612758	-0.353134	0.402944	0.458713	0.515844	-0.139997	-0.0252314
GH_D05G2756	darkmagenta	-0.0178455	0.194264	-0.722545	-0.622587	0.86004	-0.594557	-0.343593	-0.12035	0.168333	0.145174	0.594913	0.846194
GH_D12G1657	darkmagenta	-0.100639	-0.312993	0.594734	0.68913	-0.580436	0.518712	0.310657	0.10499	-0.199067	-0.218518	-0.083267	-0.479885
GH_D02G2317	darkmagenta	0.364532	-0.0523335	0.345499	0.21515	-0.729489	0.439842	0.0415542	-0.269992	-0.426967	-0.38298	0.0657948	-0.0729649
GH_A05G3885	darkmagenta	0.148367	0.141118	0.224735	0.235187	-0.420383	0.360632	0.0465345	0.67131	0.550339	0.140834	-0.331808	-0.405236
GH_A09G2342	darkmagenta	-0.609266	-0.0937156	0.041867	-0.139882	0.499009	-0.478533	-0.0409457	0.751537	0.618893	0.304332	-0.179902	-0.351002
GH_A05G1308	darkmagenta	-0.124468	-0.0382256	0.726109	0.342128	-0.701739	0.193659	0.396831	-0.221062	-0.735796	-0.67844	0.178884	-0.345322
GH_D11G1744	darkmagenta	-0.306059	0.0820462	-0.217604	0.00334871	0.56983	-0.418189	0.00326781	0.1587	0.24003	-0.132854	0.126663	0.148683
GH_A06G2235	darkmagenta	0.231877	-0.184456	0.309717	0.163395	-0.597492	0.505528	0.175363	0.224875	0.238796	0.338529	-0.697336	-0.628857
GH_D09G1763	darkmagenta	-0.465075	-0.159695	-0.288275	-0.488872	0.745424	-0.618774	-0.304502	0.378857	0.385387	0.537127	-0.134126	-0.0179212
GH_A11G0153	darkmagenta	-0.428862	-0.0395494	-0.321586	-0.350384	0.778124	-0.597204	-0.0657527	-0.114746	-0.0575535	0.149431	0.294358	0.322819
GH_D09G2068	darkmagenta	-0.566895	0.128981	-0.296589	-0.286166	0.867234	-0.703549	-0.189075	0.19808	0.168587	0.209014	0.217799	0.195237
GH_D08G1266	darkmagenta	-0.340679	-0.0561439	-0.534285	-0.473618	0.931509	-0.652886	-0.264955	0.101609	0.355625	0.401278	0.0409876	0.287294
GH_A08G0156	darkmagenta	-0.227082	0.109231	-0.623898	-0.569971	0.943239	-0.690708	-0.286856	-0.164111	0.0469013	0.196478	0.415129	0.637364
GH_D05G1681	darkmagenta	0.475385	-0.270041	0.409561	0.58421	-0.921278	0.873509	0.264247	-0.248729	-0.225568	-0.0768177	-0.451761	-0.427424
GH_D12G2730	darkmagenta	0.048039	-0.01971	-0.604443	-0.441635	0.637088	-0.254761	-0.289056	0.29099	0.744476	0.754942	-0.441008	0.0761432
GH_D09G2317	darkmagenta	0.259262	-0.269059	0.298014	0.722046	-0.601366	0.782878	0.247214	0.145203	0.248109	0.209359	-0.573642	-0.530846
GH_D07G0136	darkmagenta	-0.514471	0.205469	-0.270819	-0.408165	0.814805	-0.781547	-0.157026	0.0930966	-0.0851183	-0.151217	0.733127	0.528434
GH_D06G0929	darkmagenta	-0.107785	0.107407	-0.742198	-0.654736	0.963573	-0.667972	-0.352181	-0.0377752	0.313553	0.267896	0.375184	0.690598
GH_D09G1201	darkmagenta	-0.382508	0.149843	-0.465715	-0.495706	0.91795	-0.751426	-0.275014	0.136127	0.215488	0.0954633	0.402523	0.457858
GH_D12G1592	darkmagenta	-0.0432978	0.108466	-0.78058	-0.724783	0.935155	-0.628372	-0.433442	-0.0409001	0.343748	0.442749	0.237046	0.645249
GH_A10G0847	darkmagenta	-0.197696	0.0150687	-0.256505	0.0501484	0.51709	-0.276901	-0.0457604	-0.0994598	0.00372491	-0.235972	0.568028	0.490467
GH_D07G1723	darkmagenta	-0.0425026	0.0486565	-0.662715	-0.537923	0.810823	-0.536696	-0.303649	-0.146517	0.102177	0.144217	0.620106	0.822657
GH_A09G2306	darkmagenta	-0.302333	0.0970585	-0.226783	-0.437089	0.554998	-0.61616	-0.0953696	0.11934	0.00204437	-0.271974	0.848308	0.600781
GH_A07G2568	darkmagenta	-0.563628	-0.0780474	-0.309137	-0.444968	0.888371	-0.783853	-0.200571	0.29564	0.319206	0.166843	0.191135	0.177125
GH_D04G0574	darkmagenta	-0.515299	0.0547353	-0.217828	-0.283666	0.730134	-0.625442	-0.0338201	0.608554	0.610725	0.163701	0.103969	0.0288693
GH_A06G0358	darkmagenta	-0.290132	0.147028	-0.145738	-0.125689	0.457587	-0.321889	0.306208	-0.215005	-0.196502	0.0965071	-0.0275569	0.0302698
GH_A04G0318	darkmagenta	-0.423809	-0.0847336	-0.388413	-0.466111	0.844547	-0.702549	-0.218956	0.29663	0.466149	0.2331	0.0571345	0.167495
GH_D12G2176	darkmagenta	-0.405911	0.0567969	-0.284515	-0.409553	0.685303	-0.550285	-0.225662	0.662808	0.702463	0.476095	-0.0944329	-0.0406358
GH_D06G1315	darkmagenta	-0.496208	0.113568	-0.211541	-0.271715	0.716396	-0.661217	-0.0465522	0.302661	0.252365	-0.16265	0.530195	0.329945
GH_A12G2121	darkmagenta	-0.682694	0.118626	-0.116548	-0.35953	0.763007	-0.783757	-0.141486	0.67074	0.480689	0.140705	0.129264	-0.0465248
GH_D08G1823	darkmagenta	-0.389441	0.282837	-0.490235	-0.518202	0.938704	-0.798108	-0.265113	0.149816	0.190461	0.0353988	0.565305	0.578569
GH_A02G0244	darkmagenta	-0.610416	0.0716032	-0.288558	-0.474846	0.900959	-0.831983	-0.191077	0.320724	0.283039	0.183413	0.196654	0.157003
GH_A09G2404	darkmagenta	0.386617	0.302855	0.134846	0.0299346	-0.506761	0.273961	0.0881478	0.129826	0.031831	-0.36124	0.266968	0.13047
GH_A01G1007	darkmagenta	-0.060159	0.255023	-0.590331	-0.543314	0.755594	-0.592005	-0.279297	-0.0519626	0.10784	-0.0633615	0.750402	0.841306
GH_A05G2108	darkmagenta	0.318303	0.0499351	0.358271	0.550174	-0.710281	0.672299	0.542249	-0.0426403	-0.0326303	-0.197387	-0.354744	-0.402275
GH_A05G3187	darkmagenta	-0.729857	-0.0190002	-0.104828	-0.434213	0.799074	-0.884325	-0.180958	0.419163	0.181891	0.0131858	0.301672	0.0803644
GH_D07G0811	darkmagenta	-0.398411	0.00884953	-0.373173	-0.339705	0.798619	-0.553615	-0.103568	-0.0949699	-0.00287359	0.209034	0.376823	0.395474
GH_D07G2063	darkmagenta	-0.496349	-0.138208	-0.301567	-0.509587	0.811204	-0.716394	-0.219222	0.383336	0.43798	0.299448	0.0368691	0.071192
GH_D07G1258	darkmagenta	-0.0917935	-0.0118317	-0.68413	-0.548949	0.885338	-0.521265	-0.270476	0.116475	0.523224	0.419466	0.13208	0.47171
GH_D01G2403	darkmagenta	-0.474871	0.122249	-0.435252	-0.573129	0.949499	-0.825533	-0.166796	0.21068	0.227199	0.136159	0.460976	0.450762
GH_A09G1811	darkmagenta	-0.500134	-0.107478	-0.276824	-0.419783	0.767171	-0.616787	-0.26423	0.371347	0.391328	0.519985	-0.178326	-0.0606121
GH_D03G1887	darkmagenta	-0.55857	0.119726	-0.336724	-0.485391	0.914297	-0.810047	-0.229262	0.254101	0.22283	0.228148	0.173438	0.1962
GH_D13G0339	darkmagenta	-0.350966	-0.125912	-0.531305	-0.524834	0.936502	-0.685471	-0.283861	0.113539	0.345145	0.32425	0.238894	0.403824
GH_A01G0957	darkmagenta	0.0554667	-0.0668553	-0.71119	-0.657378	0.789136	-0.530451	-0.320917	-0.340813	0.000709736	0.171431	0.505967	0.821971
GH_D08G1776	darkmagenta	-0.650433	0.0846152	0.000488048	-0.329323	0.587823	-0.690917	-0.11494	0.764055	0.529612	0.181116	-0.0710227	-0.244933
GH_D08G2229	darkmagenta	-0.23025	0.281751	-0.624003	-0.569169	0.939255	-0.698472	-0.349236	0.226344	0.444471	0.240781	0.346164	0.538824
GH_A09G2245	darkmagenta	-0.223526	-0.0976001	-0.558364	-0.527089	0.86518	-0.647186	-0.25187	-0.10625	0.160166	0.0760758	0.485025	0.621627
GH_D08G1022	darkmagenta	-0.492702	-0.190179	-0.285092	-0.355009	0.781262	-0.617178	-0.103151	0.298488	0.418393	0.308271	-0.0728754	0.00258448
GH_D10G0928	darkmagenta	-0.174455	-0.211013	-0.463113	-0.459286	0.708441	-0.523114	-0.170422	0.131473	0.357423	0.141775	0.395984	0.476547
GH_A10G0365	darkmagenta	-0.403234	-0.0285196	-0.423528	-0.435696	0.849285	-0.629243	-0.223316	0.39069	0.58668	0.44896	-0.0815064	0.0925353
GH_D06G1548	darkmagenta	-0.391641	-0.0866117	-0.416092	-0.418347	0.8409	-0.620142	-0.186691	0.178345	0.399725	0.386623	-0.103844	0.0988621
GH_D07G0194	darkmagenta	-0.0858627	-0.0539849	-0.610183	-0.491636	0.787672	-0.456659	-0.279458	-0.243604	0.0911236	0.523667	-0.0929264	0.348143
GH_A13G0341	darkmagenta	-0.488205	-0.0839572	-0.215925	-0.543482	0.688501	-0.68154	-0.221567	0.579879	0.526162	0.387268	-0.0284651	-0.0337792
GH_D05G1471	darkmagenta	0.0437947	-0.14947	0.575281	0.604978	-0.696585	0.591608	0.287421	-0.163437	-0.496063	-0.232167	0.00390791	-0.339972
GH_A03G1006	darkmagenta	-0.0109649	0.0660968	-0.808091	-0.594478	0.940989	-0.541074	-0.424013	-0.0925636	0.345652	0.468426	0.181761	0.638122
GH_D13G1961	darkmagenta	-0.471906	0.193552	-0.288142	-0.447899	0.76516	-0.705491	-0.196996	0.682804	0.617873	0.270671	0.0626265	0.0646985
GH_D12G1699	darkmagenta	-0.139072	0.103023	-0.717839	-0.616715	0.966168	-0.642116	-0.284143	-0.116219	0.21173	0.348279	0.271546	0.613716
GH_D13G0096	darkmagenta	0.182215	-0.369414	0.544302	0.605749	-0.812747	0.697327	0.171429	0.227724	0.116856	-0.0645698	-0.41398	-0.60348
GH_A05G2782	darkmagenta	-0.101578	0.0402015	0.681492	0.421766	-0.680037	0.26189	0.458501	-0.196585	-0.700023	-0.728723	0.398712	-0.186889
GH_D02G2110	darkmagenta	-0.462789	-0.0687426	-0.303309	-0.250171	0.768493	-0.575724	-0.0442152	0.437275	0.546847	0.235884	0.145087	0.139536
GH_A01G0900	darkmagenta	-0.470888	-0.190609	-0.293275	-0.385431	0.798641	-0.690583	-0.197919	-0.0259725	-0.0130715	0.0976406	0.186925	0.239644
GH_A03G2077	darkmagenta	0.290333	0.0213429	0.373221	0.643192	-0.69274	0.704089	0.553145	-0.187627	-0.17932	-0.131129	-0.472031	-0.463109
GH_D08G0233	darkmagenta	0.0780118	0.121057	-0.79558	-0.614959	0.84332	-0.444418	-0.367933	-0.259187	0.216922	0.56137	0.0333021	0.569475
GH_D13G2307	darkmagenta	0.0654316	0.295164	-0.635395	-0.470827	0.704082	-0.467879	-0.233142	-0.380139	-0.132831	-0.0731122	0.665522	0.877943
GH_D02G1020	darkmagenta	-0.412134	0.106201	-0.481357	-0.535162	0.929822	-0.719466	-0.220542	0.239515	0.396548	0.405399	0.0562794	0.234316
GH_D03G0110	darkmagenta	-0.52835	0.0712413	-0.361242	-0.460797	0.915118	-0.780762	-0.17872	0.142148	0.148516	0.227776	0.182494	0.231554
GH_A03G2184	darkmagenta	-0.426942	0.288229	-0.455353	-0.615878	0.926979	-0.854367	-0.256423	0.260141	0.218002	0.13038	0.468075	0.484469
GH_D01G1140	darkmagenta	-0.525965	0.160747	-0.218223	-0.353054	0.74378	-0.674133	-0.176302	0.588106	0.448312	0.252254	0.0593631	0.0258564
GH_D02G0410	darkmagenta	0.102536	-0.356067	0.457234	0.620532	-0.639233	0.668316	0.325288	0.219473	0.204652	0.0507164	-0.462899	-0.62042
GH_A12G2941	darkmagenta	-0.450054	0.137651	-0.382527	-0.448704	0.846868	-0.678019	-0.17401	0.564607	0.614949	0.332622	0.120032	0.166745
GH_D02G0571	darkmagenta	-0.539707	0.319674	-0.326922	-0.541327	0.884218	-0.896729	-0.169055	0.329021	0.198658	0.0134769	0.392465	0.326406
GH_A08G0225	darkmagenta	-0.262703	-0.180973	-0.413466	-0.209968	0.745227	-0.496568	-0.211933	-0.033888	0.201005	-0.018173	0.298797	0.411183
GH_A07G0105	darkmagenta	0.0140007	0.487687	-0.525552	-0.361564	0.613537	-0.436784	-0.156587	-0.0264787	0.0867934	-0.140543	0.771209	0.81951
GH_D01G0083	darkmagenta	-0.0935593	-0.371452	-0.513751	-0.483057	0.672826	-0.416555	-0.350085	-0.168062	0.0737243	0.400396	0.215205	0.477204
GH_A06G0085	darkmagenta	-0.35667	0.261458	-0.388979	-0.535937	0.782963	-0.746043	-0.174181	0.328407	0.320286	-0.0254932	0.534045	0.475053
GH_D07G0287	darkmagenta	-0.263942	-0.275314	-0.19075	0.0318826	0.457054	-0.268277	-0.404803	0.365618	0.473048	0.253473	-0.174574	-0.0634909
GH_A03G1033	darkmagenta	-0.669594	0.145067	-0.0466284	-0.177744	0.665489	-0.655332	-0.0578617	0.660147	0.502641	0.170627	-0.067199	-0.213344
GH_D13G2534	darkmagenta	0.00822034	0.313959	-0.693851	-0.568645	0.809019	-0.563542	-0.320814	-0.196979	0.0322843	0.0648636	0.651193	0.878728
GH_D12G2123	darkmagenta	-0.597259	0.0582523	-0.235265	-0.352068	0.812885	-0.708251	-0.166228	0.552845	0.485201	0.298858	0.0771369	0.0289734
GH_A09G0992	darkmagenta	-0.426423	-0.0241432	-0.387813	-0.518389	0.843236	-0.673488	-0.125265	0.313682	0.412994	0.361511	0.0739524	0.169513
GH_D10G0146	darkmagenta	-0.130678	0.087017	-0.721517	-0.578448	0.95983	-0.636378	-0.340088	-0.103696	0.20828	0.280328	0.414353	0.707394
GH_A09G1415	darkmagenta	-0.236641	0.113687	-0.612821	-0.668123	0.936085	-0.729125	-0.397319	-0.0206402	0.138004	0.22677	0.474804	0.653871
GH_D02G2400	darkmagenta	-0.239084	0.179955	-0.41345	-0.429106	0.712109	-0.594186	-0.135116	-0.155707	-0.156535	-0.0883262	0.774584	0.723585
GH_D05G1728	darkmagenta	-0.0376332	0.0704411	-0.747285	-0.592724	0.896243	-0.524119	-0.356989	-0.170605	0.233751	0.530131	0.0586885	0.527073
GH_A08G2289	darkmagenta	-0.402794	0.278361	-0.400485	-0.329668	0.825607	-0.594942	-0.143353	0.430315	0.541106	0.374188	-0.0142353	0.117736
GH_A08G1181	darkmagenta	-0.154386	-0.10737	-0.382962	-0.305645	0.610932	-0.448007	-0.297789	-0.185562	-0.0908156	-0.15202	0.761398	0.707136
GH_D11G3500	darkmagenta	-0.222103	0.124053	-0.657952	-0.602511	0.965743	-0.67694	-0.29944	0.22777	0.485999	0.412049	0.170473	0.459659
GH_A11G1556	darkmagenta	0.0709803	0.178617	-0.695098	-0.559447	0.736439	-0.440387	-0.336237	-0.140926	0.136415	0.266798	0.542609	0.814379
GH_D03G0276	darkmagenta	0.497222	-0.14185	0.311774	0.578802	-0.818122	0.835606	0.30698	-0.338171	-0.219237	-0.102686	-0.454454	-0.359233
GH_D11G0979	darkmagenta	0.0325549	-0.19166	0.625938	0.765842	-0.726789	0.616136	0.450896	-0.0584499	-0.316102	-0.342116	-0.180499	-0.517219
GH_D02G1722	darkmagenta	-0.523233	-0.0465393	-0.347932	-0.516379	0.882165	-0.76847	-0.224493	0.449373	0.482065	0.303012	0.105681	0.140613
GH_D05G3238	darkmagenta	-0.0839638	0.191284	-0.573431	-0.558678	0.733767	-0.514444	-0.226598	0.424144	0.723325	0.434042	-0.130966	0.219259
GH_D07G0667	darkmagenta	-0.00153211	-0.0184411	-0.758992	-0.541326	0.876965	-0.467886	-0.366932	-0.123574	0.35195	0.564146	-0.0730323	0.452177
GH_D08G0907	darkmagenta	-0.504616	-0.0446713	-0.394126	-0.469562	0.925929	-0.754072	-0.215673	0.142414	0.168805	0.257063	0.280907	0.321468
GH_A08G1891	darkmagenta	0.162541	-0.189898	-0.801471	-0.56194	0.78025	-0.326719	-0.341208	-0.382839	0.157959	0.544775	0.0314868	0.605675
GH_D06G1210	darkmagenta	-0.250797	0.0361287	-0.611089	-0.57973	0.939433	-0.672951	-0.30943	-0.117606	0.0935062	0.344063	0.286566	0.54267
GH_A06G0020	darkmagenta	0.23773	-0.164962	0.657215	0.630026	-0.976535	0.727786	0.376941	-0.050553	-0.294003	-0.322664	-0.306603	-0.56391
GH_D09G1716	darkmagenta	0.369975	-0.0426445	0.322738	0.43859	-0.704639	0.554596	0.0413587	0.00769137	-0.0266141	-0.19855	-0.224152	-0.2692
GH_A05G2206	darkmagenta	-0.456415	0.0977421	-0.215724	-0.178449	0.693864	-0.584891	-0.128659	0.386678	0.412381	0.0811442	-0.0268285	-0.00610442
GH_D02G0019	darkmagenta	-0.0222644	-0.14865	0.356618	0.208039	-0.403041	0.289109	0.596406	0.169071	-0.00131145	-0.0769839	0.0374148	-0.258224
GH_D02G2548	darkmagenta	-0.61222	-0.0346289	-0.0565907	-0.306136	0.622581	-0.659132	-0.06992	0.672433	0.588225	0.157236	-0.0407181	-0.189624
GH_A07G0705	darkmagenta	0.209552	-0.191508	0.516974	0.534812	-0.794263	0.63641	0.31508	0.231639	0.105536	-0.183013	-0.38483	-0.571996
GH_D01G2460	darkmagenta	-0.128879	0.0534155	-0.593096	-0.515144	0.780241	-0.513157	-0.314004	0.394224	0.738631	0.461078	-0.0150001	0.289477
GH_A12G1043	darkmagenta	0.0791093	0.0201334	-0.508005	-0.304316	0.543379	-0.333701	-0.274351	-0.29215	-0.0363891	-0.0474602	0.454832	0.672644
GH_D01G1160	darkmagenta	-0.424024	-0.0852982	-0.402911	-0.323353	0.856117	-0.584873	-0.141496	0.230002	0.4351	0.368267	-0.0247188	0.128937
GH_A02G1370	darkmagenta	-0.129001	-0.0271657	-0.684799	-0.577706	0.898643	-0.52968	-0.392968	0.149603	0.536028	0.64795	-0.110122	0.325427
GH_D06G1729	darkmagenta	0.0721631	0.277638	-0.584258	-0.668733	0.585512	-0.43881	-0.427658	0.162157	0.423292	0.471522	0.0045013	0.378697
GH_A10G0428	darkmagenta	-0.686775	0.180526	-0.167574	-0.402177	0.843716	-0.845834	-0.0830428	0.397099	0.196309	-0.0175589	0.427884	0.19731
GH_A10G0078	darkmagenta	-0.0698327	0.241257	-0.754585	-0.684272	0.946078	-0.666506	-0.322352	-0.00462054	0.316647	0.256212	0.423499	0.729039
GH_A04G0908	darkmagenta	-0.372678	0.127706	-0.419929	-0.619581	0.813753	-0.697687	-0.194942	0.385599	0.464766	0.466255	-0.0120156	0.148753
GH_A09G0743	darkmagenta	-0.0844489	-0.0472249	-0.471645	-0.119046	0.626028	-0.18435	0.185084	-0.0572661	0.311781	0.310356	0.181083	0.374777
GH_D03G0356	darkmagenta	-0.469932	0.36807	-0.128695	-0.290486	0.618787	-0.724261	-0.115731	0.121086	-0.118605	-0.446084	0.733262	0.455947
GH_A09G1616	darkmagenta	-0.648362	0.192734	-0.0426229	-0.271305	0.651841	-0.698335	-0.10271	0.777494	0.546979	0.0812122	0.139118	-0.0973082
GH_D09G1333	darkmagenta	-0.654291	0.122379	-0.180151	-0.399564	0.809345	-0.770726	-0.0676029	0.492607	0.389152	0.205374	0.107109	-0.00544643
GH_D10G2668	darkmagenta	0.091425	0.275342	-0.682521	-0.560488	0.728334	-0.498325	-0.185945	-0.249742	0.0576276	-0.0208185	0.681006	0.89635
GH_A03G0038	darkmagenta	-0.128259	0.00756996	-0.608824	-0.512729	0.835194	-0.537541	-0.271912	-0.313371	-0.0209258	0.363842	0.096842	0.46509
GH_D07G2187	darkmagenta	-0.665475	0.144239	-0.0644275	-0.299992	0.683065	-0.717335	-0.0967861	0.722789	0.546031	0.149946	0.0208975	-0.154385
GH_A05G1237	darkmagenta	0.0832084	0.14001	-0.674214	-0.453784	0.723264	-0.410343	-0.261214	-0.541444	-0.228427	0.115632	0.49467	0.822562
GH_D02G1838	darkmagenta	0.0504958	-0.311993	-0.364445	-0.285303	0.357435	-0.185589	-0.144052	0.234154	0.688696	0.313869	-0.301032	0.0125825
GH_D09G2193	darkmagenta	-0.498069	-0.172552	-0.276112	-0.41422	0.778329	-0.66704	-0.235239	0.407985	0.428402	0.310576	0.049537	0.072182
GH_A06G1131	darkmagenta	-0.232227	0.0359793	-0.636937	-0.605139	0.949129	-0.671947	-0.357547	-0.0656664	0.163925	0.389041	0.246026	0.53245
GH_A07G1537	darkmagenta	-0.000199923	0.266242	-0.630865	-0.537994	0.748771	-0.555395	-0.280159	-0.328667	-0.123434	-0.0564241	0.706135	0.886445
GH_A12G2696	darkmagenta	-0.333325	0.29493	-0.48573	-0.551138	0.885064	-0.789109	-0.248793	0.123548	0.164996	-0.0708139	0.645958	0.640799
GH_A12G1517	darkmagenta	-0.00594663	-0.263341	0.31558	0.520972	-0.386525	0.472144	0.0529864	0.532671	0.51854	0.293106	-0.656307	-0.665477
GH_D08G2349	darkmagenta	0.162473	-0.0189848	-0.817716	-0.454992	0.806235	-0.329735	-0.299432	-0.439759	0.0951921	0.388877	0.212743	0.73673
GH_D10G0273	darkmagenta	-0.206746	0.487659	-0.473612	-0.538954	0.747959	-0.673509	-0.279633	0.312744	0.277538	0.0323852	0.528389	0.573755
GH_D11G3316	darkmagenta	0.242128	-0.0477034	0.508116	0.711927	-0.829436	0.795242	0.403242	0.0583805	-0.0883693	-0.0733254	-0.361713	-0.524863
GH_A08G1284	darkmagenta	0.231599	0.0413477	-0.853924	-0.635569	0.760596	-0.340339	-0.401196	-0.0261519	0.4743	0.542543	0.24767	0.743062
GH_D06G0200	darkmagenta	-0.525596	0.086836	-0.219967	-0.375644	0.730864	-0.667091	-0.137422	0.660373	0.649572	0.295658	-0.0792656	-0.0859139
GH_A08G2668	darkmagenta	-0.143661	0.109407	-0.693121	-0.588557	0.952002	-0.657182	-0.34657	-0.101091	0.213635	0.244474	0.329671	0.631857
GH_A03G1912	darkmagenta	0.234918	0.0990386	-0.908776	-0.667569	0.835602	-0.44271	-0.419409	-0.241248	0.328014	0.380558	0.287448	0.827911
GH_A10G0412	darkmagenta	-0.523367	0.227315	-0.363994	-0.396726	0.920752	-0.786398	-0.105462	0.133633	0.110743	0.0149866	0.452305	0.400709
GH_A05G1037	darkmagenta	0.186209	0.225281	-0.719864	-0.526179	0.685982	-0.433518	-0.158776	-0.342436	0.0501386	-0.0154362	0.521096	0.848735
GH_D01G1996	darkmagenta	0.229288	-0.463512	0.461432	0.734	-0.753012	0.786042	0.212324	0.00709796	0.0493509	-0.027237	-0.558604	-0.610145
GH_D11G0038	darkmagenta	-0.207746	-0.0475228	-0.449528	-0.405573	0.715556	-0.420161	-0.261423	0.182006	0.277948	0.398316	0.281068	0.40318
GH_D07G0802	darkmagenta	-0.653118	0.0783248	-0.0299552	-0.294778	0.632129	-0.696557	-0.137548	0.764092	0.545537	0.139878	0.0306929	-0.169273
GH_D09G1169	darkmagenta	-0.364123	0.154004	0.00262463	0.136853	0.318821	-0.242567	0.115483	0.795581	0.766332	0.0618987	-0.0480309	-0.204923
GH_D06G1974	darkmagenta	0.0871114	0.213375	-0.825625	-0.701198	0.8642	-0.535481	-0.3712	0.0936067	0.556312	0.453553	0.188057	0.645217
GH_A03G1979	darkmagenta	-0.583138	0.0337046	-0.0631945	-0.266452	0.601025	-0.613159	-0.0603655	0.771782	0.670237	0.204052	-0.0798106	-0.213258
GH_D05G2922	darkmagenta	0.109139	0.158851	0.308864	0.67459	-0.493695	0.62051	0.340033	0.243296	0.173989	0.206376	-0.448443	-0.495835
GH_D07G0656	darkmagenta	-0.47262	0.0928359	-0.454165	-0.526729	0.971054	-0.803721	-0.202588	0.147016	0.206486	0.200971	0.313742	0.382635
GH_D05G0159	darkmagenta	0.0190889	-0.0954314	-0.695364	-0.405066	0.79585	-0.40809	-0.260916	-0.253864	0.165089	0.194894	0.466918	0.754793
GH_D03G0915	darkmagenta	-0.0192169	0.226247	-0.614266	-0.616163	0.72256	-0.519217	-0.363223	0.357402	0.658677	0.46458	-0.150992	0.262245
GH_A07G0134	darkmagenta	0.0394516	-0.0909357	0.717247	0.736874	-0.876557	0.651938	0.35142	0.0745378	-0.211429	-0.207305	-0.4876	-0.75923
GH_D03G1525	darkmagenta	-0.569972	-0.0300286	-0.195934	-0.409963	0.743431	-0.694821	-0.225825	0.574893	0.527966	0.352459	-0.135558	-0.124368
GH_D11G0295	darkmagenta	-0.418665	-0.00766712	-0.415473	-0.527532	0.881625	-0.70515	-0.17697	0.232	0.263499	0.294203	0.274087	0.32997
GH_D06G2113	darkmagenta	0.0833662	-0.147008	0.55414	0.639255	-0.743518	0.605948	0.182925	0.348263	0.22293	0.021992	-0.650402	-0.785542
GH_A07G2169	darkmagenta	-0.442054	0.170297	-0.384025	-0.428533	0.850994	-0.680476	-0.195663	0.333057	0.414465	0.379912	-0.0798657	0.0752958
GH_D10G2320	darkmagenta	-0.74646	0.0553251	0.129847	-0.21244	0.538108	-0.681835	-0.0849106	0.814807	0.464771	0.0830982	-0.0204247	-0.319781
GH_D06G2371	darkmagenta	-0.199254	0.37253	-0.597839	-0.510526	0.867132	-0.576871	-0.232553	0.297221	0.531756	0.450302	0.102572	0.362575
GH_D07G0795	darkmagenta	-0.167175	0.16237	-0.587207	-0.583599	0.837116	-0.608033	-0.347742	-0.145655	-0.0196121	0.243748	0.481493	0.66757
GH_A13G0071	darkmagenta	0.117174	0.0414034	-0.82223	-0.594924	0.851473	-0.437815	-0.369474	-0.384473	0.0952291	0.431898	0.204383	0.717556
GH_D06G1666	darkmagenta	0.478442	-0.107657	0.308455	0.382201	-0.812747	0.733314	0.189471	0.0772071	0.134914	-0.000380703	-0.476518	-0.417682
GH_D02G0167	darkmagenta	0.0532476	-0.673619	0.249337	0.231367	-0.364767	0.421935	0.0292258	0.222228	0.278994	0.309668	-0.410587	-0.45005
GH_D12G0404	darkmagenta	-0.342604	-0.445593	-0.298094	-0.103833	0.663123	-0.318547	-0.210037	0.105809	0.33665	0.429048	-0.188739	-0.00464313
GH_D06G2035	darkmagenta	-0.308153	-0.0665562	-0.398084	-0.647529	0.734174	-0.688287	-0.365946	0.202967	0.264141	0.306341	0.144828	0.29064
GH_D12G2389	darkmagenta	-0.637549	0.0681847	-0.197821	-0.39146	0.815215	-0.7713	-0.124728	0.472813	0.397139	0.235709	0.0081695	-0.0423411
GH_A05G2802	darkmagenta	-0.305101	-0.00931641	-0.471156	-0.454939	0.836875	-0.603675	-0.217642	-0.111142	0.0846984	0.355606	-0.0189018	0.246539
GH_A07G1945	darkmagenta	-0.0766067	-0.291134	-0.614457	-0.427196	0.785778	-0.411373	-0.387227	-0.0929971	0.358579	0.518114	-0.176378	0.27963
GH_D09G1280	darkmagenta	-0.159956	-0.234932	0.84807	0.709366	-0.826301	0.475328	0.32645	0.0685632	-0.424716	-0.46084	-0.20586	-0.698311
GH_D04G0810	darkmagenta	-0.442289	0.2745	-0.364389	-0.509371	0.850876	-0.824083	-0.170861	0.237468	0.169515	-0.138398	0.683925	0.549247
GH_A11G1864	darkmagenta	0.581909	-0.16967	0.306386	0.509598	-0.908561	0.905621	0.231732	-0.328754	-0.210163	0.0251135	-0.458338	-0.345228
GH_A06G1064	darkmagenta	-0.31551	0.0654677	-0.504066	-0.657021	0.872287	-0.731762	-0.385597	0.172483	0.200219	0.296072	0.393228	0.508723
GH_D11G0240	darkmagenta	0.0643693	0.129101	-0.751872	-0.588127	0.821459	-0.484901	-0.336558	-0.407753	-0.0052481	0.327194	0.215487	0.675743
GH_A02G1767	darkmagenta	-0.692561	-0.0426808	-0.00412925	-0.264294	0.647005	-0.695118	-0.113824	0.640048	0.462742	0.0976137	0.0576422	-0.164078
GH_A08G0884	darkmagenta	-0.295402	-0.099945	-0.495294	-0.553467	0.822758	-0.599236	-0.473233	0.266683	0.488061	0.593106	-0.1694	0.134853
GH_D11G2657	darkmagenta	-0.0171253	0.09193	-0.660993	-0.509996	0.799566	-0.489774	-0.275755	-0.38601	-0.060942	0.294055	0.170307	0.574692
GH_D01G0138	darkmagenta	0.163308	-0.308419	0.519225	0.585776	-0.771925	0.70678	0.27794	0.285488	0.148992	0.0465389	-0.456244	-0.620334
GH_A12G2934	darkmagenta	-0.00282425	0.149337	-0.752227	-0.658948	0.871675	-0.572507	-0.333008	0.225904	0.636654	0.411068	0.0923102	0.506731
GH_A07G1961	darkmagenta	-0.62515	0.313431	-0.0375722	-0.280425	0.610419	-0.670645	-0.0478135	0.76477	0.543609	0.167738	-0.0382001	-0.203374
GH_A09G1933	darkmagenta	-0.181163	0.38214	-0.429606	-0.414159	0.69058	-0.592716	-0.165277	-0.0924487	-0.105191	-0.227359	0.829756	0.772744
GH_D06G2335	darkmagenta	-0.199512	0.332207	-0.240745	-0.42666	0.489003	-0.58614	-0.0194537	0.0233482	-0.0690762	-0.363152	0.840138	0.630743
GH_A09G0614	darkmagenta	-0.108806	0.211286	-0.717106	-0.63643	0.940279	-0.693547	-0.381083	-0.0241281	0.276561	0.208152	0.3761	0.678751
GH_D01G2342	darkmagenta	-0.421165	0.0701288	-0.412282	-0.4398	0.866937	-0.667915	-0.214324	0.276243	0.404197	0.40299	-0.0874872	0.0976484
GH_D13G1904	darkmagenta	-0.225772	0.0972023	-0.584287	-0.63749	0.900961	-0.725295	-0.368454	-0.00529564	0.107791	0.196111	0.396753	0.592509
GH_A03G0285	darkmagenta	-0.317131	0.140763	-0.496094	-0.615984	0.849982	-0.714504	-0.279573	0.442705	0.568773	0.371136	0.118852	0.284788
GH_A03G0758	darkmagenta	0.25635	-0.160428	-0.853349	-0.519265	0.740579	-0.19278	-0.330766	-0.270086	0.396252	0.738224	-0.173267	0.50493
GH_A08G1561	darkmagenta	-0.0332411	0.437767	-0.223884	-0.34268	0.308733	-0.331581	0.0764198	0.30358	0.287101	-0.129199	0.508045	0.392805
GH_A06G0289	darkmagenta	-0.662878	0.084558	-0.057182	-0.273658	0.670176	-0.68952	-0.0741451	0.696945	0.549963	0.193568	-0.0618719	-0.208519
GH_A09G2260	darkmagenta	0.0638612	0.125869	-0.651663	-0.5186	0.673551	-0.346434	-0.294205	0.126828	0.559035	0.675233	-0.250038	0.258506
GH_A06G2336	darkmagenta	0.108498	-0.507792	-0.633217	-0.532398	0.621336	-0.250148	-0.400153	0.00483199	0.540688	0.620278	-0.143154	0.326174
GH_D02G0700	darkmagenta	-0.443138	0.133972	-0.338983	-0.336909	0.803609	-0.633348	-0.259654	0.469978	0.497075	0.310517	-0.0283835	0.0746886
GH_A10G2650	darkmagenta	-0.246361	0.190243	-0.610056	-0.561111	0.942595	-0.681838	-0.284838	-0.112041	0.101958	0.289916	0.273223	0.528748
GH_D13G2083	darkmagenta	-0.579053	0.0213869	-0.332227	-0.517257	0.92314	-0.83792	-0.24137	0.285863	0.24216	0.217476	0.220237	0.218768
GH_D09G0141	darkmagenta	-0.230315	0.0132736	-0.616173	-0.550877	0.9334	-0.641823	-0.280703	-0.124651	0.127197	0.373938	0.166685	0.472771
GH_D11G0272	darkmagenta	0.448647	-0.286612	0.361755	0.717892	-0.837686	0.909429	0.266536	-0.187571	-0.0878754	-0.0646785	-0.475715	-0.429643
GH_D05G0883	darkmagenta	-0.402895	-0.11534	-0.450018	-0.58249	0.899332	-0.794303	-0.299988	0.10658	0.231117	0.156805	0.27781	0.380244
GH_D05G2550	darkmagenta	0.38085	-0.12833	0.4187	0.735666	-0.840351	0.856959	0.51177	-0.224935	-0.184751	-0.192846	-0.322165	-0.386376
GH_D07G1363	darkmagenta	-0.533089	-0.0386418	-0.165942	-0.307474	0.677661	-0.619491	-0.158079	0.704224	0.677408	0.2642	-0.0495703	-0.111955
GH_D03G0564	darkmagenta	-0.155358	-0.0842873	-0.658429	-0.525105	0.887533	-0.504737	-0.32654	0.20395	0.572912	0.591516	0.0552481	0.39575
GH_D03G1827	darkmagenta	-0.0672725	-0.0279373	-0.567964	-0.475201	0.68889	-0.34649	-0.298234	0.368622	0.774408	0.69863	-0.323628	0.0933882
GH_D06G0323	darkmagenta	-0.178712	-0.104395	-0.550166	-0.276563	0.802004	-0.373292	-0.271526	-0.0433819	0.239955	0.524197	-0.0445482	0.298772
GH_D13G2456	darkmagenta	-0.0241888	-0.359982	-0.388976	-0.143593	0.441278	-0.0146947	-0.331621	0.183872	0.558664	0.820745	-0.483789	-0.0876067
GH_A11G0609	darkmagenta	0.229104	0.0203408	-0.859104	-0.674901	0.767346	-0.336071	-0.460098	-0.186152	0.326103	0.710157	-0.0298975	0.601632
GH_D10G2179	darkmagenta	-0.0344707	0.0430451	-0.683584	-0.71285	0.798786	-0.519476	-0.488849	0.148315	0.478297	0.697579	-0.104204	0.357416
GH_A01G2041	darkmagenta	-0.300272	0.226291	-0.570348	-0.533815	0.936282	-0.691509	-0.266896	0.0107109	0.160777	0.253346	0.412925	0.562829
GH_A05G3742	darkmagenta	-0.241127	0.25065	-0.601139	-0.693202	0.919712	-0.771483	-0.323982	0.240114	0.368302	0.219303	0.41578	0.57906
GH_A02G0159	darkmagenta	0.0832821	-0.653022	-0.457009	-0.169177	0.439897	0.0277408	-0.142485	-0.187749	0.31977	0.614984	-0.279038	0.138398
GH_A03G1517	darkmagenta	-0.15813	0.084912	-0.678135	-0.58393	0.943196	-0.652075	-0.310275	-0.192418	0.0682202	0.249075	0.400483	0.679856
GH_D04G0788	darkmagenta	-0.0723784	-0.0849583	-0.733352	-0.592807	0.902281	-0.502071	-0.408421	-0.027876	0.394734	0.636744	0.00940758	0.460122
GH_D03G0248	darkmagenta	-0.0316956	0.0579243	-0.691712	-0.542621	0.839236	-0.508836	-0.300877	-0.414283	-0.0870017	0.303621	0.333027	0.692531
GH_D12G1356	darkmagenta	-0.0172185	0.0417913	-0.789401	-0.695663	0.933191	-0.618914	-0.447031	0.0154608	0.393836	0.346226	0.304935	0.693998
GH_D08G0242	darkmagenta	0.0262579	-0.036458	-0.760255	-0.536027	0.851841	-0.437136	-0.39696	-0.265897	0.113519	0.473839	0.273536	0.698748
GH_A05G3781	darkmagenta	-0.0911307	-0.113035	-0.684631	-0.581965	0.883008	-0.591866	-0.30003	-0.149565	0.203851	0.202138	0.446616	0.714523
GH_D01G1862	darkmagenta	-0.255783	0.000746904	-0.625702	-0.568096	0.970315	-0.690054	-0.293051	-0.0828131	0.168547	0.287609	0.296261	0.547258
GH_D06G0365	darkmagenta	-0.00472276	-0.0287496	0.677232	0.410663	-0.772919	0.37117	0.281968	-0.118678	-0.638107	-0.564468	0.218075	-0.267582
GH_A02G0796	darkmagenta	-0.068393	-0.24745	-0.679849	-0.541442	0.850862	-0.491596	-0.332934	0.00014799	0.453827	0.495166	-0.0458439	0.388037
GH_D11G0319	darkmagenta	-0.0850493	-0.0502326	-0.611288	-0.50539	0.813353	-0.540648	-0.306855	-0.262792	-0.0368081	0.0770722	0.558275	0.762221
GH_D13G0479	darkmagenta	0.325562	-0.0888812	0.452458	0.576702	-0.826153	0.714439	0.434754	-0.151446	-0.150367	-0.208206	-0.380759	-0.46719
GH_D03G1329	darkmagenta	0.0976185	-0.31912	0.690677	0.650588	-0.889864	0.664305	0.294228	-0.085103	-0.357629	-0.270869	-0.33675	-0.61409
GH_A13G2228	darkmagenta	-0.23483	0.200728	-0.410912	-0.507599	0.712019	-0.658184	-0.262015	0.106828	0.0740499	-0.133501	0.777434	0.6973
GH_A13G1529	darkmagenta	-0.477909	0.16993	-0.311468	-0.452365	0.794889	-0.713491	-0.064331	0.563742	0.588515	0.267792	0.0691902	0.0808334
GH_D09G0243	darkmagenta	0.021136	0.000836262	-0.751796	-0.558936	0.860627	-0.495056	-0.309527	-0.374576	0.0102642	0.291487	0.408411	0.782344
GH_D05G0337	darkmagenta	-0.478635	0.204594	-0.410334	-0.545899	0.920417	-0.821189	-0.210303	0.326331	0.38563	0.186282	0.226952	0.271802
GH_A06G0664	darkmagenta	-0.130538	0.293455	-0.539872	-0.487597	0.768756	-0.59758	-0.233894	-0.306174	-0.166481	-0.0866386	0.674862	0.776071
GH_A11G2966	darkmagenta	-0.366413	0.377937	-0.200211	-0.468614	0.562752	-0.626781	-0.197961	0.595421	0.413911	0.102658	0.355939	0.210513
GH_A12G2714	darkmagenta	-0.468409	0.0375907	-0.357509	-0.485138	0.863694	-0.791337	-0.227175	0.13779	0.108988	-0.0767705	0.64646	0.531896
GH_A05G1471	darkmagenta	-0.211586	0.00487102	-0.620473	-0.526885	0.911358	-0.595362	-0.321858	-0.0619959	0.237996	0.474316	0.0087525	0.370166
GH_D07G2513	darkmagenta	-0.120745	0.290373	-0.299617	-0.226572	0.490132	-0.435281	-0.0478782	0.0493806	0.0335223	-0.308102	0.785053	0.639042
GH_A03G2259	darkmagenta	-0.358547	0.146537	-0.520017	-0.5525	0.945508	-0.750494	-0.263809	0.201829	0.290601	0.264019	0.247676	0.407404
GH_A08G0887	darkmagenta	-0.454887	0.0305846	-0.345743	-0.29085	0.811056	-0.61625	-0.207452	0.46924	0.570779	0.360374	-0.0781179	0.0364731
GH_A02G1632	darkmagenta	0.177698	0.491217	-0.689497	-0.527907	0.637186	-0.403091	-0.325686	-0.0904114	0.209776	0.0774943	0.57204	0.837615
GH_D03G0533	darkmagenta	-0.410362	0.214936	-0.310703	-0.571075	0.767498	-0.855452	-0.17357	0.253873	0.141186	-0.254651	0.670944	0.51911
GH_A12G2040	darkmagenta	-0.359372	0.181173	-0.547211	-0.591626	0.964721	-0.751952	-0.292836	0.260377	0.367935	0.357922	0.253173	0.41607
GH_A12G0379	darkmagenta	-0.0855159	0.218164	-0.653451	-0.607183	0.858609	-0.67244	-0.361208	-0.226961	-0.0183064	0.0310196	0.548556	0.781642
GH_A12G2678	darkmagenta	-0.683045	-0.0602283	0.0401379	-0.257385	0.575065	-0.642637	-0.102985	0.756868	0.53908	0.202378	-0.0754643	-0.283108
GH_A03G1375	darkmagenta	-0.355351	0.302428	-0.411763	-0.47146	0.818542	-0.747916	-0.269128	0.305297	0.244462	-0.0690075	0.661784	0.580425
GH_A06G0244	darkmagenta	-0.285699	0.340746	-0.522883	-0.560246	0.879929	-0.731019	-0.282096	0.158884	0.237777	0.0597778	0.56495	0.613292
GH_D12G2541	darkmagenta	0.111455	0.509852	-0.678248	-0.689093	0.674892	-0.541956	-0.30769	0.215133	0.460788	0.240065	0.25921	0.599198
GH_A08G1416	darkmagenta	-0.684387	-0.144714	-0.160458	-0.428371	0.819274	-0.807964	-0.199125	0.36785	0.196194	0.153893	0.255169	0.102545
GH_D06G0620	darkmagenta	-0.541288	0.269141	-0.301502	-0.501646	0.873156	-0.852056	-0.177621	0.131096	-0.0250732	-0.0168439	0.456127	0.373387
GH_D11G0891	darkmagenta	-0.204929	0.061385	-0.417374	-0.418136	0.689909	-0.523372	-0.242095	-0.457428	-0.375992	0.0876715	0.441646	0.562103
GH_D01G1796	darkmagenta	-0.334136	0.0677705	-0.55489	-0.510157	0.950429	-0.695053	-0.265366	0.0861932	0.315436	0.327751	0.143766	0.369684
GH_D05G0099	darkmagenta	-0.257277	0.0554701	-0.51286	-0.535274	0.81279	-0.585416	-0.311523	0.50084	0.702342	0.536365	-0.0747355	0.176107
GH_A04G1630	darkmagenta	0.242929	0.16841	0.299236	0.171005	-0.563257	0.329783	0.0733062	-0.0808389	-0.232613	-0.156313	-0.412436	-0.364129
GH_D13G1455	darkmagenta	0.0216437	0.181722	-0.751306	-0.596522	0.826935	-0.436285	-0.326253	0.131482	0.561931	0.668533	-0.00632053	0.458176
GH_D10G0225	darkmagenta	-0.555519	-0.0572808	-0.307166	-0.425253	0.877713	-0.763859	-0.171707	0.337253	0.366215	0.168923	0.214413	0.177458
GH_D07G1245	darkmagenta	-0.380307	0.107672	-0.475853	-0.535017	0.921589	-0.803417	-0.257029	-0.0295661	0.0363508	-0.00156304	0.531363	0.574889
GH_D04G1866	darkmagenta	-0.0882329	0.0805285	-0.621187	-0.594537	0.784956	-0.5445	-0.407894	0.350645	0.700205	0.503157	-0.11043	0.262546
GH_D06G0353	darkmagenta	-0.0293984	0.0095199	-0.560917	-0.379398	0.655586	-0.331341	-0.28329	0.423362	0.853645	0.581387	-0.339052	0.0851111
GH_A09G2002	darkmagenta	-0.60067	-0.0031636	-0.268437	-0.428258	0.870072	-0.772342	-0.200176	0.198073	0.100831	0.24352	0.212637	0.179274
GH_D13G0888	darkmagenta	-0.387441	0.227621	-0.507658	-0.631764	0.953577	-0.843547	-0.327702	0.274836	0.310843	0.13886	0.425371	0.494051
GH_A01G0890	darkmagenta	0.0233872	-0.0359197	-0.0763763	0.31077	0.0522613	0.264014	-0.0569205	0.525864	0.643103	0.430181	-0.33248	-0.231311
GH_A09G2496	darkmagenta	-0.26406	0.124661	-0.524249	-0.490196	0.857177	-0.603427	-0.246921	-0.0436158	0.12817	0.413747	0.00963565	0.303216
GH_D01G0266	darkmagenta	-0.189555	0.225685	-0.602636	-0.47761	0.896714	-0.632483	-0.275433	-0.0109296	0.167792	0.0869427	0.541673	0.687918
GH_D11G3022	darkmagenta	-0.306155	0.261895	-0.52512	-0.505833	0.901006	-0.699311	-0.310661	0.0877309	0.161988	0.194672	0.346408	0.494161
GH_A07G2460	darkmagenta	-0.306527	-0.208792	-0.392846	-0.0978073	0.734805	-0.346613	-0.245836	0.160205	0.391014	0.494751	-0.118513	0.101711
GH_D06G0005	darkmagenta	-0.0673127	-0.144376	0.838342	0.697385	-0.893266	0.551075	0.498572	-0.0121922	-0.461745	-0.485067	-0.169922	-0.660993
GH_D02G2146	darkmagenta	-0.539014	0.0649274	-0.178648	-0.338623	0.693885	-0.640768	-0.104134	0.677239	0.65251	0.295957	-0.11676	-0.140681
GH_A11G0194	darkmagenta	-0.592872	-0.170176	-0.157792	-0.258195	0.739345	-0.624927	-0.123828	0.212076	0.206583	0.250329	-0.0992167	-0.0941992
GH_A05G2883	darkmagenta	0.0770678	0.335613	-0.519482	-0.256647	0.538984	-0.209098	0.122869	0.065356	0.380139	0.145171	0.413971	0.562395
GH_A10G1952	darkmagenta	-0.319993	0.00608928	-0.515073	-0.47031	0.894769	-0.618242	-0.26994	0.293615	0.527666	0.362414	0.17648	0.329247
GH_A11G0409	darkmagenta	-0.57552	0.00780515	-0.188382	-0.0997342	0.752618	-0.612453	-0.137403	0.329852	0.323879	0.0859601	0.10727	0.0397334
GH_A07G0303	darkmagenta	0.11511	0.135702	0.423559	0.426618	-0.582247	0.356928	0.128928	0.177295	-0.0961123	-0.464601	0.131191	-0.193207
GH_D08G0756	darkmagenta	-0.205475	-0.0455865	-0.611107	-0.453678	0.895109	-0.56756	-0.326949	0.184551	0.548182	0.430739	-0.023481	0.311367
GH_A09G2125	darkmagenta	-0.128102	-0.0116212	-0.640714	-0.48575	0.866101	-0.562882	-0.309692	0.0966341	0.458478	0.357551	-0.00951125	0.37301
GH_D13G1584	darkmagenta	0.0734658	-0.00726909	-0.391978	-0.256509	0.364126	-0.0713717	-0.207967	0.226014	0.621118	0.699992	-0.683251	-0.198052
GH_D11G0427	darkmagenta	-0.642438	-0.0391633	-0.0873976	-0.0470512	0.694502	-0.598689	-0.162308	0.466443	0.376741	0.0908683	0.0456328	-0.083701
GH_D12G2925	darkmagenta	-0.334032	-0.0217799	-0.536254	-0.539099	0.939456	-0.699789	-0.256675	-0.00781477	0.202034	0.320705	0.128457	0.361526
GH_A02G1067	darkmagenta	-0.248355	-0.181595	-0.476051	-0.536753	0.772212	-0.565009	-0.338253	0.425732	0.667303	0.403083	0.0174537	0.217021
GH_A11G2128	darkmagenta	-0.182962	-0.280524	-0.284155	-0.2684	0.525792	-0.345213	-0.250016	-0.273449	-0.139716	-0.0398696	0.467066	0.462425
GH_A02G0901	darkmagenta	-0.340264	0.0387412	-0.513371	-0.548024	0.928941	-0.770928	-0.324149	0.00545723	0.082122	0.0643727	0.510493	0.593227
GH_D08G1608	darkmagenta	0.548498	-0.141871	0.294787	0.461388	-0.850205	0.828492	0.428619	-0.367366	-0.291217	-0.166945	-0.224524	-0.194276
GH_D13G1119	darkmagenta	-0.471497	-0.0169483	-0.419261	-0.492156	0.926265	-0.776253	-0.226242	0.229265	0.341292	0.224175	0.226173	0.288977
GH_D12G2772	darkmagenta	0.202348	0.236064	-0.855506	-0.628598	0.801604	-0.438524	-0.418252	-0.0346098	0.476352	0.47608	0.0247698	0.605586
GH_D05G4032	darkmagenta	-0.610492	-0.106298	-0.205064	-0.425072	0.806523	-0.762375	-0.277899	0.414291	0.331833	0.246856	0.0260477	-0.00457627
GH_A01G2382	darkmagenta	-0.668894	-0.0530312	0.0341786	-0.208058	0.563268	-0.620784	-0.020915	0.700999	0.538114	0.0937195	0.029217	-0.214938
GH_D03G1081	darkmagenta	-0.63032	0.0787179	-0.244063	-0.479909	0.877589	-0.86356	-0.277185	0.318021	0.15381	0.102032	0.291276	0.200435
GH_A03G1744	darkmagenta	-0.401837	0.0983462	-0.246065	-0.353754	0.640599	-0.565213	-0.154785	0.758286	0.78653	0.305111	-0.0700911	-0.0504424
GH_D07G1716	darkmagenta	-0.0976078	0.27712	-0.323784	-0.60371	0.493119	-0.629848	-0.155109	0.277198	0.27956	-0.260129	0.552677	0.494616
GH_D05G3040	darkmagenta	0.0113533	0.0694695	-0.385123	-0.362104	0.467321	-0.347395	-0.383366	0.246406	0.409078	0.152978	-0.0187098	0.223401
GH_A10G2167	darkmagenta	-0.618887	0.110472	-0.26016	-0.488649	0.878705	-0.866213	-0.157198	0.395806	0.259405	0.0357067	0.451136	0.291886
GH_D09G1196	darkmagenta	0.134483	0.176107	-0.868269	-0.583951	0.881867	-0.45166	-0.423192	-0.220111	0.266985	0.437116	0.230486	0.749558
GH_D08G1850	darkmagenta	-0.106688	0.567822	-0.394641	-0.395898	0.5801	-0.557079	-0.131248	-0.0350672	-0.00280326	-0.118973	0.283895	0.429913
GH_A02G1915	darkmagenta	-0.321032	0.13655	-0.576434	-0.568364	0.971269	-0.748547	-0.196258	0.169067	0.344394	0.18578	0.429451	0.552032
GH_A06G1656	darkmagenta	-0.371346	0.330099	-0.335591	-0.396831	0.769567	-0.703408	-0.146333	0.236455	0.158039	-0.109976	0.535279	0.450533
GH_D13G2276	darkmagenta	-0.00684508	0.125595	-0.623851	-0.470656	0.742061	-0.439786	-0.268099	-0.479435	-0.193822	0.281624	0.233423	0.603725
GH_A11G0777	darkmagenta	-0.232359	0.172508	-0.513342	-0.373093	0.814576	-0.568581	-0.299836	0.406271	0.591309	0.247661	0.142413	0.337579
GH_A01G0422	darkmagenta	-0.290219	0.238707	-0.582459	-0.532787	0.941824	-0.670747	-0.234549	0.118892	0.286821	0.412082	0.162584	0.407493
GH_A13G1745	darkmagenta	-0.0777042	0.264616	-0.655517	-0.577797	0.8472	-0.620548	-0.294647	-0.206946	-0.0223653	0.0655191	0.628759	0.828469
GH_A12G2902	darkmagenta	-0.318849	0.209337	-0.554565	-0.561828	0.948008	-0.732667	-0.260886	0.0167976	0.187698	0.260063	0.225807	0.433507
GH_A12G2735	darkmagenta	-0.235925	0.192854	-0.573638	-0.524481	0.894027	-0.643324	-0.264773	-0.166658	0.0115406	0.291015	0.227531	0.488243
GH_A11G0965	darkmagenta	-0.577846	-0.00284616	-0.258385	-0.424305	0.843822	-0.779058	-0.164035	0.193215	0.16699	0.153737	0.0936427	0.0988693
GH_A13G0050	darkmagenta	-0.109354	-0.017703	0.566385	0.407383	-0.539743	0.224935	0.0554631	0.504687	0.0238219	-0.46054	0.175228	-0.315021
GH_D12G2634	darkmagenta	0.27621	-0.0128537	0.370408	0.123753	-0.689216	0.372006	0.10974	0.340358	0.23999	-0.174859	-0.342491	-0.441757
GH_D07G1644	darkmagenta	0.0841341	0.0774809	-0.789942	-0.600856	0.847573	-0.49054	-0.352592	-0.392891	0.0111659	0.304318	0.347918	0.786663
GH_D02G1425	darkmagenta	-0.528328	0.237277	-0.210503	-0.397437	0.747443	-0.759619	-0.0315313	0.138688	-0.0746836	-0.210304	0.765213	0.493368
GH_A03G0163	darkmagenta	-0.512913	0.240634	-0.323016	-0.483706	0.863285	-0.853966	-0.206028	0.290971	0.196855	-0.117834	0.634164	0.47091
GH_D10G0563	darkmagenta	-0.496303	0.0196561	-0.307176	-0.367697	0.824877	-0.675565	-0.196848	0.394827	0.469664	0.215994	0.0778039	0.0975806
GH_A13G2105	darkmagenta	-0.534395	0.0855997	-0.386131	-0.540091	0.949291	-0.847932	-0.257415	0.18452	0.147865	0.1501	0.370655	0.368451
GH_D13G1212	darkmagenta	-0.147334	0.00582516	-0.605124	-0.693068	0.830519	-0.590777	-0.374739	-0.0596457	0.144709	0.460939	0.285024	0.550814
GH_A07G1022	darkmagenta	-0.147762	0.164395	-0.676108	-0.60278	0.909741	-0.627723	-0.340455	0.345358	0.629368	0.412705	0.204265	0.493371
GH_A11G0746	darkmagenta	-0.146826	-0.217763	0.85091	0.694345	-0.831884	0.452553	0.432981	0.072422	-0.420804	-0.568457	-0.101351	-0.633604
GH_D03G0732	darkmagenta	-0.121633	0.0139171	-0.625729	-0.532674	0.857515	-0.593207	-0.278153	-0.191407	0.0723861	0.0783468	0.579951	0.759161
GH_A12G0666	darkmagenta	-0.242061	-0.028741	-0.617818	-0.593691	0.924695	-0.627111	-0.319638	0.262736	0.533165	0.492347	0.137799	0.402842
GH_A13G0323	darkmagenta	0.020422	-0.252495	-0.664716	-0.51489	0.728296	-0.309889	-0.343522	-0.0136871	0.49725	0.792036	-0.352965	0.202756
GH_D01G2165	darkmagenta	0.135116	0.332128	-0.778635	-0.544045	0.772741	-0.406953	-0.319395	0.133667	0.563667	0.395687	0.212509	0.622419
GH_A02G0893	darkmagenta	-0.415438	-0.0677716	-0.386744	-0.37419	0.834939	-0.628016	-0.215528	0.184662	0.333395	0.359471	-0.0816258	0.095194
GH_A05G0714	darkmagenta	0.108468	0.0842067	-0.783267	-0.555728	0.812098	-0.433491	-0.355351	-0.403457	-0.0100007	0.356369	0.337689	0.784466
GH_D04G1407	darkmagenta	-0.0700087	-0.16722	0.524851	0.223963	-0.560409	0.276068	0.19304	0.564286	0.293946	-0.0430359	-0.344901	-0.634318
GH_A13G0562	darkmagenta	-0.31512	0.297159	-0.323722	-0.391339	0.650147	-0.552826	-0.0602486	0.532121	0.522421	0.177496	0.405018	0.325767
GH_D01G1677	darkmagenta	-0.233429	-0.288213	-0.357455	-0.0748723	0.657309	-0.300987	0.027659	-0.158083	0.112816	0.154739	0.0972297	0.256574
GH_D02G0340	darkmagenta	-0.38957	0.0853721	-0.339038	-0.21402	0.749669	-0.495023	-0.161727	-0.01779	0.0180175	0.301447	0.129617	0.23139
GH_D07G1974	darkmagenta	0.0245459	-0.0821937	0.678925	0.398985	-0.797347	0.364673	0.271576	-0.255578	-0.678242	-0.574278	0.0908483	-0.330594
GH_D04G1742	darkmagenta	-0.474664	0.0571014	-0.401816	-0.479858	0.897951	-0.736703	-0.230843	0.425791	0.51085	0.356925	0.0270863	0.136811
GH_D07G0997	darkmagenta	-0.116975	0.0889603	-0.715846	-0.571431	0.939807	-0.596332	-0.336707	-0.186939	0.132216	0.363638	0.296111	0.644428
GH_A05G2095	darkmagenta	-0.0722518	-0.0817633	-0.61158	-0.490057	0.780679	-0.494873	-0.280921	-0.35979	-0.116657	0.20649	0.481592	0.72652
GH_A09G1138	darkmagenta	-0.0130421	0.318177	-0.734181	-0.651161	0.865262	-0.636916	-0.376676	0.0368154	0.346419	0.159586	0.497037	0.769918
GH_A09G2399	darkmagenta	-0.219436	-0.252213	-0.257442	0.132866	0.516669	-0.0911182	0.157855	-0.225831	-0.0106381	0.188905	0.124701	0.215182
GH_A06G1492	darkmagenta	-0.25439	0.220971	-0.608542	-0.61299	0.940796	-0.707166	-0.270875	0.117469	0.32962	0.399893	0.112119	0.401944
GH_A13G2245	darkmagenta	-0.498152	0.11453	-0.356478	-0.643761	0.863303	-0.836864	-0.371856	0.317508	0.283261	0.308447	0.140714	0.199153
GH_D09G1461	darkmagenta	-0.502996	-0.158063	-0.310105	-0.371962	0.830893	-0.655755	-0.144635	0.183289	0.27724	0.312305	-0.0268619	0.0660883
GH_D13G2631	darkmagenta	0.457049	-0.158595	0.439782	0.38436	-0.941514	0.732249	0.184341	-0.119468	-0.183943	-0.1479	-0.399692	-0.431088
GH_D11G0377	darkmagenta	-0.166018	0.359424	-0.595799	-0.589616	0.860319	-0.702046	-0.22096	-0.0257089	0.0807103	0.0013318	0.649662	0.767147
GH_D02G0805	darkmagenta	-0.639217	0.0564314	-0.23147	-0.418775	0.862309	-0.816379	-0.0844931	0.290254	0.187443	0.0320546	0.434073	0.266214
GH_D11G3458	darkmagenta	-0.53709	0.195416	-0.107198	-0.312575	0.607892	-0.595447	-0.0997747	0.718469	0.635414	0.287988	-0.126178	-0.203165
GH_A07G2263	darkmagenta	-0.064978	0.0684129	-0.637751	-0.458659	0.822261	-0.53477	-0.279107	-0.344894	-0.0800142	0.0334204	0.598883	0.811208
GH_D09G1448	darkmagenta	-0.0989631	0.3094	-0.700941	-0.605643	0.919004	-0.664878	-0.335741	-0.0708228	0.171568	0.171766	0.430587	0.712881
GH_A10G2537	darkmagenta	-0.158014	-0.587712	-0.424133	-0.387792	0.649116	-0.350685	-0.28749	-0.130378	0.122187	0.309937	0.208588	0.387693
GH_A04G1484	darkmagenta	0.0978755	0.0268246	0.532442	0.75917	-0.714331	0.673139	0.546213	0.244755	0.0362202	-0.138932	-0.249801	-0.526048
GH_D06G0660	darkmagenta	0.0896689	-0.0153008	-0.698484	-0.400338	0.746735	-0.339695	-0.344163	-0.473947	-0.065718	0.293828	0.199095	0.650304
GH_A05G3857	darkmagenta	-0.38482	0.103721	-0.481393	-0.454779	0.912933	-0.682589	-0.25446	0.137023	0.312188	0.363912	0.0244544	0.23237
GH_A05G4027	darkmagenta	-0.564827	0.079187	-0.181445	-0.306567	0.730674	-0.66287	-0.18636	0.599347	0.519649	0.299183	-0.108519	-0.122484
GH_A01G1097	darkmagenta	0.0413956	0.0285418	-0.710605	-0.552218	0.786515	-0.435993	-0.298879	-0.338712	-0.00774367	0.344075	0.414882	0.761643
GH_A05G3468	darkmagenta	-0.296447	-0.0838812	-0.546763	-0.489855	0.908763	-0.628107	-0.242236	-0.0337186	0.234971	0.399561	0.0315272	0.317475
GH_A07G0221	darkmagenta	-0.61938	-0.0872007	-0.108197	-0.375375	0.689213	-0.673208	-0.175676	0.612257	0.507322	0.308546	-0.0496205	-0.148235
GH_D01G2287	darkmagenta	-0.462047	0.207872	-0.365794	-0.337915	0.862375	-0.699449	-0.241537	0.0773747	0.080486	0.163345	0.215287	0.27905
GH_A01G1782	darkmagenta	-0.461627	-0.0314841	-0.312472	-0.439297	0.798796	-0.714156	-0.282588	-0.0987414	-0.135278	0.0623558	0.402097	0.38021
GH_D01G0088	darkmagenta	-0.171973	-0.196096	-0.419118	-0.409792	0.638666	-0.410019	0.059732	0.158665	0.438922	0.363196	0.0270855	0.208309
GH_D05G2509	darkmagenta	0.291614	0.231111	0.350725	0.598421	-0.693459	0.619635	0.314936	0.241092	0.249684	-0.0905524	-0.517767	-0.532408
GH_D05G1636	darkmagenta	-0.0846101	0.0249648	-0.406644	-0.349756	0.544341	-0.275552	-0.108154	-0.144456	-0.0141448	0.424901	0.21063	0.386849
GH_D10G0613	darkmagenta	-0.0944517	-0.347646	0.79434	0.573541	-0.810749	0.43934	0.190005	0.0169456	-0.434401	-0.469498	-0.145039	-0.60323
GH_A08G2420	darkmagenta	0.00927348	-0.012976	-0.716051	-0.427997	0.828527	-0.412823	-0.308065	-0.40687	-0.0158302	0.337528	0.254656	0.670359
GH_D01G1332	darkmagenta	-0.110681	0.476268	-0.586778	-0.569297	0.785903	-0.645937	-0.315397	0.140632	0.23595	0.0506694	0.590899	0.710207
GH_D07G1404	darkmagenta	-0.391954	0.148933	-0.479116	-0.347664	0.933097	-0.679604	-0.156316	0.0372707	0.14442	0.111323	0.410619	0.483254
GH_A09G0137	darkmagenta	-0.210696	-0.00365671	-0.657858	-0.58298	0.959805	-0.648792	-0.299935	-0.0672798	0.233034	0.405341	0.163998	0.491915
GH_A13G0834	darkmagenta	-0.126513	0.0819821	-0.670629	-0.578264	0.904244	-0.623895	-0.278573	-0.275043	-0.00511221	0.238654	0.384067	0.679728
GH_A09G2392	darkmagenta	-0.0596519	-0.21141	0.780916	0.635142	-0.853197	0.542446	0.247998	0.296602	-0.109465	-0.243877	-0.440347	-0.804306
GH_A03G1737	darkmagenta	-0.0742479	-0.125589	0.841599	0.512897	-0.90144	0.421855	0.278355	0.0267186	-0.484365	-0.495129	-0.165757	-0.6497
GH_A07G0812	darkmagenta	-0.012852	0.146507	-0.75175	-0.618776	0.89123	-0.58629	-0.326654	-0.227355	0.0814879	0.22019	0.503298	0.823856
GH_D06G0632	darkmagenta	-0.110441	0.184683	-0.533217	-0.463218	0.739795	-0.571542	-0.230071	-0.236056	-0.0762427	-0.145619	0.759314	0.8201
GH_D01G2231	darkmagenta	-0.325391	0.356539	-0.525194	-0.583736	0.914111	-0.750908	-0.220561	0.00382173	0.0678294	0.175502	0.461763	0.563573
GH_A08G1381	darkmagenta	-0.404035	0.223699	-0.486619	-0.590232	0.932942	-0.793665	-0.259951	0.235007	0.276251	0.269662	0.263252	0.384344
GH_A12G0163	darkmagenta	-0.0226835	-0.0274643	-0.645847	-0.591437	0.779223	-0.562386	-0.360495	-0.115207	0.179255	0.0616451	0.601697	0.800429
GH_A01G0149	darkmagenta	0.0218927	-0.0977914	0.745956	0.693355	-0.887131	0.621102	0.369911	0.205644	-0.2087	-0.324006	-0.189771	-0.609616
GH_A12G2790	darkmagenta	-0.484055	0.128559	-0.240337	-0.283845	0.720802	-0.626389	-0.173262	0.69403	0.693601	0.233048	-0.00178796	-0.0208791
GH_D12G1433	darkmagenta	0.233795	-0.0558357	0.603969	0.640572	-0.895242	0.628483	0.344819	-0.165672	-0.4094	-0.519372	-0.144266	-0.405129
GH_D01G2537	darkmagenta	-0.235854	0.247033	-0.576932	-0.560651	0.881776	-0.646509	-0.271091	0.155098	0.374167	0.445046	-0.00620849	0.302336
GH_A07G1522	darkmagenta	0.173157	0.161758	-0.866122	-0.674452	0.84506	-0.47791	-0.389589	-0.301297	0.172829	0.417066	0.238018	0.773738
GH_A05G0703	darkmagenta	0.0649371	-0.0633737	-0.793844	-0.58344	0.857498	-0.450966	-0.355929	-0.242868	0.191858	0.439516	0.313942	0.741756
GH_D09G1684	darkmagenta	-0.265093	0.312235	-0.30382	-0.390807	0.619959	-0.626921	-0.179473	0.0188023	-0.128788	-0.309659	0.876793	0.70369
GH_A07G0764	darkmagenta	-0.327964	0.360349	-0.327399	-0.445073	0.709081	-0.677645	-0.0610447	0.100168	-0.0111536	-0.221115	0.767079	0.620815
GH_D07G1255	darkmagenta	-0.659883	-0.152285	-0.105687	-0.343281	0.736655	-0.740423	-0.112599	0.147313	0.0639454	0.116492	0.0525963	-0.0374384
GH_D11G1603	darkmagenta	-0.605113	-0.0372333	-0.290521	-0.456321	0.899853	-0.810514	-0.193408	0.27148	0.244718	0.20649	0.16224	0.146926
GH_D02G0012	darkmagenta	0.0958052	-0.304392	-0.641033	-0.282401	0.649666	-0.144125	-0.221205	-0.456827	0.0131815	0.473937	0.158513	0.567231
GH_D10G1563	darkmagenta	-0.0821802	0.0733713	-0.71862	-0.668631	0.916999	-0.676645	-0.379734	-0.130881	0.196607	0.168922	0.469794	0.753238
GH_D12G2856	darkmagenta	-0.174185	0.27272	-0.608974	-0.507476	0.879391	-0.632589	-0.186685	-0.0347752	0.183544	0.0767705	0.553784	0.695916
GH_D03G1620	darkmagenta	-0.268635	-0.12903	-0.275507	-0.298859	0.567759	-0.47829	-0.260412	0.330194	0.454782	0.18113	-0.0550096	0.0654965
GH_D10G2343	darkmagenta	-0.0903317	0.302125	-0.44578	-0.0696047	0.6199	-0.346871	-0.247768	0.26668	0.462712	0.0789649	0.121482	0.321598
GH_D02G2458	darkmagenta	0.519935	-0.428465	0.240681	0.446994	-0.765264	0.856375	0.232134	-0.236978	-0.0472908	0.0761449	-0.396562	-0.293053
GH_D09G2280	darkmagenta	-0.106049	-0.14284	-0.408768	-0.393	0.541261	-0.255957	-0.157662	0.471262	0.772302	0.711964	-0.363595	-0.060593
GH_D13G0349	darkmagenta	0.232083	-0.154543	0.534308	0.431884	-0.852231	0.640846	0.108469	0.165109	-0.0388923	0.0420032	-0.552342	-0.646957
GH_D11G0736	darkmagenta	-0.655919	0.291833	-0.169682	-0.471059	0.809619	-0.89127	-0.192432	0.550044	0.308863	-0.0270723	0.382653	0.169102
GH_A05G4030	darkmagenta	-0.194433	0.0660863	-0.634814	-0.54973	0.918643	-0.617702	-0.287537	-0.190137	0.0613929	0.364682	0.235107	0.541866
GH_A05G0564	darkmagenta	-0.0875028	0.0172054	-0.73826	-0.588471	0.937292	-0.591858	-0.379595	0.00973586	0.330459	0.355575	0.37034	0.688932
GH_D04G0172	darkmagenta	-0.117465	-0.109742	-0.460958	-0.390941	0.618342	-0.256946	-0.0619406	0.253644	0.493095	0.603366	-0.0110908	0.219466
GH_A07G1196	darkmagenta	0.214645	-0.0466776	0.264443	0.59569	-0.523566	0.697872	0.589565	0.0721174	0.192202	0.227168	-0.589971	-0.540569
GH_D07G0759	darkmagenta	-0.133196	0.453501	-0.295039	-0.434894	0.485777	-0.575067	-0.0666878	0.0281544	-0.0920601	-0.408143	0.889261	0.722875
GH_A11G0033	darkmagenta	0.140631	0.0804714	-0.793598	-0.611787	0.79323	-0.392327	-0.388591	-0.289869	0.112359	0.404932	0.40125	0.811731
GH_D08G2631	darkmagenta	-0.340381	0.139021	-0.464396	-0.479351	0.837579	-0.626957	-0.277911	0.437573	0.543382	0.420291	0.120673	0.261606
GH_A09G1182	darkmagenta	-0.535001	-0.0213126	-0.196978	-0.236973	0.753764	-0.655233	-0.00102819	-0.0614514	-0.120237	-0.0446736	0.250725	0.198746
GH_A05G0539	darkmagenta	-0.224602	0.0234769	-0.567875	-0.535816	0.839757	-0.5675	-0.283825	0.392528	0.668969	0.50882	0.0485203	0.298166
GH_D12G2448	darkmagenta	-0.220869	0.220192	-0.412649	-0.524408	0.701441	-0.672041	-0.289206	0.00635075	-0.0446388	-0.196921	0.836497	0.753815
GH_D06G1256	darkmagenta	-0.212442	0.0640608	-0.644857	-0.684631	0.947066	-0.726649	-0.448181	-0.055525	0.166823	0.302381	0.375453	0.619658
GH_A05G1311	darkmagenta	-0.0468156	-0.183864	0.77065	0.760499	-0.837444	0.560752	0.30528	-0.10303	-0.494361	-0.505951	-0.0594424	-0.528098
GH_A09G0016	darkmagenta	-0.0604691	5.46222e-05	-0.704426	-0.595553	0.859612	-0.503935	-0.335593	-0.215298	0.156913	0.544887	0.106199	0.530608
GH_D12G1454	darkmagenta	-0.223156	-0.1793	0.900551	0.583065	-0.833995	0.386198	0.340071	0.0345703	-0.526506	-0.467554	-0.172356	-0.719516
GH_D03G1265	darkmagenta	-0.26035	0.111014	-0.522022	-0.564249	0.836475	-0.64628	-0.270521	0.489779	0.679986	0.334871	0.184878	0.337118
GH_D02G2355	darkmagenta	-0.244596	0.283804	-0.524293	-0.70169	0.843844	-0.809038	-0.346308	0.143208	0.151461	0.0410919	0.584279	0.653781
GH_D04G1410	darkmagenta	-0.314959	-0.0962878	-0.467202	-0.255945	0.828195	-0.505205	-0.202287	0.179713	0.487207	0.342867	-0.0127884	0.198429
GH_D03G0128	darkmagenta	-0.257399	0.0059949	-0.463594	-0.541809	0.788374	-0.686822	-0.242742	0.0608672	0.136026	-0.0805015	0.705217	0.679464
GH_A08G0229	darkmagenta	-0.219556	0.165677	-0.543028	-0.472153	0.835016	-0.596305	-0.305514	-0.171079	-0.0655022	0.214554	0.507818	0.651228
GH_A13G0958	darkmagenta	0.261437	-0.304558	0.22155	0.273819	-0.52223	0.601185	0.0992887	0.17179	0.292011	0.37514	-0.743901	-0.595007
GH_D02G0797	darkmagenta	0.0949562	-0.340346	0.688572	0.677746	-0.882941	0.685521	0.263268	-0.149816	-0.432142	-0.260603	-0.344549	-0.604918
GH_D13G1777	darkmagenta	0.21986	0.0458439	-0.826092	-0.590724	0.74442	-0.365122	-0.462512	0.148917	0.671046	0.481251	0.126527	0.629366
GH_A03G1541	darkmagenta	-0.535174	0.0939056	-0.302531	-0.523758	0.842779	-0.799489	-0.2161	0.401285	0.285176	0.12611	0.426505	0.323283
GH_D07G2534	darkmagenta	-0.466013	0.0677926	-0.351515	-0.271057	0.834094	-0.617498	-0.201267	0.256387	0.375136	0.331691	-0.061062	0.0674424
GH_A02G0738	darkmagenta	-0.423508	0.0330545	-0.462796	-0.469042	0.939368	-0.729061	-0.131884	0.18285	0.325632	0.168479	0.332811	0.392718
GH_D11G2354	darkmagenta	-0.768589	-0.0108245	-0.00434251	-0.297647	0.709461	-0.767843	-0.128943	0.563118	0.312692	0.15528	0.0683381	-0.159931
GH_A10G0748	darkmagenta	-0.570378	0.0916067	-0.266346	-0.386045	0.852155	-0.738897	-0.0778952	0.293027	0.205821	0.0600951	0.4669	0.312283
GH_A02G0345	darkmagenta	-0.473459	0.171623	-0.231706	-0.389932	0.708732	-0.65527	-0.152488	0.54878	0.450224	0.279821	-0.0378667	-0.0152887
GH_A13G2310	darkmagenta	-0.0164904	0.232984	-0.622022	-0.493353	0.757226	-0.528175	-0.250684	-0.37405	-0.165683	-0.0336278	0.669865	0.859513
GH_A11G1319	darkmagenta	-0.471154	0.0658551	-0.245379	-0.313867	0.743612	-0.66983	-0.116762	-0.0264289	-0.0936822	0.0779172	0.128991	0.169853
GH_D03G1459	darkmagenta	0.090834	0.017034	-0.837338	-0.718582	0.889529	-0.544122	-0.426466	-0.202754	0.25773	0.372687	0.337861	0.785029
GH_D05G2495	darkmagenta	0.000495759	-0.049354	-0.762051	-0.544085	0.882486	-0.456621	-0.348899	-0.180475	0.241849	0.454581	0.300345	0.685564
GH_D09G1274	darkmagenta	-0.086131	0.0777445	-0.711721	-0.503143	0.896154	-0.487371	-0.339152	0.0554895	0.478309	0.580743	-0.0592042	0.385231
GH_D09G0385	darkmagenta	0.0579966	0.00563676	-0.714562	-0.594426	0.774614	-0.489024	-0.579049	-0.0799591	0.235041	0.236226	0.500705	0.797421
GH_A11G0262	darkmagenta	0.357115	-0.407792	0.425874	0.696107	-0.822422	0.865764	0.189368	-0.153465	-0.112871	-0.0533255	-0.472989	-0.487717
GH_A12G2470	darkmagenta	-0.099686	0.162482	-0.602858	-0.501478	0.810735	-0.569346	-0.261333	-0.388962	-0.19272	0.0537885	0.586075	0.780572
GH_D13G0444	darkmagenta	-0.367672	0.116219	-0.539106	-0.501636	0.975869	-0.754219	-0.258961	0.0865242	0.21904	0.19941	0.326764	0.474483
GH_A03G0531	darkmagenta	-0.319224	-0.0827549	-0.502988	-0.468674	0.869889	-0.604952	-0.216436	0.328181	0.596764	0.413455	0.0372882	0.235108
GH_A02G1372	darkmagenta	-0.289324	0.16051	-0.598522	-0.611755	0.962917	-0.758005	-0.346452	0.242452	0.448992	0.267427	0.240781	0.454691
GH_A05G1991	darkmagenta	-0.341737	0.0677817	-0.218584	-0.25765	0.544685	-0.45509	-0.169263	0.788296	0.837718	0.293661	-0.0693101	-0.0615441
GH_A13G0906	darkmagenta	-0.141565	-0.197293	0.835671	0.66021	-0.849036	0.520079	0.267871	0.226102	-0.243614	-0.249391	-0.367879	-0.805338
GH_D02G1855	darkmagenta	-0.0555499	0.201454	-0.777483	-0.657775	0.950772	-0.616946	-0.336369	-0.0322191	0.3104	0.383204	0.342173	0.703376
GH_A06G0638	darkmagenta	-0.0766649	-0.164982	-0.694093	-0.548157	0.87182	-0.471575	-0.250783	-0.103789	0.349989	0.548523	-0.0299992	0.412921
GH_A07G0809	darkmagenta	-0.25549	-0.0904807	-0.398141	-0.34804	0.706182	-0.476079	-0.193396	-0.306198	-0.208409	0.100689	0.561905	0.5831
GH_D13G0461	darkmagenta	-0.43887	0.0549613	-0.254021	-0.383226	0.719433	-0.698213	-0.161655	0.112266	-0.00984651	-0.223918	0.79139	0.566901
GH_D02G1272	darkmagenta	0.127517	0.0370804	-0.788912	-0.665934	0.781995	-0.439464	-0.38529	0.130403	0.684313	0.589637	-0.133134	0.422929
GH_A09G1791	darkmagenta	0.0702015	-0.103455	-0.596542	-0.363954	0.619412	-0.216014	-0.217922	-0.422573	-0.11456	0.407356	0.269014	0.617106
GH_A13G1621	darkmagenta	0.201057	0.0296564	-0.883	-0.668122	0.838995	-0.456678	-0.398611	-0.120168	0.43373	0.411025	0.190685	0.733122
GH_D06G0222	darkmagenta	-0.0766683	-0.0109355	-0.751674	-0.575674	0.940187	-0.551954	-0.349942	-0.161368	0.224637	0.460537	0.203105	0.611578
GH_A10G1075	darkmagenta	-0.508661	-0.0498472	-0.179576	-0.0847076	0.710344	-0.518139	0.00800774	0.230706	0.218518	0.0203384	0.291431	0.165866
GH_D10G2746	darkmagenta	-0.272656	-0.134839	-0.560186	-0.513907	0.90543	-0.625546	-0.258526	-0.0567951	0.205771	0.389408	0.0719284	0.360419
GH_A02G1690	darkmagenta	0.0506188	0.223317	-0.777202	-0.613869	0.83942	-0.477747	-0.372146	0.243613	0.673366	0.585276	-0.0353541	0.455865
GH_D07G0437	darkmagenta	-0.255017	0.174365	-0.615598	-0.561968	0.946221	-0.665428	-0.311644	0.141107	0.352009	0.447218	0.0953507	0.393624
GH_D05G0291	darkmagenta	-0.568568	0.179158	-0.316317	-0.477389	0.911646	-0.872203	-0.215966	0.196514	0.0998632	-0.0259906	0.45711	0.366919
GH_A05G1218	darkmagenta	-0.124126	0.115931	-0.702005	-0.616781	0.933755	-0.624882	-0.353095	-0.120422	0.16801	0.400841	0.200824	0.570412
GH_A11G2512	darkmagenta	0.624988	-0.153606	0.239532	0.333077	-0.858928	0.805524	0.195781	-0.366525	-0.233936	-0.0381215	-0.308556	-0.205104
GH_D05G2092	darkmagenta	-0.379344	0.0605795	-0.500888	-0.517111	0.926694	-0.71505	-0.254869	0.345383	0.541137	0.324181	0.121279	0.280391
GH_D13G2228	darkmagenta	-0.408796	0.40992	-0.33398	-0.595465	0.74661	-0.706071	-0.232964	0.353383	0.271099	0.348747	0.150246	0.192771
GH_D04G0362	darkmagenta	-0.362309	-0.231222	-0.314203	-0.202833	0.702435	-0.475142	-0.137468	0.331195	0.561428	0.261918	-0.0875459	0.0302912
GH_A12G0406	darkmagenta	-0.329092	0.00627727	-0.55787	-0.596927	0.944497	-0.712088	-0.347813	0.227662	0.395933	0.449885	0.0968044	0.339802
GH_A05G2054	darkmagenta	-0.507035	0.23065	-0.303678	-0.339786	0.823845	-0.734518	-0.193401	0.536166	0.451432	0.047975	0.423731	0.303034
GH_D11G1898	darkmagenta	0.469332	-0.09436	0.420059	0.592503	-0.92798	0.869519	0.395832	-0.275468	-0.258297	-0.110204	-0.397446	-0.413835
GH_A05G1714	darkmagenta	-0.145126	0.152961	-0.63431	-0.430563	0.85444	-0.507296	-0.270836	0.36098	0.714918	0.498245	-0.0506246	0.298697
GH_A11G2300	darkmagenta	0.320623	0.362554	0.229125	0.694863	-0.558596	0.569357	0.342662	-0.0824865	-0.0658139	-0.298447	-0.0905548	-0.143074
GH_D05G0445	darkmagenta	0.235869	-0.0404927	0.511172	0.729806	-0.824208	0.741936	0.428014	0.106184	0.0274967	-0.155638	-0.443728	-0.589781
GH_A03G0513	darkmagenta	-0.0113741	0.0104202	-0.779583	-0.639737	0.914872	-0.566352	-0.39171	-0.0558416	0.359779	0.356411	0.366498	0.723589
GH_D08G0817	darkmagenta	-0.506177	0.0501104	-0.387091	-0.507922	0.932435	-0.829345	-0.27166	0.146715	0.126377	0.107816	0.340329	0.362843
GH_D04G1182	darkmagenta	-0.65007	0.0566308	-0.174785	-0.387152	0.8049	-0.776116	-0.101683	0.365209	0.283866	0.191141	0.0158174	-0.0418396
GH_A01G0527	darkmagenta	-0.403155	0.187986	-0.190701	-0.368058	0.578534	-0.557375	-0.161956	0.588098	0.571229	0.372059	-0.311789	-0.206984
GH_D01G0639	darkmagenta	-0.0515167	-0.0036445	-0.684986	-0.64794	0.818218	-0.483756	-0.344872	0.0833366	0.491601	0.695284	-0.178729	0.300681
GH_A08G0099	darkmagenta	-0.406433	0.0694399	-0.462048	-0.403862	0.91709	-0.653475	-0.186389	-0.033975	0.0737708	0.275178	0.276948	0.399404
GH_A02G1796	darkmagenta	-0.166774	-0.220671	-0.285669	-0.151684	0.460385	-0.149953	-0.0409555	-0.0383914	0.278496	0.637613	-0.510886	-0.175654
GH_A06G0229	darkmagenta	0.271895	-0.204559	0.445973	0.377649	-0.759764	0.519661	0.0649257	-0.00739283	-0.0478477	-0.223589	-0.443539	-0.523224
GH_A07G0434	darkmagenta	-0.265035	0.135023	-0.612176	-0.541357	0.956153	-0.671129	-0.310782	0.0602623	0.268769	0.398803	0.145575	0.43265
GH_A01G0266	darkmagenta	0.528671	-0.20047	0.188851	0.51219	-0.72467	0.788354	0.0313533	0.0751447	0.323687	0.0946577	-0.593196	-0.411847
GH_D03G0025	darkmagenta	-0.342599	-0.148978	-0.495709	-0.506104	0.872733	-0.614638	-0.267909	0.342794	0.550414	0.461746	0.0930973	0.268657
GH_D03G0609	darkmagenta	-0.379252	0.0531835	-0.294793	-0.475138	0.688025	-0.593332	-0.306332	0.45578	0.488838	0.445706	-0.265991	-0.0925589
GH_A13G2562	darkmagenta	0.0501051	0.430373	-0.678425	-0.672749	0.744081	-0.566167	-0.350398	0.043285	0.206165	0.169038	0.522002	0.776592
GH_A03G1537	darkmagenta	-0.566111	-0.0736642	-0.320829	-0.425147	0.904237	-0.787048	-0.229188	0.190071	0.138531	0.144825	0.346384	0.305134
GH_D05G1991	darkmagenta	-0.271337	-0.167371	0.902575	0.734754	-0.778796	0.436251	0.55465	0.157793	-0.38176	-0.482725	-0.132829	-0.737799
GH_A08G1264	darkmagenta	-0.309637	0.179222	-0.503337	-0.55866	0.885563	-0.746275	-0.289883	-0.0306238	-0.0157415	0.0451628	0.631533	0.672142
GH_A12G1156	darkmagenta	-0.450404	0.062426	-0.458038	-0.468345	0.959874	-0.778626	-0.23697	0.172188	0.260886	0.12647	0.371551	0.420424
GH_A05G3564	darkmagenta	0.140218	-0.0375562	-0.767059	-0.584902	0.770877	-0.384877	-0.359161	-0.363998	0.0681057	0.364218	0.39164	0.796013
GH_A09G1383	darkmagenta	-0.650623	0.146984	-0.193905	-0.34068	0.818841	-0.752272	-0.0477463	0.504246	0.397821	0.18578	0.153821	0.0348903
GH_A13G1189	darkmagenta	-0.402546	0.192371	-0.123014	-0.124806	0.540834	-0.534819	0.0720209	-0.109311	-0.289658	-0.416316	0.849858	0.552405
GH_A13G2470	darkmagenta	0.477166	-0.125848	0.371308	0.680082	-0.869186	0.89093	0.450092	-0.306201	-0.258865	-0.175502	-0.244789	-0.284485
GH_D12G2633	darkmagenta	0.252158	-0.0546339	0.474179	0.56792	-0.774972	0.654757	0.374522	-0.219348	-0.301877	-0.243742	-0.364839	-0.46192
GH_A05G1301	darkmagenta	0.013929	0.125326	-0.701032	-0.558883	0.815563	-0.542806	-0.313579	-0.353018	-0.0426	0.0641916	0.612369	0.873994
GH_A13G2001	darkmagenta	-0.37012	0.216003	-0.471389	-0.563928	0.890302	-0.73993	-0.265863	0.385867	0.423441	0.33342	0.12905	0.280369
GH_A05G1304	darkmagenta	-0.314578	-0.0753654	0.924613	0.61004	-0.766611	0.277283	0.288462	0.250813	-0.388304	-0.567297	-0.159531	-0.760851
GH_A09G0352	darkmagenta	0.28579	-0.107798	0.21974	0.574274	-0.493525	0.517786	0.476507	-0.473038	-0.44514	-0.540972	0.277638	0.132465
GH_D06G0627	darkmagenta	-0.33711	0.09291	-0.535104	-0.518901	0.937004	-0.700754	-0.260786	0.0264075	0.198633	0.334067	0.121244	0.355191
GH_D04G0815	darkmagenta	-0.0479948	0.153134	-0.776129	-0.675659	0.938318	-0.586894	-0.311348	-0.0317727	0.387343	0.483702	0.147162	0.575076
GH_D12G2680	darkmagenta	-0.20281	-0.0106258	0.643359	0.583831	-0.534114	0.361769	0.565434	0.223247	-0.176644	-0.315288	-0.0349505	-0.531435
GH_D03G0587	darkmagenta	-0.0217382	0.0056434	-0.781343	-0.587422	0.909667	-0.478448	-0.410791	0.0783703	0.537544	0.645515	0.0126115	0.487342
GH_D06G0513	darkmagenta	-0.285414	0.0811229	-0.514219	-0.45443	0.863183	-0.61744	-0.242386	0.108358	0.309919	0.386424	-0.0314126	0.241598
GH_D07G1280	darkmagenta	-0.417496	-0.0552514	-0.440847	-0.497754	0.906581	-0.732926	-0.253599	0.231165	0.332619	0.144411	0.400357	0.428979
GH_A11G0363	darkmagenta	-0.376302	0.229379	-0.0494271	-0.253013	0.389645	-0.456306	-0.0611161	0.899145	0.765427	0.154724	-0.0610686	-0.177559
GH_D07G2511	darkmagenta	-0.556812	-0.0858743	-0.301656	-0.42578	0.880533	-0.793517	-0.225274	0.249923	0.254512	0.0690144	0.286783	0.240604
GH_A13G0599	darkmagenta	0.218603	-0.0502697	0.453479	0.528904	-0.745178	0.582173	0.362732	0.0713574	-0.126	-0.330167	0.0328543	-0.235887
GH_A01G0280	darkmagenta	0.0870498	0.135388	-0.767762	-0.483972	0.82705	-0.459327	-0.349704	-0.247121	0.140469	0.140997	0.544287	0.873841
GH_A13G1836	darkmagenta	-0.39656	0.0508906	-0.430774	-0.622687	0.87267	-0.844648	-0.371831	0.296679	0.304895	0.0551554	0.454414	0.465237
GH_D12G0510	darkmagenta	-0.296207	-0.0435469	-0.55184	-0.519691	0.902662	-0.619954	-0.318032	0.333374	0.573969	0.469979	0.0210895	0.272018
GH_A10G0876	darkmagenta	-0.218348	0.0839772	-0.652168	-0.57502	0.96579	-0.697522	-0.27582	-0.0631995	0.204364	0.193366	0.439794	0.655096
GH_A05G3446	darkmagenta	0.364501	-0.128718	0.460581	0.621065	-0.87171	0.720424	0.0644185	0.013289	-0.0975747	-0.235256	-0.363515	-0.439582
GH_D11G0123	darkmagenta	0.0751695	0.250508	-0.651182	-0.465819	0.6688	-0.286078	-0.195324	-0.0327608	0.271182	0.507536	0.251418	0.586417
GH_A02G1699	darkmagenta	0.0558585	-0.356603	-0.668033	-0.324386	0.728192	-0.264482	-0.251175	-0.410256	0.0828156	0.404734	0.113032	0.55388
GH_A12G0199	darkmagenta	-0.189517	-0.152305	-0.54286	-0.374557	0.7936	-0.429734	-0.291899	0.231724	0.605062	0.520856	0.00485935	0.27047
GH_D09G0970	darkmagenta	-0.416812	0.0208363	-0.437924	-0.532978	0.887711	-0.689652	-0.306725	0.339799	0.385696	0.459842	0.079608	0.221764
GH_A05G1921	darkmagenta	0.0373726	-0.00291907	-0.743254	-0.571501	0.837194	-0.487581	-0.326623	-0.425249	-0.0469233	0.29623	0.36203	0.759704
GH_A05G3944	darkmagenta	-0.17717	0.0829528	-0.566156	-0.450747	0.828808	-0.500983	-0.278957	-0.129758	0.0993536	0.415964	0.0573868	0.385553
GH_A01G0647	darkmagenta	-0.414557	-0.189585	-0.378099	-0.568565	0.803818	-0.669443	-0.299785	0.335463	0.471828	0.480823	-0.122426	0.0519701
GH_A04G0817	darkmagenta	-0.13376	0.010275	-0.707757	-0.587629	0.938455	-0.580239	-0.342515	-0.039998	0.340985	0.516026	0.0351278	0.450338
GH_A03G0017	darkmagenta	0.100146	0.093118	-0.755932	-0.526974	0.760897	-0.315764	-0.28596	0.157027	0.618067	0.743856	-0.116302	0.407874
GH_A13G1690	darkmagenta	-0.387395	0.304521	-0.332312	-0.273152	0.755031	-0.603444	0.0266849	0.315019	0.292221	-0.0530678	0.585119	0.462233
GH_D05G2362	darkmagenta	-0.129919	0.120854	-0.585867	-0.472985	0.81274	-0.588213	-0.259903	-0.20649	-0.0397076	-0.00654046	0.698812	0.813057
GH_D01G0282	darkmagenta	-0.0530793	0.373741	-0.632476	-0.621518	0.784318	-0.632873	-0.275019	0.0903401	0.232529	0.0699264	0.621011	0.78022
GH_D06G0182	darkmagenta	0.0701246	-0.258335	-0.68182	-0.206007	0.707643	-0.17184	-0.384277	-0.0200024	0.545105	0.564944	-0.0763849	0.393888
GH_A07G0674	darkmagenta	0.275862	0.049268	-0.906386	-0.580269	0.788708	-0.317523	-0.421947	-0.378191	0.246837	0.540152	0.049444	0.700889
GH_A11G1208	darkmagenta	-0.00129765	-0.216842	0.497169	0.6421	-0.593658	0.571004	0.540507	0.1713	0.0789206	0.0320951	-0.608731	-0.717822
GH_A07G1612	darkmagenta	-0.334384	-0.13654	-0.445968	-0.219591	0.808399	-0.459601	-0.20151	0.200695	0.461036	0.375706	0.102154	0.252294
GH_D11G3680	darkmagenta	-0.133542	-0.0511025	-0.665313	-0.467872	0.888158	-0.515942	-0.303768	-0.0462346	0.284132	0.402825	0.291505	0.586462
GH_A11G0942	darkmagenta	-0.756016	0.0812138	0.00347728	-0.176293	0.698524	-0.721419	-0.035178	0.626804	0.379679	0.081194	0.0806609	-0.162715
GH_A08G0286	darkmagenta	-0.47154	0.0901519	-0.428255	-0.43274	0.94053	-0.757454	-0.184365	0.141308	0.166955	0.142395	0.45336	0.450264
GH_A13G1938	darkmagenta	-0.399149	0.464368	-0.339044	-0.52382	0.765901	-0.766187	-0.265666	0.495671	0.335708	0.0731376	0.400874	0.347004
GH_A05G2344	darkmagenta	-0.25958	-0.10691	0.890632	0.775428	-0.790368	0.458358	0.531691	0.180394	-0.308423	-0.438471	-0.249125	-0.801549
GH_D06G1010	darkmagenta	0.294096	0.0682936	-0.886164	-0.604779	0.747372	-0.2823	-0.410796	-0.43483	0.149358	0.563891	0.105063	0.733289
GH_D06G0261	darkmagenta	0.0365981	0.15835	-0.774568	-0.640185	0.858454	-0.507	-0.323945	0.186844	0.610091	0.450158	0.196873	0.593429
GH_D07G0175	darkmagenta	0.061765	0.203223	-0.629246	-0.571033	0.679939	-0.524215	-0.313864	-0.170364	0.108371	-0.0575575	0.682307	0.85822
GH_D04G1744	darkmagenta	-0.0605605	0.163761	-0.585693	-0.483029	0.754493	-0.518524	-0.25231	-0.471283	-0.277605	0.0679227	0.530806	0.754087
GH_A12G2255	darkmagenta	-0.256507	0.179713	-0.458132	-0.512899	0.788736	-0.682893	-0.216568	-0.186817	-0.173156	-0.0927356	0.759263	0.744573
GH_A12G2354	darkmagenta	-0.230308	0.125424	-0.431909	-0.489612	0.68629	-0.534575	-0.31218	0.416984	0.611732	0.517968	-0.223954	0.044234
GH_D04G1496	darkmagenta	-0.325677	0.127987	-0.413323	-0.477307	0.779813	-0.689328	-0.254579	0.548255	0.664202	0.156305	0.135975	0.225052
GH_A09G2383	darkmagenta	-0.359839	0.0769103	-0.337753	-0.357759	0.733108	-0.567509	-0.0991501	-0.149933	-0.0688837	0.26484	-0.0225577	0.155502
GH_D07G0011	darkmagenta	0.228553	-0.232723	-0.85308	-0.544229	0.762028	-0.265527	-0.405109	-0.101041	0.575431	0.66335	-0.12291	0.513924
GH_D05G2293	darkmagenta	-0.204951	0.00782078	-0.659625	-0.585723	0.956449	-0.665884	-0.331041	-0.0633082	0.184308	0.326606	0.322151	0.597178
GH_A06G0314	darkmagenta	-0.567503	0.13354	-0.307406	-0.437681	0.895165	-0.81131	-0.16134	0.197418	0.149848	0.0953415	0.266508	0.235474
GH_A01G1967	darkmagenta	-0.287937	0.120371	-0.579682	-0.54599	0.936758	-0.662193	-0.231884	0.123844	0.368993	0.435402	0.0336096	0.320241
GH_D04G0919	darkmagenta	-0.27915	0.297373	-0.528718	-0.630052	0.878646	-0.732274	-0.158078	0.277901	0.437119	0.22507	0.308657	0.429134
GH_D07G1882	darkmagenta	-0.24741	0.0236668	-0.580025	-0.574769	0.907095	-0.664866	-0.277048	-0.0188804	0.280106	0.310269	0.0985305	0.379037
GH_D12G0326	darkmagenta	-0.180991	0.331933	-0.590491	-0.630508	0.868311	-0.750851	-0.384767	0.0320393	0.149877	0.0740807	0.399618	0.608345
GH_A13G0549	darkmagenta	-0.0413254	-0.11347	-0.753573	-0.636959	0.900843	-0.514519	-0.365838	-0.00536848	0.460271	0.614155	-0.0420584	0.444213
GH_A03G0926	darkmagenta	-0.333213	0.154755	-0.420173	-0.470907	0.787395	-0.594564	-0.226941	0.532753	0.681656	0.450065	-0.0905229	0.0790816
GH_D07G0382	darkmagenta	-0.242247	-0.128832	-0.565663	-0.571814	0.889541	-0.661084	-0.268684	-0.0250969	0.249985	0.189106	0.392956	0.554271
GH_A01G1115	darkmagenta	-0.570552	-0.0665033	-0.261479	-0.356623	0.829403	-0.700363	-0.173683	0.399197	0.436785	0.249429	0.0675964	0.0513475
GH_D11G0125	darkmagenta	-0.126424	-0.0448167	-0.448655	-0.289931	0.609938	-0.286362	0.0137939	0.405001	0.71223	0.488575	-0.00891058	0.192208
GH_A12G1678	darkmagenta	0.366895	-0.103435	0.494255	0.520877	-0.896392	0.679796	0.37326	-0.193238	-0.27563	-0.378074	-0.275087	-0.397638
GH_A02G1788	darkmagenta	-0.650831	0.131596	-0.167647	-0.353521	0.81918	-0.815083	-0.0572229	0.380779	0.212861	-0.120034	0.515233	0.25428
GH_D13G0447	darkmagenta	-0.141698	0.169176	-0.662843	-0.66838	0.898404	-0.671508	-0.254754	0.0516997	0.27509	0.207579	0.528294	0.718292
GH_D07G2412	darkmagenta	-0.574714	0.114285	-0.239869	-0.368934	0.823236	-0.739306	-0.100609	0.216678	0.152031	0.185231	0.0640632	0.0660511
GH_D06G0573	darkmagenta	-0.134922	0.0911263	-0.679961	-0.53893	0.927055	-0.628664	-0.370654	-0.148298	0.106874	0.185813	0.483289	0.731909
GH_A11G0437	darkmagenta	-0.110676	0.081817	-0.735026	-0.631585	0.960818	-0.642759	-0.318881	-0.111406	0.245148	0.298205	0.328528	0.661283
GH_D06G0134	darkmagenta	0.080487	-0.581569	0.495153	0.656353	-0.652644	0.629676	0.0861598	-0.0220706	-0.0976683	-0.00299015	-0.52337	-0.603538
GH_A06G0995	darkmagenta	-0.366251	-0.173376	-0.376297	-0.423339	0.769883	-0.59575	-0.228635	0.181952	0.400587	0.356169	-0.0944422	0.0860438
GH_A07G0032	darkmagenta	-0.149084	0.27234	-0.570575	-0.540358	0.814977	-0.643989	-0.26064	-0.0426721	0.087479	-0.045372	0.724852	0.795404
GH_A08G0999	darkmagenta	0.642542	-0.26044	0.202761	0.502689	-0.830291	0.892101	0.096871	-0.371153	-0.161017	-0.0288052	-0.371349	-0.20641
GH_A04G0932	darkmagenta	0.219294	-0.138689	-0.87628	-0.567675	0.799021	-0.302124	-0.482662	-0.111501	0.535849	0.630091	-0.0712234	0.564575
GH_A11G3686	darkmagenta	-0.457865	-0.200757	-0.155586	-0.0547976	0.623381	-0.437599	0.0617729	0.255801	0.36569	0.102845	-0.0230473	-0.0441315
GH_A02G0154	darkmagenta	-0.424673	0.176392	-0.162612	-0.117592	0.561849	-0.421157	0.0926902	0.681877	0.738073	0.27846	-0.115846	-0.151273
GH_A07G1485	darkmagenta	-0.283309	-0.00535385	-0.543853	-0.615124	0.873045	-0.665481	-0.327167	0.179769	0.346066	0.43325	0.244457	0.433776
GH_A05G1746	darkmagenta	-0.480266	0.0426066	-0.375238	-0.411652	0.879932	-0.703338	-0.225888	0.413282	0.471115	0.333821	0.0285565	0.125517
GH_A04G1070	darkmagenta	-0.148453	-0.143541	-0.624763	-0.318307	0.867193	-0.452964	-0.217289	-0.17292	0.224014	0.284135	0.243891	0.535282
GH_A09G2498	darkmagenta	0.359705	0.043202	0.425011	0.382894	-0.803106	0.539123	0.280519	-0.17276	-0.279607	-0.413135	-0.218856	-0.331992
GH_A03G0452	darkmagenta	-0.447941	-0.0148638	-0.357855	-0.462609	0.814154	-0.661759	-0.374309	0.44378	0.475028	0.467971	-0.0720567	0.0667047
GH_D02G0426	darkmagenta	-0.322447	0.320974	-0.247341	-0.392872	0.572074	-0.579456	-0.161899	0.440941	0.375452	0.00817801	0.319371	0.250899
GH_A06G1154	darkmagenta	0.0132287	-0.0472527	-0.587103	-0.620712	0.649841	-0.425928	-0.439284	0.114528	0.520351	0.603638	-0.357847	0.136574
GH_D03G1282	darkmagenta	-0.455205	-0.0102577	0.0171689	0.107399	0.387161	-0.285959	0.0902237	0.750619	0.731256	0.150146	-0.125904	-0.280854
GH_D13G0698	darkmagenta	-0.244349	0.149601	-0.385323	-0.486054	0.636452	-0.475517	-0.183218	0.506625	0.671763	0.527372	-0.054829	0.0912804
GH_A13G2374	darkmagenta	-0.158721	0.122739	-0.580561	-0.509614	0.831217	-0.620624	-0.293195	-0.181051	-0.045665	0.0370045	0.674678	0.793626
GH_A01G2456	darkmagenta	-0.136341	-0.0496655	-0.680595	-0.597144	0.904075	-0.56826	-0.373065	-0.0616872	0.233048	0.461517	0.282589	0.597762
GH_D07G0646	darkmagenta	0.0907499	0.136381	-0.775783	-0.602694	0.829887	-0.526995	-0.321166	-0.306077	0.0705722	0.15602	0.501146	0.862967
GH_A13G0319	darkmagenta	-0.100594	-0.0983325	0.680722	0.729933	-0.706856	0.545535	0.496353	0.388305	0.0846974	-0.134173	-0.467338	-0.789266
GH_D12G1977	darkmagenta	-0.587116	0.124633	-0.263246	-0.453222	0.847542	-0.786015	-0.207193	0.534724	0.446924	0.257287	0.0830831	0.0580053
GH_D05G1841	darkmagenta	-0.0359688	-0.0511079	-0.774428	-0.604585	0.933124	-0.550855	-0.344701	-0.208868	0.22062	0.414282	0.230931	0.655114
GH_A07G1223	darkmagenta	-0.230071	0.416217	-0.413567	-0.469937	0.718602	-0.64057	-0.100438	0.114277	0.118374	-0.122431	0.694378	0.635405
GH_A09G1376	darkmagenta	-0.367739	0.170154	-0.482728	-0.492236	0.899772	-0.689481	-0.0512624	0.34281	0.473956	0.308559	0.152524	0.293649
GH_D08G0594	darkmagenta	0.185273	0.0278267	-0.860077	-0.638753	0.83104	-0.457994	-0.484233	-0.263009	0.225373	0.306715	0.392601	0.866028
GH_D06G1587	darkmagenta	-0.399915	0.0876232	-0.524849	-0.564922	0.98405	-0.785429	-0.25898	0.156271	0.284164	0.257693	0.296348	0.429847
GH_D06G0609	darkmagenta	0.275538	-0.330029	-0.796085	-0.446008	0.659908	-0.131572	-0.344221	-0.370783	0.282369	0.644369	-0.11877	0.523148
GH_A09G0430	darkmagenta	0.149857	0.0315713	-0.723822	-0.645652	0.710347	-0.48862	-0.3615	-0.291147	0.0996537	0.0738381	0.545192	0.863564
GH_D08G1598	darkmagenta	0.0555526	0.164686	-0.651751	-0.505129	0.720296	-0.453603	-0.280008	-0.508776	-0.250629	0.101733	0.543597	0.831181
GH_D07G0443	darkmagenta	-0.303119	0.382842	-0.420015	-0.463991	0.766114	-0.605521	-0.211186	0.188232	0.281944	0.333429	0.0144301	0.195765
GH_A07G1071	darkmagenta	0.0944019	-0.0194934	-0.548215	-0.47773	0.534639	-0.248826	-0.334664	-0.0759186	0.14533	0.448504	0.320394	0.585431
GH_A08G0243	darkmagenta	-0.506846	0.176291	-0.387537	-0.4788	0.930613	-0.825416	-0.161997	0.295974	0.262475	0.0473032	0.450854	0.401354
GH_A06G1930	darkmagenta	-0.373935	-0.176401	-0.340357	-0.371742	0.755633	-0.564326	-0.197554	-0.0584926	0.0728244	0.327867	-0.0943444	0.0997774
GH_A07G0376	darkmagenta	0.130793	-0.0332924	-0.778816	-0.610666	0.793015	-0.446646	-0.286213	-0.210863	0.265969	0.208469	0.457166	0.819789
GH_D07G0805	darkmagenta	-0.68626	0.141229	-0.129199	-0.38443	0.776377	-0.810368	-0.119855	0.558133	0.39685	0.089298	0.200087	0.015743
GH_D05G2417	darkmagenta	0.375471	-0.194953	0.433142	0.671807	-0.8523	0.843036	0.354347	-0.341785	-0.333077	-0.127682	-0.380073	-0.403714
GH_D05G1298	darkmagenta	-0.324124	0.059123	-0.479514	-0.459353	0.865691	-0.64165	-0.222724	-0.102885	0.0806804	0.299452	0.0601618	0.294797
GH_D02G2079	darkmagenta	0.0538217	0.102798	-0.752783	-0.503808	0.828126	-0.442366	-0.249042	-0.362945	0.0380286	0.310908	0.271202	0.70596
GH_A05G0537	darkmagenta	-0.0606922	-0.326548	0.654459	0.649212	-0.675503	0.51471	0.406695	0.0727367	-0.197725	-0.378693	-0.0663999	-0.497965
GH_A01G1738	darkmagenta	0.137402	-0.359907	-0.514061	-0.334917	0.470136	-0.188519	-0.337864	0.111503	0.613446	0.395649	-0.332635	0.127604
GH_A13G0151	darkmagenta	-0.673161	0.0641608	-0.132092	-0.412663	0.769717	-0.795066	-0.227679	0.613835	0.405031	0.190624	0.179468	0.00786106
GH_A09G1319	darkmagenta	-0.667258	0.0652486	-0.178767	-0.422161	0.830741	-0.808972	-0.173825	0.344403	0.158331	0.187417	0.160509	0.0607095
GH_A03G1891	darkmagenta	0.527509	0.0527288	0.253178	0.545461	-0.802958	0.851219	0.0966381	-0.0895096	0.00911849	0.119729	-0.516523	-0.378533
GH_A02G2009	darkmagenta	-0.371715	0.391218	-0.462581	-0.525119	0.890707	-0.77412	-0.205806	0.258236	0.224871	0.0579707	0.545628	0.544148
GH_A10G0125	darkmagenta	-0.125926	-0.0458514	-0.694335	-0.604876	0.918599	-0.573274	-0.324714	-0.0337948	0.363771	0.515104	-0.0234246	0.405646
GH_A11G2052	darkmagenta	0.433111	0.183936	0.16218	0.293666	-0.591681	0.590134	0.229374	0.0262759	0.0062405	-0.0440111	0.0241095	-0.0228088
GH_D08G0293	darkmagenta	-0.155279	-0.430086	-0.465843	-0.33609	0.673935	-0.314057	-0.224358	-0.0280437	0.272597	0.560779	0.00503663	0.268902
GH_D04G1070	darkmagenta	0.4694	-0.0190535	0.266624	0.383537	-0.745188	0.625585	0.328367	-0.0994414	0.0211761	-0.276085	-0.192921	-0.219032
GH_D08G0434	darkmagenta	-0.301841	0.223416	-0.545212	-0.472389	0.901529	-0.650554	-0.278187	0.396549	0.559429	0.305117	0.291785	0.425828
GH_D08G0586	darkmagenta	0.232273	-0.359172	0.574376	0.664041	-0.895857	0.8052	0.189464	-0.0556785	-0.166906	-0.00786824	-0.54458	-0.658299
GH_D04G0632	darkmagenta	-0.393866	0.145472	-0.520526	-0.560702	0.970671	-0.783718	-0.273638	0.165222	0.270432	0.187934	0.434346	0.509481
GH_D09G1304	darkmagenta	0.163884	0.0896309	-0.806614	-0.512996	0.771982	-0.359299	-0.338954	0.142444	0.709767	0.520099	-0.030465	0.49865
GH_A01G1113	darkmagenta	0.0661367	-0.0913928	-0.541139	-0.176426	0.596111	-0.232925	-0.245653	-0.341832	-0.0409703	-0.0414212	0.614906	0.78109
GH_A01G0773	darkmagenta	-0.263223	-0.281372	-0.186953	-0.0453228	0.475679	-0.21502	-0.162712	-0.372199	-0.341591	0.250988	0.083612	0.183343
GH_D13G2528	darkmagenta	-0.222333	0.0859098	-0.612374	-0.638528	0.919786	-0.711239	-0.346558	0.187668	0.3658	0.22143	0.457383	0.617903
GH_D12G2603	darkmagenta	-0.249615	-0.257093	-0.519019	-0.493731	0.838435	-0.546149	-0.296637	-0.0201224	0.252948	0.482093	-0.0447281	0.259932
GH_A06G2395	darkmagenta	-0.427058	0.0450985	-0.401099	-0.640559	0.855863	-0.756437	-0.3036	0.159413	0.187054	0.403814	0.0811877	0.213969
GH_D11G3537	darkmagenta	-0.187629	0.0146571	0.868682	0.638821	-0.829687	0.423826	0.488005	0.11823	-0.405576	-0.460051	-0.259934	-0.75978
GH_A12G2552	darkmagenta	-0.23314	0.0604859	-0.615109	-0.549591	0.934039	-0.641476	-0.283472	-0.119614	0.122807	0.381436	0.168449	0.472019
[truncated: 1,959 more rows]
