# Supplementary material for: Genome-Wide Characterization and Functional Analysis of ABCG Subfamily Reveal Its Role in Cutin Formation in Cotton
Source: Int J Mol Sci. 2023 Jan 25;24(3):2379. doi: 10.3390/ijms24032379 (PMC9916852; doi:10.3390/ijms24032379)
Supplement: Supplementary file 1 [file ijms-24-02379-s001.zip › Table S7.xlsx]

## Sheet: Sheet1
Table S7 Transcriptional profiling of all genes in fibers of LMY22 and LY343
Geneid	L220d1	L220d2	L2210d1	L2210d2	L2215d1	L2215d2	L2220d1	L2220d2	L2225d1	L2225d2	L225d1	L225d2	L3430d1	L3430d2	L34310d1	L34310d2	L34315d1	L34315d2	L34320d1	L34320d2	L34325d1	L34325d2	L3435d1	L3435d2
GH_A01G0001	44.6812	40.7075	5.56823	6.90212	7.38876	5.9764	4.89691	7.8125	6.3435	12.0623	22.5923	26.5865	55.1052	33.3284	5.27935	6.59515	3.69637	3.28283	8.77335	15.5516	5.22238	4.48421	19.9961	21.3309
GH_A01G0002	0.460081	0.207571	0.0324382	0	0.131788	0.0719531	0.0393043	0.12449	0.040914	0	0.0627693	0.297757	0.555439	0.413668	0.0405708	0	0.0890052	0	0.162503	0.0820001	0.0820109	0.0437739	0.181465	0.252604
GH_A01G0003	6.79137	6.71247	4.91066	4.02454	5.33895	4.98606	3.18456	4.33543	2.1809	3.58536	6.89254	6.19001	5.8228	5.5567	3.54668	4.61019	2.08753	2.68616	2.33878	3.84647	1.66119	2.98669	5.02993	4.84738
GH_A01G0004	10.3794	10.9443	2.93478	2.29221	1.88052	1.68207	2.67295	2.89763	1.7887	4.47864	6.00289	6.75734	12.3382	10.9766	1.82296	2.13622	1.64834	2.1599	2.4668	4.33178	3.18701	1.35556	2.82076	3.7834
GH_A01G0005	30.7434	29.2697	26.5641	21.7525	19.5276	18.556	19.7389	18.5869	13.1429	17.8096	23.8554	21.7231	37.0671	19.8389	21.8434	16.5807	17.3159	16.4291	16.3588	12.985	16.8827	18.2206	25.6158	30.2862
GH_A01G0006	7.80702	8.15185	31.8753	28.3893	15.114	16.0528	4.03958	8.1137	0.205123	5.46063	24.7822	25.2845	8.3541	7.98463	32.2393	35.1846	16.3989	13.1895	3.76804	6.88607	6.06465	4.06003	37.6649	36.1988
GH_A01G0007	1.42318	1.34631	17.1261	15.2915	1.88052	1.72675	0.0509857	0	0.0530737	0.0991502	24.9566	19.4091	1.44103	0.858578	14.1045	14.024	0.981392	0.624856	0.1054	0.106371	0.0531924	0	83.7073	83.9402
GH_A01G0008	7.17855	4.91802	57.6984	66.3101	6.68288	4.55305	0	0.215821	0	0	63.1154	56.5245	3.611	7.81697	57.464	59.0861	3.54898	3.79002	0.211292	0.497557	0	0	58.9554	50.2884
GH_A01G0009	8.60706	8.97449	12.4368	13.824	11.6578	13.862	1.49943	3.00781	1.40475	2.58785	8.56066	9.08733	6.53343	8.9163	13.001	12.5476	9.37998	8.48134	2.24726	3.28464	2.97221	1.2942	9.03418	9.99797
GH_A01G0010	49.4044	47.6722	11.3935	11.741	13.9104	11.9576	7.59107	15.3207	7.31389	19.8087	39.0473	36.31	77.7952	50.3147	9.94948	9.67861	8.79492	10.0522	11.0578	18.7468	11.1243	7.31395	34.5258	33.8482
GH_A01G0011	9.68866	6.41742	2.42632	3.24988	3.6473	1.56077	1.11716	1.67609	0.673266	1.54362	8.92058	6.68153	7.82449	8.16861	3.52017	3.50868	1.99723	1.94008	1.4586	1.4107	1.90163	0.916781	4.34346	4.72359
GH_A01G0012	2.78621	3.813	4.75637	4.55608	7.58692	6.30191	1.66319	5.79873	0.644205	4.21217	3.55179	3.33308	4.14504	4.51864	10.6201	9.88155	10.5544	10.2099	2.03894	6.45561	3.67211	2.15386	2.67866	3.48017
GH_A01G0013	54.3957	60.084	187.263	167.118	146.009	186.862	69.5445	112.165	71.8921	70.2692	106.457	147.645	98.505	66.1105	165.239	174.061	151.497	148.496	60.7856	79.7325	87.0987	86.376	240.294	241.327
GH_A01G0014	3.93619	4.78214	4.02011	2.85755	3.19326	2.71519	2.37307	3.36255	2.53526	5.58638	3.01689	2.95685	5.11125	4.14076	2.12723	2.38733	1.80307	2.26661	2.51741	4.29948	1.82426	1.73877	2.94091	4.18076
GH_A01G0015	0	0	0	0	0	0	0	0	0	0	0	0	0	0	0	0	0.0536054	0.0892652	0	0.0493864	0	0	0	0
GH_A01G0016	0.0937857	0.137516	0.0429806	0.047188	0	0	0	0.494846	0.162633	1.36721	0.0415846	0.147948	0.429308	0.109622	0.161269	0.0485577	0	0.0490958	0.215317	0.10865	1.57563	0.232002	0.240442	0.390483
GH_A01G0017	1.05982	1.6691	0.0539667	0.118499	0.109627	0.119707	0.196169	0.552295	0	0.127161	0.678781	0.43345	1.84814	1.78935	0.40498	0.182908	0.666342	0.184935	0.0675882	0.0682109	0.13644	0	0.84532	0.700418
GH_A01G0018	0.0914982	0.067081	0	0.0230185	0.0638853	0.0930126	0.050808	0.241388	0.237999	0.543426	0.446274	0.408962	0.0299169	0.160423	0	0	0.0287639	0	0.210065	1.1395	0.583077	0.424393	0.0469154	0.0544227
GH_A01G0019	5.03194	4.81844	5.92988	5.32934	6.65116	7.03902	3.51921	3.93911	3.06974	4.51494	6.11457	6.94281	3.31934	5.72729	6.28979	5.93977	4.46428	4.62324	3.62069	4.86073	2.80463	2.9577	3.98676	3.54271
GH_A01G0020	38.1923	34.1034	9.8594	11.0254	11.3149	9.89775	7.90675	10.9483	9.12796	19.5194	25.4509	21.1559	37.9125	36.0605	9.81416	10.3579	10.7932	9.98503	8.17258	17.9603	11.1785	9.93061	16.8991	18.6535
GH_A01G0021	1.73779	2.07622	1.85828	0.971517	1.70768	0.686994	0.32166	1.132	0.223222	0.729775	2.14039	1.52299	2.27281	2.14408	1.21742	2.39932	1.82101	1.31404	0.443299	0.78292	1.34232	0.597063	2.57414	1.72272
GH_A01G0022	94.6395	90.2579	4990.2	5088.33	3139.83	3252.01	201.69	110.967	34.6018	36.488	1176.1	1333.29	51.3939	67.9892	6374.07	6426.06	3224.39	3334.96	326.131	213.172	68.8675	85.0423	2767.65	2682.55
GH_A01G0023	0	0	0	0	0	0	0	0	0	0	0	0	0	0	0	0	0	0	0	0	0	0	0	0
GH_A01G0024	0.0852597	0	0	0	0	0	0	0	0	0	0	0	0	0	0	0	0	0	0	0	0	0	0	0
GH_A01G0025	0	0.0580762	0	0	0	0	0	0	0	0	0	0.0624818	0.0777028	0	0	0	0	0	0	0	0	0	0	0.0706757
GH_A01G0026	14.2159	13.5586	4.79573	4.12274	7.03074	5.82063	6.03011	7.81336	5.13578	5.86328	10.1116	9.55173	11.0393	14.5393	4.69661	4.65131	5.21383	5.94318	6.62949	7.6627	7.77808	6.65478	4.55574	5.93065
GH_A01G0027	1.52998	1.51598	1.01988	0.874777	1.17184	1.03922	1.03494	1.4433	1.18185	1.12647	1.05459	0.80452	0.645781	1.4144	0.868985	1.12341	0.752066	1.04849	1.03781	1.11988	1.10391	1.36768	0.584803	0.595652
GH_A01G0028	0.121574	0.118841	1.00288	1.00318	0.973343	1.01341	0.432057	0.684232	0.702735	0.36759	0.582185	0.664853	0.318006	0.227364	1.61667	1.28408	1.25357	1.09466	0.251203	0.816888	0.647962	0.541337	1.27167	1.33053
GH_A01G0029	36.764	38.1052	49.7429	42.8676	42.809	47.0418	15.9429	23.9481	18.2149	18.9677	38.2948	40.1367	36.4816	40.7209	42.8808	44.3537	35.8828	34.642	24.5174	19.0645	21.7715	18.0446	54.8164	54.2164
GH_A01G0030	13.7307	16.3581	105.873	102.16	101.702	140.016	293.354	229.117	186.117	145.77	56.8487	74.7283	13.0195	9.93047	100.935	97.9278	119.998	138.457	159.391	130.536	138.508	183.736	90.6449	81.7718
GH_A01G0031	0	0	0	0	0	0	0	0	0	0	0	0	0	0	0	0	0	0	0	0	0	0	0	0
GH_A01G0032	2.31483	2.26279	10.6085	9.58488	13.7778	14.6589	8.42885	7.69761	7.10697	4.95837	3.26427	2.87344	1.63782	3.45975	10.6145	10.0989	23.0001	21.5738	10.5418	8.96835	6.11159	5.4916	3.34673	2.93427
GH_A01G0033	0	0.0675518	0	0.0695402	0.772003	0.632241	0.0767469	0	0	0	0.0612826	0.0726762	0.0903806	0.242322	0	0	1.39036	1.15763	0.158654	0	0	0	0	0
GH_A01G0034	1.67942	1.49242	10.1454	10.0631	18.4061	15.4425	21.8729	20.4971	15.5321	12.4474	2.91093	3.45212	1.99678	2.05223	9.3636	11.2247	20.8301	19.1017	18.3144	18.9253	15.213	16.0513	4.30558	2.99673
GH_A01G0035	39.2629	39.8708	147.559	156.761	165.055	154.398	56.3991	61.3326	70.4603	55.1131	101.188	99.3766	53.2342	45.3482	164.987	166.926	151.843	148.2	53.725	62.0708	64.5817	64.9605	135.95	134.175
GH_A01G0036	7.52046	6.68858	3.10752	2.97749	8.78017	8.20891	2.19071	3.25251	2.708	3.92737	4.81054	4.73249	9.83579	6.26853	2.68529	2.68093	7.36383	7.29292	2.97198	4.57045	3.28544	3.81223	2.21251	2.1999
GH_A01G0037	0.318517	0.242167	1.91385	0.925953	1.05431	1.00734	1.37565	1.2449	0.818279	0.99364	0.659077	1.26547	0.416579	0.165467	1.2577	1.75907	1.55759	1.33392	1.2594	1.886	1.06614	0.612834	1.88724	1.09462
GH_A01G0038	5.86727	5.11533	18.0809	18.5424	11.1605	12.4123	2.92343	2.34275	1.86989	1.13017	13.1906	15.2761	8.25433	7.56233	20.2145	19.9016	12.7617	11.2233	3.5314	3.30674	2.31502	2.31441	18.701	21.8821
GH_A01G0039	0.0805521	0.0393707	0	0	0	0	0	0	0	0	0.321452	0.254144	0	0	0	0	0	0	0	0	0	0	0.123909	0.047912
GH_A01G0040	13.2185	13.6996	5.59451	5.97684	6.08228	6.05061	3.53671	4.17849	2.52741	3.39792	9.67133	10.7385	10.4951	13.5746	5.99753	6.25501	6.43575	6.89327	5.06274	3.9821	3.30909	3.06358	5.85761	5.59229
GH_A01G0041	0	0	0	0	0.0608128	0	0	0	0	0.141079	0.115858	0.137398	0.0854344	0	0	0	0	0	0.0749859	0.0756767	0.22706	0.0807966	0.0669887	0.155416
GH_A01G0042	0.703678	0.29703	11.6241	10.4607	6.77422	8.95781	2.64641	1.80017	2.69932	1.3125	6.65152	8.51047	0.146414	0.35517	13.6218	13.4968	9.65289	9.49386	3.78181	2.59384	2.13093	3.6199	11.3983	10.0641
GH_A01G0043	4.42877	4.27828	3.65335	3.17208	3.15286	2.75421	2.69071	3.42116	1.89738	2.22242	4.66672	4.79461	5.41746	6.48597	4.30051	3.6688	4.32417	4.47318	2.42231	3.47077	1.90163	2.12668	4.27452	4.18375
GH_A01G0044	1.92146	1.64349	1.24749	0.966778	2.08692	2.11604	1.06697	1.31423	1.20322	2.0749	1.27797	2.94693	1.25651	1.49728	1.46847	1.49226	3.4229	1.84409	1.74617	2.0405	1.94801	1.5844	1.88835	1.52384
GH_A01G0045	6.41635	7.04705	5.49503	5.70885	5.2353	5.51521	2.91638	4.85095	1.89022	3.23697	8.08468	7.6598	4.47128	5.41492	5.62311	5.84891	4.64162	4.69467	2.90068	3.98931	3.12871	2.39005	3.17564	3.56592
GH_A01G0046	141.659	113.041	166.717	179.886	193.556	177.066	80.2674	90.2527	77.7057	112.517	144.104	109.581	135.803	154.597	251.461	251.466	182.978	173.79	83.934	98.3832	103.281	90.885	191.718	189.295
GH_A01G0047	11.8507	18.6928	5.80128	4.743	4.19983	5.40737	7.25357	7.18443	7.00573	7.05289	9.97178	9.55972	13.5617	9.60177	4.94007	5.36874	4.99548	5.14625	6.49263	6.08441	5.61711	6.57933	9.18364	9.69199
GH_A01G0048	3.328	3.609	0.262139	0.130818	0.121024	0	0	0.0304856	0	1.09497	1.38341	1.74999	8.56916	8.08381	0.298055	0.592307	0.065388	0.136107	0.775993	2.34943	0.210873	0.0321586	1.6531	1.82483
GH_A01G0049	15.7091	45.1511	0	0	0	0	0	0.549829	0	0	2.28716	2.34251	75.5889	80.0241	0	0	0	0	0.134573	0	0	0	6.85259	8.50695
GH_A01G0050	0.150573	0.264939	0.331227	0.151521	0.252317	0.0918392	0	0.0706203	0	0.0975584	0.293763	0.221696	0.19693	0.281598	0.379747	0.623677	0.302944	0.189177	0.207415	0.104663	0.279138	0.111744	0.154412	0.286593
GH_A01G0051	6.18605	6.70775	7.94169	7.87399	6.96027	6.51748	7.48432	8.74237	9.99309	12.7407	5.77644	5.14856	6.67068	6.72782	7.98378	7.61469	9.40144	7.39884	9.96973	9.18357	8.61517	8.91813	3.44496	3.16773
GH_A01G0052	0.293955	0.191565	0	0	0.0304064	0.0332022	0	0.153186	0.0377589	0	0	0.103048	0.469889	0.381768	0.0748844	0.0338213	0	0.0341961	0.0749859	0.0756767	0.0378433	0.161593	0.100483	0.038854
GH_A01G0053	29.5369	29.0894	41.8673	40.9525	36.0311	37.5435	45.8113	36.7616	46.5355	38.8533	34.4599	37.56	25.3386	29.0896	40.8911	40.3987	41.0674	41.0782	44.6319	35.1675	36.3778	42.8323	37.3516	34.8998
GH_A01G0054	0	0	0	0	0	0	0	0	0	0	0	0	0	0.0356081	0	0	0	0	0	0	0	0	0	0
GH_A01G0055	0	0	0	0	0	0	0	0.152428	0	0	0	0	0	0	0	0	0	0	0	0.150604	0	0	0	0
GH_A01G0056	0	0	0	0	0	0	0	0	0	0	0	0	0	0	0	0	0	0	0	0	0	0	0	0
GH_A01G0057	44.3601	37.9969	13.8704	16.4598	17.9552	14.7424	8.85624	11.9596	5.05969	11.2146	31.609	29.9964	75.1895	43.8736	15.7746	15.747	11.52	12.31	10.3461	18.7775	9.28252	7.15666	31.4177	31.6357
GH_A01G0058	0.226379	0.110645	0	0	0	0	0	0	0	0	0.100377	0.595193	0.148037	0.396907	0	0	0	0.118507	0	0	0	0	0	0.134649
GH_A01G0059	0.0800609	0.352175	0	0	0.0372664	0	0	0	0	0	0.141996	0.252594	0.209419	0.327529	0	0	0	0.0419111	0	0	0	0	0.123153	0.333339
GH_A01G0060	0.037948	0.185475	1.59997	1.48928	2.15499	1.81307	0	0.0889897	0	0	0	0	0	0.0443557	1.82709	2.4756	2.81537	2.94008	0.0871224	0	0	0	0	0
GH_A01G0061	0.8653	0.882625	1.65518	1.51434	2.24154	2.0652	1.08633	1.01458	2.13116	1.13753	1.16771	1.22654	0.688861	0.659617	1.16446	1.09081	0.946159	1.4574	0.518241	0.828107	0.784625	1.2564	0.964522	0.850336
GH_A01G0062	0.145485	0.391089	0	0.0366001	0.237018	0.0369731	0.323145	0.341168	0.46252	0.746236	0.0967621	0	0.142706	0.170051	0.0416947	0	0.137206	0.15232	0.626267	0.210679	0.210707	0.494851	0.0372984	0.0432668
GH_A01G0063	3.83484	4.78221	1.17163	1.20692	1.19002	0.882334	1.08663	1.49881	0.49259	1.44852	3.90456	3.46872	4.2518	4.4086	1.28447	1.09488	0.912839	0.925268	1.43113	1.55401	1.13366	0.819813	2.0715	2.04628
GH_A01G0064	0	0	0	0	0	0	0	0	0	0	0	0	0	0	0	0	0	0	0	0	0	0	0	0
GH_A01G0065	17.6469	15.879	22.7062	23.0939	21.3648	20.9336	19.5672	16.1847	14.7574	13.7543	22.5908	24.5189	18.8969	20.1349	21.9023	22.2245	23.6368	22.3827	18.808	16.5761	14.4979	13.0823	30.6121	28.0347
GH_A01G0066	5.18579	3.12782	0.809047	0.777214	1.54076	0.785136	0.245074	1.03497	0.382666	1.07232	2.64185	3.59717	3.03041	2.19244	1.51783	0.457013	0.693717	1.38624	0	0.894766	0.767043	0.136472	1.47094	1.83757
GH_A01G0067	0.429851	0.267392	0.179086	0.11797	0	0	0	0.0458191	0	0	0.935655	0.86303	0.102216	0.182703	0.179188	0.161859	0	0	0	0.0452709	0	0	0.761399	0.790263
GH_A01G0068	1.8414	0.547828	0	0.0805648	0.149066	0.081386	0	0.187747	0	0	0.851978	0.841981	1.04709	1.59086	0.183558	0.165807	0	0.0838222	0.27571	0.0927502	0	0	0	0.476199
GH_A01G0069	6.64645	6.30595	5.31552	5.70471	8.03771	7.65069	7.52615	7.10548	6.13943	7.24756	4.59392	5.85918	3.57934	5.36958	7.43251	7.42222	7.74312	7.8797	6.32059	9.70033	6.11541	5.88351	3.47477	2.36422
GH_A01G0070	14.452	15.1551	0.220312	0.0604697	0.111884	0.427602	0.0667364	0.281835	0	0.0973351	5.06248	4.10779	8.88088	5.90002	0.137774	0.0622249	0	0.188744	0.13796	0.0696157	0.0348124	0.0743255	1.60221	1.6084
GH_A01G0071	1.22237	1.79234	2.76235	2.07839	2.90379	3.38503	1.40436	4.59632	1.99789	4.39237	2.07456	2.52675	2.81152	2.38951	14.8826	14.8401	16.696	16.0417	11.9029	18.1653	16.4095	11.3394	4.34416	4.56295
GH_A01G0072	0	0	0	0	0	0.0210194	0	0	0	0	0.256712	0.282693	0	0	0	0	0	0	0	0.0239544	0.047915	0.05115	0.275656	0.245974
GH_A01G0073	0	0	0	0	0	0	0	0	0	0	0	0	0	0	0	0	0	0	0	0	0	0	0	0
GH_A01G0074	25.4966	24.4757	10.5652	9.29493	12.2234	15.2097	6.10406	8.68219	3.70652	6.84194	20.8503	20.8733	39.5363	31.4972	11.2888	12.1733	11.5189	11.1893	7.01031	8.22457	6.81048	5.28748	25.4421	23.6106
GH_A01G0075	16.2132	16.1563	24.9919	23.597	27.1023	26.9078	24.2721	23.6585	18.4525	27.0433	14.7499	17.8452	16.4317	12.9445	18.1054	19.33	22.1546	22.6406	21.2599	19.2932	21.7988	20.832	11.3353	11.9765
GH_A01G0076	0.0767836	0.0250192	0.328429	0.128778	0.0714817	0.0260181	0.170549	0.0600203	0.0887665	0.110553	0.0907891	0.161503	0.133897	0.209414	0.117363	0.159019	0.0965525	0.0535939	0.205663	0.207558	0.05931	0.0949714	0.157482	0.0913411
GH_A01G0077	1.7362	1.00769	1.14378	0.655172	1.81835	1.87524	1.56665	2.41743	2.25804	1.52331	3.03121	2.22533	2.90936	3.17089	1.18175	1.01128	2.11498	2.04498	1.80617	2.01138	1.383	2.01324	3.61656	3.29168
GH_A01G0078	48.1133	42.4604	184.31	172.579	174.225	204.415	182.474	169.136	145.033	112.165	81.0274	81.6214	119.383	71.7949	202.065	203.011	225.832	219.949	165.794	126.585	134.312	145.16	217.004	203.051
GH_A01G0079	0	0	0	0	0	0	0	0	0	0	0	0	0	0	0	0	0	0	0	0	0	0	0	0
GH_A01G0080	3.77784	3.87369	0.0968577	0.212678	0.17216	0.0268557	0.117359	0.402692	0	0.313809	3.70162	2.86172	4.00803	4.44664	0.151426	0.300921	0.0332203	0.0276596	0.151631	0.21424	0.0612194	0	1.49006	0.848535
GH_A01G0081	23.7915	19.0469	16.8484	17.1764	17.3572	14.4685	13.0654	13.7941	12.9326	14.4621	28.038	18.9452	34.2073	23.389	21.4939	21.5363	17.5011	23.4246	18.2072	18.4966	15.2739	15.2007	28.9222	27.49
GH_A01G0082	31.2082	31.5124	5.02937	5.12729	5.83803	4.83093	2.50287	3.3318	3.62485	2.96267	30.3692	33.3877	33.0631	28.4036	5.0547	5.02246	3.69637	5.23201	3.82428	4.5406	3.86002	3.81764	40.8464	40.6802
GH_A01G0083	4.00465	3.94671	0.812333	0.660632	0.672286	0.467156	0.729095	1.15464	0.341529	0.708924	23.3165	25.166	5.62394	6.02373	1.58044	1.25764	0.825524	0.82481	1.3565	2.12954	0.532455	0.406003	29.0502	27.7243
GH_A01G0084	36.1685	32.0632	16.5531	16.8473	22.402	20.4427	24.7188	19.6303	21.3861	15.1799	26.7069	25.7177	51.8362	35.8859	19.2484	17.3364	21.1751	19.6237	20.227	19.9609	16.1179	19.6813	26.5791	22.6451
GH_A01G0085	0.43976	0.276348	0.978888	0.727011	0.789548	1.0218	0.697699	0.515629	0.50839	0.576637	1.05852	0.627658	0.246493	0.33044	1.00825	0.715587	1.18496	0.756405	0.82933	1.01892	0.582316	0.466223	0.934156	1.38257
GH_A01G0086	7.54974	7.88808	2.3317	2.25716	2.08816	2.39139	1.09364	1.60367	0.917069	2.36308	4.14807	3.88364	9.1228	6.45857	1.97554	1.81282	1.68544	1.48924	1.75842	2.88376	1.36283	1.04884	2.80515	3.25403
GH_A01G0087	0.945804	0.815773	0.713915	0.671829	1.29485	0.452451	0.741453	0.913276	0.450227	0.420548	0.838741	0.877658	1.96463	0.6503	1.72202	1.95877	0.769556	0.757241	0.766381	0.580081	0.838005	0.619326	1.42635	1.05894
GH_A01G0088	42.3615	36.7819	18.5586	20.5491	20.1686	18.1594	11.9725	15.8004	9.74657	16.5664	24.4824	24.3465	33.5764	27.9479	13.705	13.0952	9.81939	9.73131	11.7404	16.7321	15.2931	11.6672	19.7365	19.853
GH_A01G0089	2.82132	7.21297	1.19351	1.20115	8.48565	2.09586	0.964093	1.1451	0.125447	2.57791	0.769831	0.11412	3.12224	3.29772	0.497579	0.22473	2.729	2.84026	1.74389	0.754266	1.63446	1.34216	0.89023	1.54902
GH_A01G0090	2.96337	3.92176	4.59654	3.89956	5.85704	5.93213	7.24032	9.08745	7.80036	11.7169	4.56854	5.80148	5.42598	6.12818	5.12178	6.51482	7.91127	8.54404	9.31544	9.55971	9.93072	8.68395	5.23629	4.44717
GH_A01G0091	10.7427	13.1849	5.98082	4.20402	4.63007	5.09624	6.53977	10.87	8.00351	15.1667	7.23321	9.917	13.4256	10.8825	5.01726	5.35606	6.00381	5.37376	6.16589	7.42114	10.3725	5.75786	7.63002	7.76233
GH_A01G0092	204.551	192.748	134.069	118.682	110.654	131.131	35.3036	62.6612	33.0212	56.7139	157.088	131.302	362.125	218.898	128.336	119.742	99.9318	97.4337	58.4377	69.9173	67.7913	44.4466	207.404	236.482
GH_A01G0093	20.5012	20.4907	27.2713	29.091	31.5949	33.0951	27.7568	23.3629	23.0349	22.926	24.0705	26.7691	21.9424	26.835	32.9643	33.9109	39.4417	38.1857	32.3038	27.9758	33.4953	29.3937	27.3625	27.1283
GH_A01G0094	24.7803	25.7919	20.2486	20.0077	15.4829	14.2795	6.78175	10.2879	7.37269	12.8732	23.2874	25.2717	25.2133	27.6735	18.2771	18.3656	10.8759	9.64461	6.43558	10.5753	8.33094	6.62493	22.8259	21.5695
GH_A01G0095	11.3415	12.0247	14.7134	15.9342	14.0508	13.6577	1.9378	4.55207	1.81544	4.33362	14.3515	13.3956	13.407	15.2961	13.7516	13.3703	10.6413	10.8239	3.6053	5.65992	4.19495	3.02142	15.6119	18.8366
GH_A01G0096	0	0	0.0828827	0.0545976	0.0168366	0.0183847	0	0	0	0	0.0481145	0.0950998	0	0	0.0829299	0.0561824	0	0	0.166084	0.0419036	0.0209546	0	0.0185465	0.0430284
GH_A01G0097	0	0	0	0	0	0	0	0	0	0	0	0	0	0	0	0	0	0	0.108433	0	0	0	0	0
GH_A01G0098	0	0	0	0	0	0	0	0	0	0	0	0	0	0	0	0	0	0	0	0	0	0	0	0
GH_A01G0099	0	0	0	0	0	0	0	0	0	0	0	0	0	0	0	0	0	0	0	0	0	0	0	0
GH_A01G0100	0	0	0	0	0	0	0	0	0	0	0	0	0	0	0	0	0	0	0	0	0	0	0	0
GH_A01G0101	0	0	0	0	0	0	0	0	0	0	0	0	0	0	0	0	0	0	0	0	0	0	0	0
GH_A01G0102	0.695117	0	0	0	0	0	0	0	0	0	0	0.243679	0.101014	0.541662	0	0	0	0	0	0	0	0	0	0
GH_A01G0103	0	0	0	0	0	0	0	0	0	0	0	0	0.23686	0.105842	0	0	0	0	0	0	0	0	0	0
GH_A01G0104	0.115175	0	0	0	0	0	0	0	0	0	0	0	0	0	0	0	0	0	0	0	0	0	0	0
GH_A01G0105	29.0621	29.5306	19.5195	19.1744	24.0989	22.0013	23.7697	31.9482	17.5547	21.5847	25.2517	25.7646	32.1807	29.8208	17.1627	18.8743	20.0676	20.1732	24.5689	23.9914	29.7767	21.6205	19.3761	18.9527
GH_A01G0106	0.882879	1.06219	0	0.136682	0.358271	0.138076	0.326836	0.291978	0.0523416	0.513359	0.782939	0.833271	0.947438	0.608591	0.311416	0.164091	0.398529	0.189612	0.675649	0.44584	0.288523	0.392003	0.232151	0.242369
GH_A01G0107	10.8816	9.82829	3.2225	3.3832	3.78155	3.2937	2.07303	3.30786	2.14567	4.25469	7.97565	6.44693	5.79809	8.84503	3.61705	3.44846	2.38722	2.83154	3.12887	4.68126	2.61742	2.78102	2.46346	2.58009
GH_A01G0108	0	0	0	0	0	0	0.544553	0.383283	0	0.0588319	0	0	0	0	0	0	0.137016	0.142602	0.343971	0.0631163	0	0	0	0
GH_A01G0109	0	0.0377495	0.0353958	0.0388607	0	0	0	0	0	0.0834028	0	0.0406132	0.0505068	0.135415	0	0	0.0485602	0	0	0.134215	0	0	0.0792043	0
GH_A01G0110	0	0	0	0	0	0	0	0.0623288	0	3.38676	0.0471405	0.0559048	0.0695236	0	0.0609383	0	0.066844	0.0556552	0.488167	2.58649	0.246365	0	0.0545131	0
GH_A01G0111	0.359278	0.351202	0	0	0.152032	0.0332022	0	0.153186	0	0.917016	0.868933	0.480893	0.213586	0.0763537	0.0748844	0.0338213	0.164283	0.0341961	0.299944	1.4757	0.302747	0	0.267955	0.505103
GH_A01G0112	0	0	0.0318375	0	0	0	0.0385765	0	0	0.150037	0	0	0	0	0	0	0	0	0.11962	0.241445	0.0804921	0.12889	0	0
GH_A01G0113	52.1221	50.7216	60.5804	56.8779	53.6434	50.7007	51.3096	42.0693	46.1054	49.8395	53.1542	53.6586	71.2299	55.6161	46.3895	46.2899	52.0036	51.8753	45.4046	46.5278	35.7953	42.2648	55.227	58.6351
GH_A01G0114	10.2756	9.79354	11.0666	10.2541	8.68923	9.11099	9.79524	7.29599	8.31549	9.43177	11.1375	9.45581	9.55677	11.11	10.0127	9.39908	9.43968	10.1009	9.33819	8.4322	5.55606	8.08475	8.2252	8.45481
GH_A01G0115	14.7498	16.7213	0.809803	0.913771	2.55891	1.87112	2.34401	4.4603	0.851163	6.28093	9.92435	9.24007	9.40465	13.3677	1.46298	1.09277	1.41959	1.15628	2.8454	4.80498	2.84355	1.36599	3.72482	3.56179
GH_A01G0116	4.84688	5.55115	0.232072	0.509578	1.17856	0.698619	0.843582	1.78126	0.334525	0.546828	2.18119	2.32043	5.15643	4.73519	0.746369	0.561824	0.2729	0.22722	0.871944	0.712362	0.880092	1.02899	1.44662	1.506
GH_A01G0117	31.3426	40.4711	16.7902	16.942	9.36468	14.2084	12.5828	16.6368	10.2826	20.353	28.2641	38.0847	30.19	36.8825	15.5373	16.5566	11.0514	8.20376	8.50848	14.7203	11.5324	7.85812	31.2729	29.979
GH_A01G0118	14.078	18.2097	11.2525	10.9708	12.4881	10.0225	12.95	14.8394	10.4664	14.0249	13.4092	15.1046	15.4365	13.7958	12.2262	12.2218	11.0268	10.2233	9.90301	14.8815	13.126	9.8496	12.1037	12.2361
GH_A01G0119	12.4784	13.9929	1.8821	2.50345	2.44468	2.20782	2.58747	2.82439	1.09563	4.5627	8.42199	8.63809	11.388	12.8777	2.26342	2.28988	2.06071	2.00518	2.26649	2.74485	2.24192	1.92928	4.4545	4.3922
GH_A01G0120	69.7092	68.3382	166.738	168.89	158.904	150.234	114.485	117.521	92.2332	80.2545	101.993	102.404	66.3953	68.769	157.239	154.955	154.644	148.592	95.6105	94.0529	109.859	92.1719	132.9	125.849
GH_A01G0121	0.163359	0.159687	2.1898	1.93155	0.665347	0.352884	0	0.0239428	0	0	1.03218	1.46031	0.427305	0.238679	1.98974	1.88189	1.00141	1.11172	0.0703212	0.0946253	0.0236594	0.0757704	1.46583	1.43319
GH_A01G0122	1.52674	2.32818	0.0559747	0.0614541	0	0	0	0	0	0.329732	1.6247	1.02761	0.239614	2.71251	0	0	0	0	0.0701031	1.06123	0.0707582	0.0755354	0.0626267	0.072648
GH_A01G0123	0	0	0	0	0	0	0	0	0	0	0	0	0	0	0	0	0	0	0	0	0	0	0	0
GH_A01G0124	28.4584	19.5172	37.5942	46.2139	58.7619	46.5319	40.3344	26.1648	36.2418	29.5927	34.2368	26.2235	22.0956	23.5486	49.5742	49.021	56.1583	62.8382	34.2235	31.5733	21.5983	25.8873	35.731	33.9971
GH_A01G0125	2.68928	3.24737	0	0	0	0	0	0	0	0	2.80571	4.49192	0.827582	2.40376	0	0	0	0	0	0	0	0	0.648903	0.564554
GH_A01G0126	1.10735	1.85564	0	0	0	0	0	0	0	0	2.946	2.82824	0.620686	1.47924	0	0	0	0	0	0	0	0	0.486677	1.50548
GH_A01G0127	0.0404	0.355426	0	0	0	0	0.0448674	0.0473699	0.0467049	0.261757	0.143307	0.169951	0.739731	0.613883	0	0.0418343	0	0.042298	0.185504	0.187213	0.140428	0.0499696	0.0828599	0
GH_A01G0128	15.3999	14.3077	29.0551	26.3662	31.2051	34.2733	27.6209	20.2593	22.9609	19.8837	13.2749	15.0638	14.0757	20.4933	29.8344	28.3675	28.7395	26.7971	23.3607	17.5913	22.8762	25.9455	11.7189	11.7785
GH_A01G0129	1.76822	3.3834	0.137932	0.416444	1.6111	0.458933	0.62673	1.80861	0.130479	5.20013	1.5347	1.42437	1.1809	1.84693	0.431283	0.272702	0.993467	1.06351	2.5912	4.09695	2.78978	0.977199	0.887361	0.447545
GH_A01G0130	0	0	0	0	0	0	0	0.0529045	0	0	0	0.0949037	0	0	0	0	0	0.09448	0	0.104543	0	0	0	0
GH_A01G0131	0	0	0	0	0	0	0	0	0	0	0	0	0	0	0	0	0	0	0	0	0	0	0	0
GH_A01G0132	0	0	0	0	0	0	0	0	0	0	0	0	0	0	0	0	0	0	0	0	0	0	0	0
GH_A01G0133	0	0	0	0	0	0	0	0	0	0	0	0	0	0	0	0	0	0	0	0	0	0	0	0
GH_A01G0134	0	0	0	0	0	0	0	0	0	0	0	0	0	0	0	0	0	0	0	0	0	0	0	0
GH_A01G0135	0	0	0	0	0.394303	0.10764	0	0.124155	0	0.45737	0	0	0	0	0.121385	0	2.13038	1.4412	0.12155	0.736017	0	0	0	0
GH_A01G0136	0	0	0	0	0	0	0	0	0	0	0	0	0	0	0	0	0	0	0	0	0	0	0	0
GH_A01G0137	0	0	0	0	0	0	0	0	0	0	0	0	0	0	0	0	0	0	0	0	0	0	0	0
GH_A01G0138	7.44926	7.82314	6.2547	6.93888	13.2545	12.1125	13.0344	13.95	15.5302	18.2681	6.87533	6.5379	4.36901	6.07619	7.5566	7.21428	16.2634	17.076	14.4775	17.4668	16.3928	15.5552	5.09278	4.67517
GH_A01G0139	2.0912	2.44633	0.157109	0.31048	0.8617	0.418192	1.2564	1.64805	3.88394	3.36878	2.09769	1.44214	2.10731	2.80495	0.432296	0.141996	0.25865	0.466603	1.41671	1.2709	2.5024	2.20492	0.667963	0.489378
GH_A01G0140	11.2576	12.9263	7.03625	6.21771	34.9271	41.1839	150.212	118.744	178.144	132.105	10.4607	13.6854	9.94831	11.6813	7.43198	7.75538	85.7308	84.2208	121.759	84.2978	126.341	175.457	9.86454	11.0811
GH_A01G0141	57.8302	56.8807	11.0283	11.0256	12.0565	11.2518	10.3268	12.8731	8.83288	11.4928	34.6132	33.6965	21.0698	43.9723	12.9199	13.0857	12.2842	10.9318	11.4456	10.2791	11.4227	10.9745	16.0612	17.0853
GH_A01G0142	57.0629	62.326	10.4219	10.2002	9.46089	8.06177	11.2864	18.074	11.3236	21.211	34.3722	31.649	72.4329	55.8941	10.8674	10.9585	12.9112	11.7398	17.5741	24.0638	23.2455	13.4143	23.9403	23.9288
GH_A01G0143	13.5175	12.9258	2.42965	3.07307	3.33365	3.75048	3.06444	5.85273	2.67023	3.09683	9.48542	9.35782	10.867	11.3427	4.8514	4.35013	6.53012	5.12869	5.30284	5.11823	3.53833	3.75804	6.61314	6.52803
GH_A01G0144	25.9145	26.1341	10.2135	13.0388	9.93149	8.25425	5.37228	8.30531	5.2927	9.79435	23.5555	23.211	35.2484	30.3913	15.0518	15.0273	10.9165	9.45095	9.17221	10.6077	10.8593	5.12846	22.9432	22.35
GH_A01G0145	27.5646	30.7707	13.1532	16.6428	11.8708	12.7484	4.29979	5.52649	3.79477	4.72616	26.2356	25.4483	34.5098	31.1369	17.2227	17.3002	11.5891	10.7507	6.03853	6.33793	3.55946	4.16413	29.2599	28.9358
GH_A01G0146	11.4501	11.4381	6.86678	6.9172	6.25549	6.88956	4.67479	6.65617	6.38414	7.2352	7.29444	6.4778	8.78819	9.38881	6.55195	6.63812	5.92435	6.71169	5.07577	8.27659	7.42753	6.32887	4.65325	5.05331
GH_A01G0147	6.61925	5.75446	3.40648	3.84913	2.52549	2.12343	0.873709	1.11329	0.784043	0.996009	5.07608	6.07687	4.64788	7.13449	2.86108	2.8934	1.67151	2.58463	1.43248	1.66567	1.16298	0.570417	3.08799	3.09805
GH_A01G0148	68.3923	66.9361	27.8775	25.0036	24.3694	29.2289	12.4592	26.6006	17.4848	28.8954	47.3854	51.6507	75.4278	76.3469	33.6283	29.9459	25.6017	24.0135	17.6478	24.6457	27.2486	17.8847	58.6312	52.2951
GH_A01G0149	28.9498	27.9871	14.1657	17.938	20.4996	18.8623	30.6828	34.9065	31.5177	35.4462	26.1983	24.5964	23.6716	28.9889	15.1563	17.5617	25.9696	27.9233	29.8827	31.1615	33.2785	29.266	22.5347	21.0427
GH_A01G0150	0.0278178	0.0543849	0.790406	0.531864	0.103588	0.226225	0.834135	0.619723	0.964772	0.600783	0.296026	0.380318	0.254674	0.162575	0.255115	0.230443	0.314818	0.349496	0.638651	0.451174	0.451233	0.206442	0.399378	0.56256
GH_A01G0151	0	0	0	0	0	0.105931	0.115729	0	0	0.225055	0.0924103	0	0	0	0	0	0	0	0	0	0	0	0	0
GH_A01G0152	0	0.0339546	0	0	0	0.0353103	0	0.0407281	0	0.225055	0	0.0730608	0.0908588	0.162403	0	0	0	0.0727346	0.11962	0.0402408	0.0402461	0.0429633	0.035621	0
GH_A01G0153	98.4853	109.753	39.8752	34.8314	32.4545	38.8858	17.7279	24.1717	12.3345	60.0408	57.0083	65.3022	136.432	102.185	31.3361	31.6244	21.1646	21.8218	25.3497	36.219	23.0471	21.6876	43.4476	45.7265
GH_A01G0154	0	0.0359519	0	0	0	0	0	0.0862477	0	0	0.0326154	0.0773585	0.0481017	0.0859781	0	0	0	0	0	0	0.0426135	0	0	0.0437516
GH_A01G0155	12.8661	13.0283	4.36286	4.84684	5.15084	4.68545	4.09298	4.91807	3.43245	6.56505	9.00234	7.88065	9.08543	9.57403	4.6895	4.97777	4.17206	4.15464	5.05291	5.97303	3.84421	3.90555	5.70294	5.94274
GH_A01G0156	37.3202	42.4561	16.5105	16.6948	18.0942	16.5033	11.96	18.8838	11.2535	26.4013	30.3998	29.4196	39.0818	42.3368	17.5357	15.7394	16.6731	15.3044	15.9631	24.2402	18.2856	14.4801	22.7839	23.3136
GH_A01G0157	1.60729	2.14652	0.207493	0.0911216	0.48472	0.552302	0.477683	0.822848	0.157025	0.880044	1.86701	1.8332	1.24351	1.82577	0.519027	0.210975	0.31313	0.284417	0.779595	0.865455	0.839339	0.336002	0.789312	0.888686
GH_A01G0158	14.8119	15.0889	4.35134	3.41235	3.61145	4.57779	2.95254	3.817	1.8817	6.21041	10.0078	9.58606	14.263	13.1909	4.01173	4.12941	3.37714	3.15268	2.83382	4.90273	3.83469	3.45606	7.98425	8.64872
GH_A01G0159	0.679137	0.663871	96.6915	96.6458	110.748	103.844	66.4357	50.9635	57.7067	37.7685	21.0791	30.9501	0.444112	0.52921	93.2301	98.1032	93.5119	89.5915	49.3094	53.3697	31.9998	40.5303	37.4343	36.5573
GH_A01G0160	1.20475	1.62142	0.480102	0.57981	0.373853	0.39048	0.407208	0.388975	0.262404	0.905009	1.13031	0.991567	1.46147	1.87757	0.520407	0.52432	0.504975	0.365607	0.641369	0.687733	0.606902	0.345534	0.447631	0.498489
GH_A01G0161	2.17025	3.02308	1.54162	1.58333	2.22243	2.75771	1.56665	5.53464	1.94443	3.33956	2.06892	3.53771	3.1932	2.8538	1.18175	1.23601	2.4561	1.30652	1.24563	2.76564	5.28055	2.48299	0.556394	1.03268
GH_A01G0162	0	0	0	0	0	0	0	0	0	0	0	0	0	0	0	0	0.181434	0	0	0	0	0	0	0
GH_A01G0163	0	0	0	0	0	0	0	0	0	0	0	0	0	0	0	0	0	0	0	0	0	0	0	0
GH_A01G0164	2.92656	2.39687	0	0	0.0490899	0.0268018	0.0292809	0.0618282	0	0	0.467619	0.471374	2.68964	4.40689	0.0604489	0.054603	0	0	0.0302654	0.21381	0	0	0.621865	0.282277
GH_A01G0165	106.894	148.884	13.8751	9.48201	20.7078	22.1408	27.7914	66.6522	27.6795	144.954	86.3004	109.006	98.7914	63.555	19.1246	15.1957	23.8916	20.2159	26.7753	72.834	90.5622	63.432	35.8003	42.6316
GH_A01G0166	6.6846	6.57331	11.998	11.7416	11.2831	12.5232	7.34999	7.0899	6.89818	6.40041	10.2884	11.74	5.02308	8.66769	11.0603	11.2154	10.6449	10.3519	6.91062	6.58939	4.11121	4.73396	10.0713	10.2601
GH_A01G0167	8.14355	7.55669	8.35659	7.95727	6.09795	5.78883	5.86553	4.67046	4.02501	3.69596	5.9396	5.21309	11.9242	7.55284	7.88104	6.81335	8.90452	7.59938	5.38534	4.9564	3.93145	3.75895	6.53569	6.94972
GH_A01G0168	16.1746	20.8334	2.09297	2.10636	1.0629	1.54751	0.633996	0	0.879947	0	3.20624	4.00246	19.1633	20.9076	1.74513	1.77341	3.11067	2.19152	0.873749	0.22045	0	0.470728	4.2931	6.33828
GH_A01G0169	0.291778	0.570437	5.24172	4.22804	2.22737	4.09317	0.324042	0.273693	1.01194	0	1.035	1.47291	0.228964	0.477465	5.68622	3.80692	1.98126	1.52743	0.602887	0.608441	0.20284	0.43307	2.09451	2.152
GH_A01G0170	0	0	0	0	0	0	0	0	0	0	0	0	0	0.0254512	0	0	0	0	0	0	0	0	0	0
GH_A01G0171	0	0	0	0	0	0	0.169557	0	0	0.082433	0	0	0	0	0.0875103	0	0	0	0	0	0.0884478	0	0	0.09081
GH_A01G0172	14.0887	15.1573	5.3869	6.29173	4.30729	2.4576	7.22152	11.1432	4.86694	14.0434	10.5717	10.5646	9.2676	11.4007	4.68277	4.66154	2.46347	3.18578	8.99545	13.4726	13.1846	6.39293	7.39492	7.43777
GH_A01G0173	0	0	0	0.0564642	0	0	0	0	0	0	0	0	0	0	0	0	0	0	0	0	0	0	0	0
GH_A01G0174	0.856304	0.651042	0	0	0	0	0	0	0	0	0.168749	0.500307	0.124437	0.333632	0	0	0	0	0	0	0	0	0.292712	0.113184
GH_A01G0175	0.310402	0.12137	0.142253	0.0312355	0.346763	0.378647	0.413671	0.436744	0.143537	0.636858	0.165159	0.228509	0.284176	0.362815	0.177917	0.321422	0.0780637	0.227489	0.962053	2.37335	0.611398	0.153571	0.063663	0.110775
GH_A01G0176	0.257451	0.201331	0.330361	0.310885	1.00663	0.575766	3.25949	9.96161	2.50008	9.17431	0.684924	0.541509	0.404055	0.601847	0.472212	0.213273	1.74817	1.07818	4.4921	6.74057	12.3494	6.68711	0.158409	0.122505
GH_A01G0177	4.19042	3.7928	2.01999	1.99907	2.68741	2.8083	1.44785	1.89256	1.43537	1.91058	4.04639	3.68879	2.92295	3.3379	2.41967	2.57138	2.22482	2.50238	1.17584	2.22951	1.15087	1.38214	3.75612	3.87714
GH_A01G0178	1.30369	1.18335	0.170703	0	0.0866906	0	0	0	0	0.502783	0.660636	0.979325	0.365369	0.544223	0	0	0.117096	0	0.320684	0.970916	0.647362	0.115178	0.477473	0.221551
GH_A01G0179	1.89416	1.68326	0	0.0433201	0.0400766	0.0437617	0	0	0	0.13946	1.25981	1.35821	3.26556	2.86814	0	0	0	0	0.0494169	0.149617	0	0	1.01537	1.33148
GH_A01G0180	0	0.0730082	0	0	0	0	0	0	0	0.0483907	0.0397396	0.0314186	0.0586086	0	0	0	0	0.0469175	0	0.10383	0	0	0	0.0710777
GH_A01G0181	0.447105	0.509897	0.0683006	0	0	0.0151502	0	0.174747	0	0.547183	0.383277	0.564251	0.136443	0.383242	0.0341697	0	0	0.0156037	0.136864	0.725157	0	0.0368675	0	0.0886454
GH_A01G0182	0	0	0	0	0	0	0	0	0	0	0	0	0	0	0	0	0	0	0	0	0	0	0	0
GH_A01G0183	0	0	0	0	0	0	0	0	0	0	0.0389421	0	0	0	0	0	0	0	0	0.152619	0	0	0	0
GH_A01G0184	0	0.0219775	0	0	0	0	0	0	0	0.194226	0	0	0	0	0	0	0	0	0	0.182324	0	0	0.023056	0.0267454
GH_A01G0185	0.387052	0.625735	0.0545785	0.0449409	0.180163	0.136197	0.29759	0.576012	0.0860492	1.72007	0.250828	0.704515	0.525683	0.261005	0.0511965	0.0462454	0.131035	0.15586	0.393038	0.758827	0.914161	0.607623	0.228992	0.123963
GH_A01G0186	0.71565	0.785224	0.0133866	0.0587881	0.0407899	0.0445405	0.0324403	0.119874	0.0168844	0.157714	0.479218	0.445435	0.343828	0.597495	0.0167428	0.0453709	0.0550961	0.0458738	0.117358	0.186119	0.219988	0.0722586	0.0599098	0.121619
GH_A01G0187	0	0	0	0	0	0	0	0	0	0	0	0.0169637	0	0.0188539	0	0	0	0	0	0	0	0	0	0
GH_A01G0188	0	0	0	0	0	0	0	0	0.0180274	0	0	0	0.0203947	0	0	0	0	0.0163264	0.0358009	0.0180654	0	0	0	0.0185503
GH_A01G0189	0.13459	0.131564	0	0	0.0139218	0.0152019	0.0664324	0.736445	0.0345765	0.807431	0.0397849	0.078636	0.195585	0.122357	0	0	0.169242	0.062628	0.703826	0.381142	0.363865	0.221961	0	0.0355793
GH_A01G0190	0	0	0	0	0	0	0	0	0	0	0	0	0	0	0	0	0	0	0	0	0	0	0	0
GH_A01G0191	0.528452	0.357627	0.149035	0.040906	0.22706	0.0826458	0.225726	0.762611	0.046994	1.05351	0.576778	0.128252	0.21266	0.285085	0.1864	0.168373	0.102232	0.170239	0.466631	0.659301	1.50717	0.452511	0.125059	0.048357
GH_A01G0192	0	0	0	0	0	0	0	0	0	0	0	0	0	0	0	0	0	0	0	0	0	0	0	0
GH_A01G0193	0.0367272	0	0	0	0	0	0	0	0	0	0	0	0	0	0	0	0	0	0	0	0	0	0	0
GH_A01G0194	0	0.0144699	0	0	0	0	0	0	0	0.143863	0.0262541	0	0.03872	0.0346045	0.0339386	0.0459847	0.0372277	0.0464944	0.0339846	0.120042	0.0171511	0.018309	0.0151801	0
GH_A01G0195	6.20195	5.41192	5.15767	4.32303	2.64746	2.2143	1.81434	2.12837	1.88864	2.4502	3.40726	4.3589	10.8415	9.97207	5.09818	5.73294	4.37489	4.33944	2.74355	3.78523	2.10318	3.66712	7.07364	7.44977
GH_A01G0196	0	0	0	0	0	0	0	0	0	0	0	0	0	0	0	0	0	0	0	0	0	0	0	0
GH_A01G0197	0.291059	0.158064	0	0.162717	1.44513	1.74238	312.29	157.024	312.442	256.4	0.114716	0	0.211482	0.0756014	0.185367	0.0669761	21.7157	23.2274	274.232	140.084	257.01	363.963	0.165822	0.0769425
GH_A01G0198	9.82587	10.0954	0.158558	0.330751	0.112732	0.474805	0.09606	0.0202836	0.0799951	0.037361	8.98973	7.49552	9.59297	9.86743	0.178479	0.250785	0.174023	0.181118	0.218437	0.0601226	0.260565	0.0855869	4.22214	4.38329
GH_A01G0199	0	0	0	0	0	0	0	0	0	0	0	0	0	0	0	0	0	0	0	0	0	0	0	0
GH_A01G0200	0	0	0	0	0.0719022	0	0	0	0.133933	0	0	0	0	0	0	0	0.242801	0.0404319	0	0.0447383	0.223721	0.143295	0.0396022	0.0459392
GH_A01G0201	0	0	0	0	0	0	0.0426372	0	0.310683	0	0	0	0	0	0	0	0	0	0	0.13343	0.088965	0.0474857	0	0
GH_A01G0202	7.46951	7.75795	1.2302	1.82041	1.35815	0.949142	0.712893	0.478962	0.134925	1.07126	3.51899	3.55952	9.69282	9.95855	1.07035	0.90641	0.440279	0.794262	0.401924	1.08167	0.540907	0.216535	3.5906	3.33212
GH_A01G0203	49.5661	47.8599	51.5226	55.6001	60.9244	59.3497	37.9392	35.1198	37.5635	33.7317	51.2113	46.4891	44.0801	55.5016	53.2145	56.0669	61.0089	60.6005	42.5039	34.0494	35.4913	41.0661	36.1382	35.3499
GH_A01G0204	0.586988	0.513393	0.0566333	0.0932656	0	0.0314054	0.137242	0.470913	0.142862	0.30025	0.109588	0.162453	0.202027	0.46944	0.212496	0.3519	0	0.064691	0.0709278	0.393697	0.322158	0.0764241	0.253454	0.147005
GH_A01G0205	1.85409	1.47952	0.79768	0.418844	0.704517	0.615438	0.252137	0.976066	0.393694	1.26667	1.10733	0.91526	1.88054	2.07871	1.34468	1.56728	1.14193	0.95079	0.955584	1.05206	1.35909	0.608419	0.814869	0.990274
GH_A01G0206	14.2258	13.5234	3.51531	2.59921	6.17545	5.47021	11.4308	21.2688	12.1704	25.2508	6.35111	6.93511	6.47481	7.61636	5.72012	5.38983	5.41327	6.08467	10.4	20.3343	21.1078	15.272	3.6722	3.28215
GH_A01G0207	0	0	0	0	0.036325	0	0	0	0.0225544	0.0421352	0.0346024	0.0410356	0.0255161	0	0.0223652	0	0.0245326	0	0.0223955	0.0678055	0	0	0.0400141	0.0232085
GH_A01G0208	2.08204	1.99857	0.171922	0.207627	0.122234	0.171608	0.16665	0.0659795	0.130106	0.0607649	0.94813	0.887688	1.83989	1.9732	0.193523	0.0971153	0.165105	0.0196383	0.107658	0.23903	0.0869315	0.0928006	0.57706	0.691713
GH_A01G0209	0.352325	0.482167	0.602805	0.378179	0.393597	0.33428	0.260857	0.330488	0.13577	0.202912	0.624886	0.617553	0.890872	0.494182	0.242336	0.194578	0.472572	0.196735	0.188739	0.2449	0.108859	0.0581042	0.457656	0.698539
GH_A01G0210	11.8575	10.9124	8.00537	8.76574	7.81865	7.46743	5.78137	5.72404	5.21572	3.97247	8.80202	7.48213	10.0462	12.0478	7.69165	7.70249	7.33152	8.16332	5.72344	5.45453	3.25706	3.7202	6.71457	6.85324
GH_A01G0211	8.30791	8.74586	5.80428	4.38472	4.27277	6.37836	3.22609	5.38151	2.68656	3.82694	7.72812	7.88183	12.7653	11.8838	3.33004	4.99328	3.28748	4.98779	4.06815	4.50946	3.16377	2.37134	6.97068	8.56989
GH_A01G0212	42.8628	35.8538	33.8363	33.1273	32.7285	27.952	12.4686	15.3952	12.8692	23.4767	38.9389	38.2235	85.115	43.6502	45.3735	46.5028	43.9681	40.1448	19.4409	21.3285	21.7722	16.3578	66.4943	66.6651
GH_A01G0213	19.8621	19.6023	81.9664	81.4378	88.0083	94.9357	83.7267	66.7873	76.1714	53.5173	43.7803	42.1786	27.101	32.7591	117.185	120.19	130.283	132.869	116.85	97.6824	85.9674	105.708	114.132	110.301
GH_A01G0214	8.15717	7.59004	4.39802	5.09191	3.77666	2.88231	3.39114	3.93831	3.63088	3.1089	7.00169	7.56944	11.4672	13.3586	7.00082	6.14311	4.93669	5.1151	5.90869	5.55885	6.01445	4.15445	7.33627	6.6421
GH_A01G0215	4.9599	6.23366	4.65213	4.14714	3.94433	4.24821	2.61768	3.93358	1.88903	2.9044	5.18068	5.23141	7.4136	5.81431	3.97844	4.83652	4.40037	4.37537	4.03363	3.86977	4.3729	2.50398	3.85554	3.71561
GH_A01G0216	5.69928	6.5232	2.24822	2.75868	5.07069	3.99686	13.34	23.1351	27.314	38.9519	4.22244	3.14864	6.69909	5.43894	3.34943	2.652	6.9852	8.30853	14.4511	22.524	29.1304	19.5417	2.18247	2.44588
GH_A01G0217	10.7038	11.4707	14.0985	15.8615	19.2356	20.2144	9.89738	9.1107	7.66287	9.88041	14.5546	15.0092	9.70609	12.4185	14.87	14.2037	12.0838	11.6383	10.0663	11.2429	7.97397	7.29628	14.7169	15.4495
GH_A01G0218	0.301147	0.412128	0	0	0	0	0	0.141241	0	0	0.106823	0	0.0787721	0.140799	0	0	0	0	0.0691384	0.0697753	0.418707	0	0	0
GH_A01G0219	0	0.0873118	0	0.0449409	0.332609	0.226995	28.1223	26.706	33.0945	21.7018	0	0	0	0.104402	0.102393	0.138736	3.65027	4.16146	25.6329	19.3501	25.4585	28.6688	0	0
GH_A01G0220	0	0	0	0	0	0	0	0	0	0	0	0	0	0	0	0	0	0	0	0	0	0	0	0
GH_A01G0221	0	0	0	0	0	0	0	0	0	0	0	0	0	0	0	0	0	0	0	0	0	0	0	0
GH_A01G0222	0.505	0.63469	0.132248	0.145194	0	0	0.0801204	0	0	0	0.575787	0.227612	0.943534	0.843247	0	0	0	0.151064	0	0.167154	0.083588	0	0.147964	0.343282
GH_A01G0223	0	0	0	0	0	0	0.111312	0	0	0	0	0	0	0	0	0	0.126034	0	0	0	0	0	0	0
GH_A01G0224	12.2695	11.3153	0.839621	1.45255	1.70559	1.66489	1.10983	2.5062	0.224638	1.16905	8.22198	7.41513	12.0896	14.7306	1.84567	1.26476	1.53586	1.24971	2.23055	2.02599	1.86544	0.892691	6.12033	5.54767
GH_A01G0225	25.5727	22.7703	29.8046	34.1417	43.1691	36.3282	64.3131	66.543	66.2778	54.3313	31.4989	27.617	23.7953	28.7494	35.8672	34.3087	47.0298	47.0346	61.7419	53.05	58.4213	60.3971	35.127	32.7877
GH_A01G0226	0	0	0	0	0	0	0	0	0	1.42244	0	0	0	0	0.0487112	0	0	0.0444881	0.146332	3.692	0.0492331	0.157671	0	0
GH_A01G0227	8.57411	10.6219	4.02017	4.21437	2.81875	3.30806	6.00247	7.26628	6.08472	8.40319	7.00128	6.36857	8.80822	9.625	3.04928	3.86787	4.34112	4.20701	7.14629	7.96612	7.18028	5.11004	6.0069	6.59782
GH_A01G0228	5.29161	4.89605	4.97982	5.23949	4.2413	4.2861	4.11688	5.10962	2.9115	3.66685	6.9009	6.04121	7.06878	6.54897	3.99002	5.6846	3.77179	4.02925	5.32723	4.19614	4.45899	2.24002	8.35742	8.14629
GH_A01G0229	11.659	11.8762	3.1959	2.35744	2.84029	3.10145	1.48239	3.06627	2.39338	3.91232	8.86564	8.5372	11.8995	10.571	3.52873	2.9054	3.39115	3.39393	2.03255	4.16567	2.90373	2.29114	8.10119	8.52258
GH_A01G0230	31.8655	26.8051	12.4511	12.552	11.5652	10.0105	14.2454	14.9807	12.7855	9.92494	30.4528	28.4136	40.7512	36.715	14.2413	14.3805	16.066	14.1169	15.1301	12.6954	13.8672	12.7422	27.3956	27.8144
GH_A01G0231	7.97178	7.90718	1.82668	1.5631	2.07361	2.11531	1.79019	7.21651	1.66021	3.41803	5.19808	5.30147	7.62788	7.9476	2.25105	2.0637	2.21122	1.87178	4.30633	3.7009	3.87117	3.08127	4.47823	3.97456
GH_A01G0232	2.21732	1.18998	5.02105	5.68756	7.36641	7.51338	22.8386	10.8582	13.0681	66.9957	2.96876	3.38354	1.87645	1.06718	0.697764	0.765346	0.984068	0.819348	1.84659	1.41029	1.15861	2.52743	1.42673	0.827514
GH_A01G0233	0	0	0.265468	0.291455	0.179756	0.588852	1.82274	0.792401	0.781276	1.66806	0.0856154	0	0	0	0	0	0	0	0.332474	0	0	0	0	0
GH_A01G0234	16.3741	14.6776	8.31772	8.4702	5.36686	4.70164	3.23772	12.8508	2.91418	6.53299	13.6848	13.3013	10.7506	18.2679	7.08614	6.60514	3.11466	3.16705	4.57952	5.30735	3.60642	3.06366	8.969	9.17863
GH_A01G0235	0.247736	0.193733	3.0427	2.09408	0.184504	0.151102	0.165078	0.522856	0	0.909563	0.790893	1.35479	0.583211	0.810789	2.61276	1.84702	0.436126	0.207499	0.625637	0.401801	0.975929	0.306417	2.74376	2.47552
GH_A01G0236	7.27345	7.16535	3.09955	2.96571	1.86429	1.72843	6.33631	6.44605	10.9639	9.62913	6.26582	5.50353	5.28759	6.40382	3.70339	3.83431	2.47063	2.65047	6.6144	7.72589	7.46423	6.72972	3.27416	3.88798
GH_A01G0237	7.12671	6.36594	1.06187	1.43078	0.898778	0.517476	0.389891	0.987928	0.182636	1.19418	5.91525	5.22433	4.20125	6.89388	1.54945	1.56319	0.595966	0.459453	0.685099	1.4845	0.610148	0.325671	2.82615	2.88164
GH_A01G0238	1.58465	1.67197	28.1037	32.4241	13.441	14.3701	2.68173	1.29768	1.94827	1.81984	16.1272	17.5119	2.89495	2.44025	34.1116	32.2974	18.9776	20.1989	3.06063	3.29281	1.80691	2.45779	23.3956	25.0448
GH_A01G0239	14.083	12.5933	5.85553	6.67735	9.26611	8.03709	6.50698	10.0152	6.61024	10.4052	10.8612	12.4351	13.7563	12.913	6.99988	6.43259	6.47992	6.46693	8.50848	10.5496	8.01546	8.68759	8.25258	8.64941
GH_A01G0240	0	0.0384277	0	0	0	0	0	0	0	0	0	0	0	0.0459494	0	0	0	0	0	0	0	0	0	0
GH_A01G0241	9.64998	8.95496	2.50002	2.89618	4.74575	4.74231	8.12659	9.6165	11.8736	13.2644	7.0396	7.20099	7.97111	8.06931	4.14032	3.17503	5.9608	5.65235	8.57257	11.9204	11.5078	12.3081	5.07339	4.4307
GH_A01G0242	9.62369	9.59696	11.6653	11.3959	8.95918	7.55336	8.86514	9.56953	8.58998	8.00762	7.51548	7.65743	7.62997	8.82457	8.91133	9.3319	9.08076	10.1852	8.58086	9.36861	7.19161	8.6737	6.12033	5.89274
GH_A01G0243	8.83681	7.93871	1.31167	1.69208	1.19902	0.509161	0.516525	2.26524	0.620398	2.66571	5.26663	4.28928	8.09485	9.57625	1.39444	1.40778	1.39462	1.27355	1.35526	2.32103	1.36793	0.486761	3.44873	3.91547
GH_A01G0244	26.8109	29.1701	4.96531	6.09814	10.0009	9.1471	7.34194	19.7016	8.81023	20.9207	14.7378	15.6432	31.7027	18.5668	7.47326	8.84225	8.89025	9.61317	13.3858	22.7634	24.6813	13.0602	9.88669	8.95654
GH_A01G0245	0	0.0802177	0.601728	0.165158	0.305584	0.250262	0.455685	0	0	0	0	0.172606	0	0	0.188147	0.339904	0.309571	0.515506	0.188402	0.0950689	0.0950813	0	0.168309	0.488104
GH_A01G0246	0	0	0	0	0	0	0	0	0	0	0	0	0	0	0	0	0	0	0	0	0	0.0762447	0	0
GH_A01G0247	10.108	11.6125	31.1848	33.6083	38.7559	41.8957	60.9894	48.4461	62.7643	51.819	22.2709	24.2744	22.0106	15.1644	41.8105	40.8964	47.1728	47.7321	56.102	37.2429	54.8755	61.4804	40.5011	41.2177
GH_A01G0248	6.12538	6.8758	17.6758	14.4218	14.5698	21.0339	22.8168	32.7148	30.4598	38.3895	5.406	5.8871	5.44301	5.82367	15.9925	17.329	17.6898	16.2016	24.8287	28.7244	41.1227	27.8039	5.65038	5.75265
GH_A01G0249	0.203566	0.0994948	2.36338	2.45816	2.14778	1.51752	2.44916	2.42664	3.45157	2.85768	0.72209	0.927702	0.576848	0.396566	2.13914	2.98623	2.94373	2.59307	2.33677	3.26231	2.59447	2.72767	1.67004	1.57404
GH_A01G0250	0	0	0	0	0.0831522	0	0	0	0	0	0	0	0	0.104402	0	0	0	0	0	0	0	0	0	0
GH_A01G0251	16.0803	15.7546	3.83274	4.36741	4.2901	3.64355	2.96512	4.81726	2.95971	6.77987	11.8383	10.2314	13.8718	15.0336	4.23462	3.78723	3.20398	3.38246	3.8765	6.69455	4.36474	2.83486	7.30121	7.55587
GH_A01G0252	26.8454	28.0404	11.6513	7.82659	5.99491	5.61097	3.25074	3.62817	3.96396	5.23791	16.8352	18.382	40.5792	36.9503	6.51924	8.40017	6.20457	4.99089	3.45604	3.97231	3.19764	3.51697	20.24	21.29
GH_A01G0253	0	0.0534785	0	0.0550526	0.0509307	0.0556138	0	0.0641467	0	0	0.145546	0	0	0.0639462	0	0.0566506	0	0.0572785	0	0.0633793	0	0	0	0
GH_A01G0254	14.8259	13.9579	395.687	358.503	410.553	435.066	400.091	277.178	280.813	164.707	94.2655	111.791	9.80253	15.9226	389.715	394.175	391.505	406.334	276.888	235.327	221.476	279.871	171.002	167.192
GH_A01G0255	3.93265	4.27828	0	0.127658	0.649552	0.257919	0.140888	0	0	0.342475	3.09374	0.8672	2.5717	4.81913	0.363569	0.262728	0.398804	0.332049	0.145625	0.514382	0	0.156909	1.17085	1.96185
GH_A01G0256	2.43263	2.86574	0.65747	0.470759	0.464546	0.443853	0.103909	0.255977	0.108164	0.370459	2.73807	1.80396	2.03947	2.62468	0.929563	0.549013	0.196086	0.489792	0.143203	0.686483	0.180677	0.115725	1.31129	1.48402
GH_A01G0257	0.501047	0.414432	0.329714	0.36199	0.46645	0.522399	0.884617	0.918893	0.772321	0.693663	0.455722	0.486405	0.386461	0.420468	0.235644	0.30598	0.516962	0.457331	1.03234	1.05673	0.416795	0.953431	0.500646	0.504342
GH_A01G0258	146.155	142.214	276.356	223.457	269.182	330.468	93.3455	125.522	83.4295	153.272	136.155	161.368	139.008	119.192	282.358	262.495	229.339	230.385	67.3297	134.346	94.6094	93.6474	253.176	241.7
GH_A01G0259	0.345526	0.396499	0.165234	0.287231	0.293697	0.244344	0	0.0352293	0.0347347	0.12978	1.45213	1.32713	0.392959	0.684824	0.275547	0.388906	0.415595	0.220201	0.10347	0.156635	0.174062	0.0185814	0.462176	0.696972
GH_A01G0260	0	0	0	0	0	0	0	0	0	0	0	0	0	0	0	0	0	0	0	0	0	0	0	0
GH_A01G0261	0	0	0	0	0	0	0	0	0	0	0	0	0	0	0	0	0	0	0	0	0	0	0	0
GH_A01G0262	0.0909699	0.192671	0.166761	0.0762854	0.0705738	0.339077	0	0.0355548	0	0.0491171	0.161345	0.111616	0.237954	0.283549	0.191189	0.0784997	0.171587	0.206361	0.12183	0.0175647	0.035134	0	0.17103	0.180362
GH_A01G0263	3.12403	2.78826	9.04668	10.7068	10.0737	8.65273	15.3361	8.33465	15.9642	9.92494	4.53703	3.61878	3.07917	3.2811	9.39438	10.5956	11.1588	13.178	10.6545	9.49378	7.81634	11.8721	5.75733	4.73966
GH_A01G0264	0.521031	0.611183	0.286537	0.209724	0.388044	0.423724	0.462918	0.244369	0.120469	0.112528	0.277231	0.109591	0.545153	0.487209	0.358375	0.323718	0.131035	0.545509	0	0.241445	0.120738	0	0.641178	1.11567
GH_A01G0265	0	0	0	0	0	0	0.10882	0	0.113277	0.185167	0	0	0	0	0	0	0	0	0.140599	0.0283788	0.141912	0.0605974	0	0
GH_A01G0266	39.0493	38.1715	10.0193	9.87831	27.7909	27.5446	20.2909	29.1928	23.8784	33.6739	21.3926	21.071	42.6068	35.4358	10.9693	10.1971	21.9231	21.8847	24.67	37.4536	23.2142	23.5175	11.4958	13.2985
GH_A01G0267	4.9681	5.12898	4.46069	4.43822	3.13843	3.01474	5.01077	5.02276	4.86434	7.74616	4.4282	5.70466	3.51403	5.06632	3.77747	4.43581	4.71728	5.22804	4.39362	4.72775	4.43468	4.10706	3.6911	3.37715
GH_A01G0268	38.1634	33.5995	10.6293	14.1103	15.2338	10.7402	8.04946	11.1787	7.79902	11.6197	24.5729	18.0302	29.131	32.2582	14.3168	13.2786	11.7081	12.5502	11.4881	12.6597	10.6588	7.7925	18.0387	17.808
GH_A01G0269	6.25402	6.48497	1.9952	1.35603	1.67267	1.40498	1.38144	1.09387	0.838844	1.86559	4.13658	4.5786	6.64298	8.92554	2.3766	2.32566	1.34691	1.59174	1.58654	2.36171	1.2811	0.769269	3.75595	3.69931
GH_A01G0270	2.16542	2.18394	3.8435	3.66633	1.75991	1.88679	0.190863	0.161206	0.119207	0.334048	2.8652	3.36175	2.4275	2.93282	3.70384	4.23545	1.33985	1.40347	0.19728	0.836208	0.0398246	0.170054	2.46736	2.57596
GH_A01G0271	4.58818	5.05759	2.8185	2.40676	2.13568	1.04198	0.75891	1.31632	0.959273	1.42312	3.5061	5.23593	4.4048	5.13471	3.58109	2.72934	0.797904	1.5331	2.35328	2.5446	3.05391	2.11303	3.15345	3.94838
GH_A01G0272	0.714326	0.731519	0.249421	0.0342296	0.221667	0.069157	0.037777	0.19942	0.235944	0.183659	0.30165	0.572372	0.444879	0.755427	0.233965	0.281785	0.0855465	0	0.0780941	0.315254	0.118236	0.378655	0.348827	0.44511
GH_A01G0273	1.67617	1.05331	0.365792	0.36144	0.334378	0.283985	0.22161	0.280764	0.092274	0.172383	0.60165	1.25913	1.67026	1.9592	0.32025	0.371931	0.501838	0.292486	0.137436	0.462341	0.13872	0.0987241	0.777599	0.284851
GH_A01G0274	0.51289	1.30354	0.720821	0.378487	0.381981	0.24331	0.455685	0.721651	0.158115	0.59077	0.727731	1.61818	1.16271	1.35886	0.58796	0.21244	0.472956	0.214794	0.196252	0.316896	0.237703	0	0.911675	0.732156
GH_A01G0275	4.82117	4.94676	2.41318	1.7548	1.08228	0.799448	1.48098	1.9244	1.06728	3.17539	3.66898	4.27919	2.95149	5.95499	1.4503	2.23062	2.06381	1.50356	1.17751	1.90138	2.21856	1.52251	2.17399	1.83039
GH_A01G0276	3.06366	2.99479	1.72804	1.32126	0.595498	0.581806	0.598232	0.552649	0.194604	0.327196	1.82119	2.47845	2.15755	3.54164	1.3508	1.42934	1.18537	1.0222	0.347819	0.624042	0.468093	0.333131	2.27865	1.80223
GH_A01G0277	27.3527	30.2351	7.65689	7.34232	7.12073	6.7901	6.43953	9.23713	6.581	10.7147	13.0034	15.1615	17.4489	22.6395	6.88947	7.1357	6.75932	7.47311	7.91036	9.80039	10.3326	8.56693	6.16305	6.64607
GH_A01G0278	32.825	25.9343	13.0891	12.804	15.1217	14.6545	11.8008	11.0306	8.76318	11.2551	22.3871	21.8516	41.0719	34.6496	14.7414	13.456	14.2977	12.7548	11.343	11.1338	11.1353	9.20831	26.7907	27.3741
GH_A01G0279	0	0	0	0	0	0.472471	0.129043	0	0	0	0.103042	0	0	0.135815	0.133202	0	0	0	0	1.74994	0.403885	0.143718	0	0
GH_A01G0280	18.453	19.1944	36.1037	30.5319	25.3277	30.6627	11.232	17.9611	9.98264	17.8189	26.9064	27.8658	22.9738	17.6975	31.7986	32.9492	24.3938	23.8402	13.7143	19.7332	12.746	11.8509	41.3646	41.5812
GH_A01G0281	17.2982	11.9181	236.393	296.34	191.306	145.549	34.9503	17.5945	18.7931	23.5183	69.9546	53.5901	41.9768	26.3093	327.197	336.235	185.808	197.693	39.8336	29.0941	14.6093	14.049	207.528	202.06
GH_A01G0282	9.96068	9.79578	1.63227	2.06542	1.62978	1.44212	1.17326	1.91113	0.732783	3.22683	5.24636	5.77734	7.18474	8.07927	1.79929	1.53152	1.59411	1.80131	1.87103	4.72066	1.25901	1.53068	3.34297	3.84199
GH_A01G0283	4.21936	3.58181	1.06861	1.06148	1.13706	0.790115	0.524086	1.04154	0.449275	0.569537	3.27402	3.1237	7.66038	4.18557	0.922836	1.58095	1.01227	0.813766	0.701031	1.06123	0.482442	0.206006	3.18827	3.50031
GH_A01G0284	17.7197	19.3658	6.33679	4.7355	5.62492	5.49247	3.8713	7.56137	3.82835	7.5284	14.6834	13.0753	11.9294	17.3843	6.92648	5.59488	7.08635	5.77854	4.13484	8.00934	10.0971	6.03615	10.9029	9.12279
GH_A01G0285	2.03422	1.08463	15.3822	24.1456	37.6601	29.4205	20.846	14.9615	22.5014	15.9258	2.66493	2.28521	4.95821	2.4858	16.1118	15.7026	20.5218	22.3144	16.2397	14.8361	12.8561	13.9528	4.45664	3.40985
GH_A01G0286	3.06011	3.18842	0.847964	0.954842	1.32503	0.964575	0.553243	1.41853	0.479917	1.20395	2.75578	1.79623	2.59059	3.06387	0.978977	0.982558	0.984364	0.98103	1.03476	1.49774	1.18186	0.645497	1.37445	1.45329
GH_A01G0287	6.93333	5.25254	4.05124	3.5757	3.38866	3.61214	2.55063	4.16636	2.55489	3.13518	4.61137	3.09893	4.98734	4.86244	3.0799	2.10897	2.45205	3.0851	2.73587	4.96994	4.06685	2.67989	4.35493	3.96927
GH_A01G0288	7.51158	8.13868	1.80985	2.37622	2.65314	2.13143	1.786	2.74488	2.07094	3.34129	6.44465	5.30931	11.3683	7.42371	2.61364	2.82463	2.2014	1.91816	2.19656	5.07034	2.83033	1.86321	4.92663	4.35888
GH_A01G0289	0.0972592	0.190146	1.2926	0.685099	1.08652	0.939255	0.0540071	0.228077	0	0	0.344999	0.715996	0.127202	0.0568411	0.947704	0.704985	0.794949	0.916456	0.167469	0.281686	0.169033	0	0.249347	0.404945
GH_A01G0290	39.7961	32.21	6.06159	8.23114	10.3512	7.19457	5.81988	12.0849	7.62307	17.8536	22.6872	18.6079	24.9871	33.9037	8.24633	9.25099	10.1397	11.0744	7.88015	24.5527	12.5244	8.37119	10.748	11.5247
GH_A01G0291	1.75756	1.61699	0	0.416146	3.65739	0.945872	5.052	13.2132	0.956162	8.37312	1.28356	1.19601	0.540861	0.725059	0.829625	0.749394	1.69005	1.5154	6.0526	10.0608	7.42683	4.85925	0.530108	0.860908
GH_A01G0292	1.52232	2.32515	0.174414	0.0957437	0	0	0	0	0	0	4.13436	3.20197	12.9415	8.56323	0	0	0	0	0.218437	0.110225	0	0	2.6344	1.81094
GH_A01G0293	0.166202	0.812331	0.761682	0.668994	1.39254	2.5343	0.369162	0.194876	0	0.179474	1.03172	1.22354	0.869485	1.1656	0.952644	0.344206	0.835973	1.91412	0.190787	0	0	0.411142	0.681759	1.38399
GH_A01G0294	18.4167	17.7601	38.1057	39.3881	46.5829	47.0562	33.6294	27.5019	29.0095	26.32	24.564	25.607	11.3941	17.668	40.2329	40.6085	33.6764	38.408	25.4147	24.815	20.7921	24.4676	21.9915	20.6092
GH_A01G0295	0.119364	0	2.73513	0.960919	1.22234	1.21339	0.530251	1.39957	0.137992	0.515581	0.211704	0.251063	0	0.418557	1.23151	1.60682	0.450286	1.24971	0.548079	0.138282	0.691501	0.885824	0.36722	0.993957
GH_A01G0296	9.88522	10.5482	12.3112	10.403	9.34316	6.44353	2.59793	3.62761	2.00643	2.60754	8.56548	11.6658	9.17831	11.378	8.99646	10.2362	5.4086	5.21432	2.25216	3.05969	3.32238	2.70669	8.66695	9.24592
GH_A01G0297	0.847925	0.853981	0.659428	0.491272	1.0525	0.3918	0.570721	1.05447	0.415865	0.749157	0.911444	0.945787	1.9155	0.87097	0.471288	0.239462	0.581582	0.430429	0.825872	1.01208	0.535879	0.508497	0.685094	0.794721
GH_A01G0298	15.0057	13.6146	27.5273	30.9379	22.5601	22.8373	12.8579	7.83665	9.62089	6.1929	34.5487	28.0705	35.247	19.9588	28.5465	28.4872	32.4787	35.981	15.5424	12.2637	8.46833	11.1467	49.0612	50.7564
GH_A01G0299	28.1526	34.1106	39.5731	36.305	41.7357	45.934	24.96	39.9443	34.5974	38.0648	35.8752	40.3058	28.9299	37.469	41.7653	42.1358	39.4169	43.3459	29.6012	31.3813	43.035	38.0399	49.9772	45.7323
GH_A01G0300	0	0	0	0	0	0	0	0	0.0442539	0	0.0339467	0	0.10013	0	0	0	0	0	0	0	0	0	0	0
GH_A01G0301	0.0990943	0.0484333	0	0	0.046126	0	0.0550261	0.232381	0.0572795	0.0535037	0	0	0	0	0	0.102612	0.0623037	0.155625	0.170628	0.0574001	0.0574076	0	0	0.0589408
GH_A01G0302	25	27.8736	13.7972	12.7455	16.7917	15.5719	15.4657	16.2505	10.5027	17.8305	21.3468	19.039	28.8807	30.5392	11.783	13.1841	14.676	13.608	17.8887	16.6707	14.9825	14.4357	20.4691	21.1413
GH_A01G0303	6.40744	7.13617	0.481383	0.396379	1.66238	0.9877	0.816587	1.84743	0.212507	4.65054	6.89307	5.93765	5.28907	7.52007	0.662278	0.707	0.429272	0.769823	1.26606	4.1374	2.46451	0.941927	3.36618	2.93643
GH_A01G0304	4.7479	5.61524	3.22355	2.83128	2.23731	2.1451	0.650978	1.37457	0.135527	0.696265	3.53469	4.13022	4.29308	4.93299	3.02379	2.97416	1.76898	1.77972	0.672865	1.69766	0.882898	0.652505	4.86894	3.62591
GH_A01G0305	0.455375	0.667708	2.92169	1.4511	1.97835	1.23443	2.36008	0.800907	0.175481	0.409783	1.27879	1.3569	0.99262	1.24196	4.52423	4.71543	3.72201	3.57577	1.65532	0.967175	1.49492	1.03261	2.95757	3.15998
GH_A01G0306	0.0741807	0	0	0	0	0	0	0	0	0	0.131567	0.468084	0	0.173413	0	0	0	0	0	0	0	0	0	0
GH_A01G0307	118.62	101.798	36.1627	57.1252	57.5218	44.0984	23.4454	34.9411	27.1586	78.2597	84.0744	55.9785	140.662	96.9725	40.4332	40.8551	39.4147	38.4103	43.3694	64.4232	38.7037	26.5096	49.7007	54.7442
GH_A01G0308	1.71457	1.4996	0.289491	0.522149	0.567064	0.321069	0.125274	0.529045	0.156485	0.487233	1.24039	1.02021	1.12122	1.63491	0.258621	0.443861	0.340422	0.3543	0.569738	0.731802	0.627341	0.0558079	0.508976	0.322048
GH_A01G0309	0	0	0	0	0	0	0	0	0	0	0.0326154	0	0	0	0	0	0	0	0	0	0	0	0	0
GH_A01G0310	15.4716	14.4698	0.22996	0.0561046	0.155712	0.226706	0.185757	0.130745	0.096682	0.240823	4.64759	4.01648	13.9639	14.5977	0.031957	0.115466	0.105162	0.116746	0.0960011	0.161476	0.226096	0.13792	1.65808	1.55862
GH_A01G0311	14.1935	9.31625	1.12473	0.740895	3.50327	2.37008	0.13628	0.383681	0.236434	2.38516	6.42036	4.64585	1.3909	14.9168	1.78183	2.07542	1.13156	1.15628	2.01901	8.62432	1.70613	0.758884	0.545301	0.827192
GH_A01G0312	0	0	0	0.123483	0	0	0	0	0	0	0	0	0.160489	0	0	0	0	0	0	0	0	0	0	0
GH_A01G0313	13.8516	13.8146	2.75601	3.46958	3.09783	3.09739	2.35982	5.40595	2.17837	3.16039	8.47946	6.24017	8.67792	13.7069	3.33207	2.53241	2.62151	2.66542	3.79681	5.94507	3.29809	2.40502	4.15248	5.12695
GH_A01G0314	12.718	13.9894	9.74347	8.23716	21.8384	22.3107	14.4904	40.195	15.0521	24.4416	9.11034	8.89752	15.9868	12.5217	8.02971	8.5047	22.866	23.2086	23.838	52.2839	22.5013	21.2684	5.94364	5.8164
GH_A01G0315	20.232	21.3688	11.3042	7.98336	9.6755	7.53647	4.73239	7.8804	2.48312	7.22018	17.4195	18.5449	21.6127	22.4335	11.1995	11.2644	9.14828	9.90208	4.69265	6.54194	6.7435	5.01344	14.1042	14.9187
GH_A01G0316	19.0562	21.8192	5.75708	6.42777	8.29208	7.46728	25.6563	37.9471	25.7634	39.1633	15.3886	14.8535	15.2694	17.7114	7.15976	7.56975	10.7987	10.5145	23.0156	31.7376	50.3263	33.8409	7.46019	8.18959
GH_A01G0317	2.58901	2.16927	0	0	0	0	0.410758	2.16834	0	0.399394	1.47596	1.75037	3.86982	1.72925	0	0	0	0.193617	2.33512	0.642719	7.28511	0.914936	0.948221	0.879962
GH_A01G0318	3.37848	2.72709	4.45725	3.11643	3.31199	4.05883	3.18357	3.09105	3.28436	2.90203	3.76775	4.25291	2.24278	2.96172	3.16879	3.63094	3.2506	3.00126	2.93804	3.91395	2.81722	3.07074	3.70083	4.38437
GH_A01G0319	3.24763	3.09672	1.47921	1.04257	1.39113	1.47853	1.12849	1.02791	0.783139	1.11879	1.87289	1.90679	2.89245	3.88917	1.37042	0.928417	1.12742	1.25161	0.983465	0.923279	0.83106	0.69002	1.18506	1.09027
GH_A01G0320	4.82852	4.86234	1.2014	1.3641	1.17853	1.08191	1.13221	0.945781	0.72528	0.858935	4.87804	4.8424	3.79491	4.67484	1.11732	0.986069	1.05656	1.18467	1.0674	0.674892	0.700941	0.637411	2.45858	2.86532
GH_A01G0321	0	0.0588754	0.0552044	0.0606084	0	0.0612262	0	0.10593	0	0.130078	0.106823	0.0316708	0.0787721	0.0703995	0.103567	0.0623677	0.0757361	0	0	0.104663	0.0348922	0.0744959	0.12353	0.107472
GH_A01G0322	14.1491	15.9393	1.52061	1.24017	2.53734	1.49374	1.42134	3.25134	0.547981	2.32896	6.78866	6.80454	9.82604	11.8843	1.49431	1.03075	1.69873	1.6129	1.74119	2.71822	2.16936	0.850114	3.35403	3.04492
GH_A01G0323	5.76112	6.77758	5.28047	3.43798	4.14722	5.27763	2.9015	5.9303	3.52371	6.90839	5.43571	5.38954	7.84144	4.77639	4.07012	4.33551	5.64389	5.82136	3.92184	6.20858	5.31679	5.26147	4.25925	4.18375
GH_A01G0324	1.00299	0.445654	2.34005	1.55982	1.86746	0.463448	0.506316	0.748379	0	0.196923	0.727731	1.15071	0	0.746039	2.82221	3.30462	1.8345	2.29114	0.104668	0.211264	0.105646	0	1.02856	1.19314
GH_A01G0325	10.8845	10.213	0.85757	0.596294	1.36461	1.23645	0.554182	1.79184	0.721096	2.66057	7.27386	5.57587	12.2776	10.4258	0.643544	0.936552	1.49026	1.01224	0.787619	3.07111	1.58996	1.11868	4.41362	5.11987
GH_A01G0326	0.0838977	0.0820117	0.0384491	0.253277	1.75735	1.44987	1.77033	3.73814	3.87964	5.57174	0.223202	0.220583	0	0	0.144266	0.130315	0.685738	0.614875	1.44462	4.90835	6.99896	5.81116	0.0430183	0.149706
GH_A01G0327	11.5242	14.4046	5.97399	4.87948	3.63477	3.58489	0.699372	1.25525	0.291205	0.544018	7.23194	5.89427	19.9726	14.2062	4.04268	4.07558	2.57357	2.90101	2.89154	0.729546	4.37785	0.662067	4.68198	4.34494
GH_A01G0328	2.48647	3.14751	0.213146	0.21601	0.249797	0.0181843	0.278129	0.377539	0.0206799	1.41012	1.61806	1.56145	3.135	3.05269	0.328104	0.185234	0.134963	0.131101	0.28748	0.600981	0.621785	0.199129	0.660396	1.23422
GH_A01G0329	0.0821652	0.0963817	0.158151	0.190169	0.160633	0.116935	0.0547506	0.192681	0.0569928	0.425887	0.109296	0.216028	0.0859691	0.0768315	0.10361	0.153148	0.0723237	0.10323	0.15091	0.409308	0.11424	0.0609766	0.109538	0.0879687
GH_A01G0330	0.110602	0.231676	0.014482	0.0158997	0.058837	0.0321235	0	0.0185261	0.0365321	0	0.08407	0.0997003	0.0826586	0.184682	0.0543385	0	0.0198682	0.0165425	0.0181374	0.0183045	0.0549206	0.0390857	0.0972183	0.0751833
GH_A01G0331	0	0	0	0	0	0	0	0	0	0	0	0	0.0216276	0	0	0	0	0	0	0	0.01916	0	0	0
GH_A01G0332	0	0	0	0	0.0147092	0	0	0	0	0	0	0	0	0	0	0	0	0	0	0	0	0	0	0
GH_A01G0333	0.323931	0.168879	0	0	0	0	0.0479668	0	0	0.0932795	0.0766033	0.181691	0.282439	0.227177	0	0.0223621	0	0.0226099	0	0.100073	0	0	0.0664378	0.0256897
GH_A01G0334	43.8628	35.4016	2.51271	2.3231	3.76104	3.22682	1.12169	3.8911	1.66803	2.33711	19.8327	18.3607	24.9093	39.1266	2.31566	2.68935	1.81434	1.35958	2.48442	4.51316	1.50458	0.892314	9.4697	7.72384
GH_A01G0335	38.9449	28.0626	1.83578	2.01549	4.14352	2.03603	0.988604	2.08749	1.02909	0.961253	14.9987	11.4681	37.2552	28.6132	1.27557	0.460886	1.11935	0.698992	2.5546	4.12502	0.773543	2.20205	10.0415	12.7072
GH_A01G0336	0	0	0	0	0	0	0	0	0	0	0	0	0	0	0	0	0	0	0	0	0	0	0	0
GH_A01G0337	0	0	0	0	0	0	0	0	0	0	0	0	0	0	0	0	0	0	0	0	0	0	0	0
GH_A01G0338	0	0	0	0	0	0	0	0	0	0	0	0	0.0279679	0	0	0	0	0	0	0	0	0	0	0
GH_A01G0339	8.53862	9.23462	3.64822	3.55661	3.7977	2.93809	3.13649	5.48031	2.53939	5.45738	7.98216	7.48611	3.80167	9.51712	4.27887	3.71115	2.96981	3.25082	3.33673	5.47214	3.3105	2.92118	2.69295	2.96669
GH_A01G0340	21.5591	21.0745	17.2347	15.4147	16.826	14.5008	14.2219	23.473	20.6136	32.9081	17.0343	16.4509	20.2464	20.9365	22.1131	19.9746	18.345	18.9231	18.8867	22.8165	30.2382	17.6436	15.9582	16.5835
GH_A01G0341	2.95887	4.70008	6.27154	3.16359	4.47617	6.01569	10.6797	10.8417	8.3378	8.38727	1.96795	2.33383	2.6605	2.37772	4.87593	4.78738	7.67388	8.9064	5.51939	5.14175	5.78523	9.60683	3.79288	2.4199
GH_A01G0342	2.32389	2.38523	1.17151	0.818482	0.432686	0.118118	0.774261	0.953686	0.805969	1.38021	2.78212	2.07738	1.51967	1.62978	1.46522	0.962559	0.876662	0.851574	0.533528	1.48072	1.61554	0.718589	1.31073	0.691121
GH_A01G0343	72.7545	92.8328	35.1146	33.3031	37.4236	39.8591	20.0751	33.1103	10.8125	29.4252	64.1201	74.7171	100.329	90.1904	39.2789	36.8772	35.5088	30.3184	17.1368	24.6919	23.9657	20.1333	67.4159	67.8264
GH_A01G0344	96.883	79.2025	35.2699	44.3981	49.0911	34.9866	25.2237	26.3461	30.3932	32.843	84.7328	60.4002	117.034	92.2952	46.1982	43.6458	34.9275	38.6372	38.0111	46.5816	29.3369	21.5285	84.8309	85.6718
GH_A01G0345	9.52142	10.0299	3.86541	3.78441	2.36777	3.31473	2.60736	4.05271	1.90995	3.96716	8.57855	8.36739	6.85187	10.0366	3.18978	3.89426	2.21415	2.61736	3.41869	4.96121	3.95438	2.47366	5.75149	6.18049
GH_A01G0346	9.04869	8.74029	15.6031	13.8881	4.44941	4.61287	0.894596	2.70754	0.807068	1.88467	7.35768	5.84531	6.67227	7.68924	16.1291	17.0716	2.83615	2.44576	1.60277	3.3906	1.83552	1.2288	4.2955	4.28014
GH_A01G0347	37.5083	30.3703	33.1909	32.9474	19.8922	21.3387	5.52627	8.13887	1.45023	9.03088	30.9263	32.1905	56.1108	26.3931	29.768	29.2707	22.3996	20.6203	11.8561	15.5986	24.0792	11.7922	43.8676	47.4051
GH_A01G0348	59.5361	57.5439	62.2119	63.6367	58.93	57.7382	39.4264	39.5278	38.3074	41.4771	77.85	77.7464	45.7589	74.4806	68.1075	68.3351	61.9143	64.9554	51.0918	47.0569	39.06	40.3117	75.9864	74.0808
GH_A01G0349	0	0	0	0	0	0	0	0	0	0	0	0	0	0	0	0	0	0	0	0	0	0	0	0
GH_A01G0350	0	0.0401089	0	0	0	0	0	0	0	0	0	0	0.0536635	0	0	0	0	0	0	0	0	0	0.0420773	0
GH_A01G0351	4.19651	5.32972	1.4424	1.5676	1.55382	1.35735	0.882682	1.97566	1.13935	1.80235	3.41135	2.94224	5.86271	4.75648	1.80403	1.82709	1.69902	1.29813	1.29555	2.48606	1.7681	1.29764	2.39627	2.85535
GH_A01G0352	0	0	0	0	0	0	0	0	0	0.0492308	0	0	0	0	0	0	0	0	0	0	0	0	0	0
GH_A01G0353	0	0	0	0	0	0	0	0	0.318442	0	0	0	0	0	0	0	0	0	0	0	0	0	0	0
GH_A01G0354	0	0	0	0	0	0	0	0	0	0.077478	0	0	0	0	0	0	0	0.0375597	0	0	0.0415656	0	0	0
GH_A01G0355	0	0	0	0	0	0	0	0	0	0	0	0	0	0	0	0	0	0	0	0	0	0	0	0
GH_A01G0356	0	0	0	0	0	0	0	0	0	0	0	0	0	0	0	0	0	0	0	0	0	0	0	0
GH_A01G0357	11.0704	11.6772	0.519138	0.518142	0.55125	0.680451	0.228736	0.211307	0	0.139005	4.95428	3.60104	14.3776	10.8633	0.796858	0.773114	0.323735	0.593001	0.17732	0.298255	0.238636	0.0636867	2.58734	3.00136
GH_A01G0358	0	0	0	0	0	0	0	0	0	0	0	0	0	0	0	0	0	0	0	0	0	0	0	0
GH_A01G0359	0	0	0	0	0	0	0	0	0	0	0	0	0	0	0	0	0	0	0	0	0	0	0	0
GH_A01G0360	0	0	0	0	0	0	0	0	0	0	0	0	0	0.0421623	0	0	0	0	0	0	0	0	0	0
GH_A01G0361	423.884	424.599	6615.95	6671.43	5571.69	5835.27	1849.66	1831.59	1204.4	931.553	2477.42	2871.77	471.496	388.104	6676.47	6713.82	5292.64	5261.8	2078.65	1718.99	892.594	1183.5	4020.26	3961.08
GH_A01G0362	9.75215	6.92336	57.676	63.1575	48.3863	39.2112	32.5521	25.8716	22.1073	19.591	33.8682	32.1434	4.41778	10.2526	85.8763	89.4751	47.4077	44.0926	26.6421	26.067	28.2167	36.0517	53.1885	54.7648
GH_A01G0363	105.141	106.257	74.4235	76.3697	86.9392	84.4874	79.9581	67.2901	49.1476	98.0527	80.285	82.4978	101.848	97.3814	73.3726	75.3873	65.8308	62.476	65.03	68.6636	80.8507	66.2065	66.6694	69.3083
GH_A01G0364	5.00359	3.98921	0.0325259	0.142839	0.0330362	0.0721476	0	0.0416087	0	0.0383202	1.66788	1.56745	10.257	4.10638	0.162722	0.0734927	0.178492	0.0371536	0	0.0411109	0	0	1.6376	2.49065
GH_A01G0365	0.856304	1.82435	0.261621	0.154663	0.163523	0.245519	2.80421	4.47954	0.32998	5.26358	0.389421	0.508004	1.46453	1.82215	0.100681	0.159152	1.13199	1.01147	4.03269	5.18905	8.44602	6.84366	0.135098	0.0783578
GH_A01G0366	33.454	29.3071	16.9231	17.7773	23.9189	21.7231	20.5839	25.6587	14.3597	22.3871	23.9002	22.0265	27.4155	27.6496	15.9252	17.5227	28.9657	27.3824	23.188	29.4367	21.2489	18.9358	12.1928	12.9212
GH_A01G0367	15.16	17.6901	20.9813	18.8193	16.5257	21.382	13.7665	19.1934	13.8809	12.8726	18.4997	21.9846	17.1158	19.1839	22.7757	22.8541	24.6571	24.8257	14.4772	15.2611	15.213	13.6225	23.6519	23.1721
GH_A01G0368	0.795757	0.648224	0	0	0	0	0	0	0	0	0.17642	0.13948	0	0.155021	0	0	0	0	0	0.0384117	0	0	0	0
GH_A01G0369	15.6949	17.2524	2.29496	3.31852	3.29747	3.66275	1.08517	4.97659	1.23551	4.25354	6.93206	8.22087	15.2155	13.5269	2.41528	3.06704	2.49577	2.62149	2.38351	10.6123	3.75018	2.41713	5.13539	4.86742
GH_A01G0370	68.7875	79.0092	12.0971	11.4624	4.06388	4.74956	0.492376	0.599814	0.315409	2.35694	34.2053	35.1847	56.4679	63.9794	14.4653	15.2559	2.35864	1.7496	2.03572	5.41275	0.592715	0.421821	23.642	22.8407
GH_A01G0371	0.355933	0.386591	0.0362487	0	0.0736348	0	0.0439214	0.0463711	0	0.298944	0.911856	1.08139	1.39654	0.184905	0.0453367	0.204761	0.0497303	0.0828123	0.22699	0.229082	0.504046	0.293496	0.689459	1.08206
GH_A01G0372	1.72763	1.83355	0	0.0496715	0	0	0	0	0	0	1.35697	1.29779	0	2.13475	0	0.0511133	0	0	0	0.0571843	0	0	0.0506193	0.0587193
GH_A01G0373	81.264	78.57	1.30103	2.32114	6.44205	1.62332	0	0.208043	0	0	55.2289	61.9516	5.10528	88.7642	1.83062	3.30717	2.00803	0.743072	0.203678	0.205554	0	0	6.36845	5.69894
GH_A01G0374	46.3201	43.0986	2.10514	2.00394	4.14038	1.98388	0.560276	1.82127	0.383698	1.73468	24.088	19.3933	19.6032	38.2048	2.95252	2.99693	1.00165	1.20928	1.17347	2.33779	1.43055	0.65683	5.66363	6.11191
GH_A01G0375	0.570869	0.390625	0.261621	0.172339	0.10629	0	0.126799	0.0669357	0.065996	0.123291	0.151874	0.900553	0.597298	0.266906	0.392655	0.118227	0.287139	0.478151	0.196593	0	0.132287	0.141218	0.234169	0.339551
GH_A01G0376	0	0	0	0	0	0	0	0	0	0	0	0	0	0	0	0	0	0	0	0	0	0	0	0
GH_A01G0377	0	0	0	0	0	0	0	0	0	0	0	0	0	0	0	0	0	0	0	0	0	0	0	0
GH_A01G0378	0	0	0.0786573	0	0	0	0	0	0	0	0	0	0	0	0.0983776	0	0	0	0	0	0	0	0	0
GH_A01G0379	0	0	0	0	0	0	0	0	0	0	0	0	0	0	0	0	0	0	0	0	0	0	0	0
GH_A01G0380	0	0	0	0	0	0	0	0	0	0	0	0	0	0	0	0	0	0	0	0	0	0	0	0
GH_A01G0381	0	0	0.0617157	0	0	0	0	0	0	0	0	0	0	0	0	0	0	0	0	0	0	0	0	0
GH_A01G0382	0	0	0	0	0	0	0	0	0	0	0	0	0	0	0	0	0	0	0	0	0	0	0	0
GH_A01G0383	0	0	0	0	0	0	0	0	0	0	0	0	0	0	0	0	0	0	0	0	0	0	0	0
GH_A01G0384	0.0863815	0.0844397	0	0	0	0	0	0	0	0	0.766033	0.454226	0	0	0	0.0894483	0.108622	0	0	0	0	0.106843	0.0885838	0.205517
GH_A01G0385	1.24203	0.780497	0.406573	0.803471	0.825904	0.270553	0.197053	0.728152	0.410245	0	9.12614	9.42336	0.696175	0.518483	1.52552	1.28612	0.780901	0.835956	0.101839	0.102777	5.13953	1.75569	8.36997	7.9152
GH_A01G0386	15.9689	18.2983	0	0.0892745	0.412952	0	0	0	0	0	7.94604	9.98316	3.01676	5.39222	0.305103	0.183732	0.111557	0.185768	0	0	0.822325	0	3.09325	2.6384
GH_A01G0387	0.709729	1.38755	4.55362	3.92808	0.660723	0.360738	0.0985264	0.520109	0.205123	0	17.9376	20.3395	0.580146	1.03697	3.25444	3.39904	0.669343	0.371536	0.407356	0.102777	3.70046	0.219461	33.3889	36.1988
GH_A01G0388	2.7502	3.5556	7.56226	7.94543	1.07368	0.81166	0.197053	0	0	0	18.7243	23.4184	6.84572	4.56265	9.2548	6.98181	0.223114	0.557304	0.101839	0	0	0	36.7551	34.2992
GH_A01G0389	1.45889	1.33696	0.0835734	0.550526	0.848846	0.370758	0	0.427645	0	1.28	6.06443	5.08229	0.477009	0.852616	0.418105	0.188835	0.802592	0.477321	0.104668	0.105632	4.85971	0.78945	4.86226	4.12177
GH_A01G0390	0	0	0	0	0	0	0	0	0	0	0.0200408	0	0	0	0	0	0	0	0	0	0	0	0	0.0268835
GH_A01G0391	0	0	0	0	0	0	0	0	0	0	0	0	0	0	0	0	0	0	0	0	0	0	0	0
GH_A01G0392	4.83384	5.47729	7.58868	8.24737	6.78904	6.81818	10.7553	11.1199	6.6904	9.15731	8.18767	7.08894	5.46889	4.4966	7.24786	7.56881	3.72274	3.99271	7.06568	8.39029	5.83327	5.02719	7.25552	7.06352
GH_A01G0393	2.02821	2.71305	1.36979	1.39646	2.1863	1.62772	0.829865	2.50329	0.617036	0.806905	2.36661	1.34717	3.49031	3.49365	1.83558	1.32645	2.1477	1.45292	1.71553	1.60767	0.989464	0.792201	1.75151	1.14288
GH_A01G0394	5.78373	6.45161	4.59579	3.9192	4.32052	4.55183	6.19019	6.262	3.74759	4.38198	6.2665	6.03355	3.32466	5.83353	4.19739	4.3952	4.36956	4.02882	4.92589	4.53899	3.10745	3.49033	3.75482	4.46663
GH_A01G0395	21.0251	19.6717	28.3166	24.6549	35.6315	33.63	51.7038	56.5498	37.2532	28.3106	25.0378	26.3083	14.647	19.5099	29.2181	30.658	39.8733	36.5684	53.5899	35.0947	42.507	47.2343	30.2736	28.9927
GH_A01G0396	6.77609	6.43805	4.43073	3.46247	3.85174	3.54068	3.6572	3.58892	3.41651	3.28248	5.09178	4.01822	7.01249	4.63867	5.63836	5.26796	3.26493	3.55827	3.90132	5.01328	2.88607	3.91643	4.17796	3.74161
GH_A01G0397	0	0.17311	0	0	0	0	0	0	0.0292468	0.71029	0.0224349	0.0532119	0.0330873	0	0	0	0.0318121	0.0264872	0.406571	5.56858	0.0586243	0.0938735	0.0259436	0.030095
GH_A01G0398	0.126493	0.197839	0.046376	0.0254579	0.188414	0.282891	0.0561923	0.385622	0.263221	0.382464	0.538437	0.85139	0.099262	0.0295705	0	0.0261968	0.0318121	0.0794615	0.116163	1.02579	0.322434	0.500659	0.129718	0.0902851
GH_A01G0399	9.63974	8.61071	4.41775	4.34846	1.70199	2.02744	0.922906	2.33851	2.49782	3.23054	12.2333	8.73955	21.085	15.7356	3.23899	3.26996	4.17987	4.17625	2.09866	5.1987	1.9257	1.23343	17.8962	18.1896
GH_A01G0400	26.4864	25.3377	0.622478	0.683412	0.210748	0.460252	0.879943	1.85804	0.261708	1.46674	30.7153	27.617	24.1301	26.0636	1.03805	1.17208	0.284663	0.474029	1.03946	0.786777	2.49179	0.560004	10.2146	10.368
GH_A01G0401	0.0741807	0	0	0	0	0	0	0	0	0	0.0657836	0	0	0	0	0	0	0.0776657	0	0	0.0859492	0	0	0
GH_A01G0402	0	0.0127204	0	0	0	0	0	0	0	0	0	0	0	0	0	0	0	0	0	0	0	0	0	0
GH_A01G0403	0	0	0	0	0	0	0	0	0	0	0	0	0	0	0	0	0	0	0	0	0	0	0	0
GH_A01G0404	0	0	0	0	0	0	0	0	0	0	0	0	0	0	0	0	0	0	0	0	0	0	0	0
GH_A01G0405	0	0	0	0	0	0	0	0	0	0	0	0	0	0	0	0	0	0	0	0	0	0	0	0
GH_A01G0406	2.80971	3.01064	2.27815	1.95743	1.60966	2.03231	1.26017	1.07703	0.499723	2.4506	2.25207	2.9549	4.66409	3.34731	2.60154	2.01424	2.31011	2.376	1.61266	1.00155	0.62605	0.467822	0.997388	3.02102
GH_A01G0407	0	0	0	0	0	0	0	0	0	0	0.0354991	0.042099	0.0523546	0	0	0	0	0	0	0	0	0	0.123153	0.333339
GH_A01G0408	0	0	0	0	0	0	0	0	0	0	0	0	0	0	0	0	0	0	0	0	0	0	0	0
GH_A01G0409	3.62009	3.59488	0.316006	0.318028	0.347711	0.219048	0.0957237	0.791658	0	0.356789	1.97459	1.60142	3.77641	4.11383	0.197616	0.252882	0.234832	0.225605	0.230865	0.649048	0.266311	0.0355364	0.545071	0.956983
GH_A01G0410	1.86608	1.80215	0.391536	0.271492	0.816287	0.685649	0.424473	1.29172	0.233924	2.11221	1.67478	2.08073	1.235	2.07606	0.438151	0.325935	0.310985	0.282469	0.748447	1.53673	0.573093	0.417126	0.830018	1.471
GH_A01G0411	0	0	0	0	0	0	0	0	0	0	0	0	0	0	0.0294555	0	0	0	0	0	0	0	0	0
GH_A01G0412	1.0504	0.733419	0	0.151001	0.349239	0.228811	0	0.0879727	0	0.24306	0.798425	0.473434	1.37379	1.22777	0	0.310769	0.0943455	0	0	0.0869201	0	0	0.538589	0.714026
GH_A01G0413	0.977765	0.85338	0.992212	1.44074	1.0728	1.20694	0.349035	0.77795	0.0807398	0.678757	1.14579	1.10174	1.37013	1.51022	1.36106	1.22944	1.36124	1.16994	0.521112	1.13274	0.566442	0.388726	1.50404	1.57855
GH_A01G0414	0	0	0	0	0	0	0	0	0	0	0	0	0	0	0	0	0	0	0	0	0	0	0	0
GH_A01G0415	8.1428	8.86574	0.667463	0.999275	1.25315	1.21135	0.710715	1.26784	0.357155	1.04849	7.61244	6.05717	4.79093	8.6408	1.08778	1.23394	1.52618	1.57107	0.835935	1.50832	0.588066	0.600475	2.64769	2.6776
GH_A01G0416	2.74876	3.05219	0.611513	0.725083	0.720484	0.732474	0.652037	0.500657	0.33937	1.18154	2.53227	3.03113	2.44322	3.05694	0.887198	0.607958	0.369137	0.39117	0.643324	0.401917	0.463811	0.462117	1.77888	1.26986
GH_A01G0417	0.84566	1.78382	0	0.268731	0.124306	0.271471	0.148291	0.521872	0	0.192251	0.710463	0.982977	2.61951	1.45667	0.102046	0.184355	0.0559677	0.0465994	0.25546	0.36094	1.23767	0.165154	0.365145	0.423575
GH_A01G0418	0	0	0.0332447	0	0	0	0	0	0	0	0	0	0	0	0	0.0375584	0	0	0	0	0	0	0.0371954	0
GH_A01G0419	8.36192	7.0609	0.293526	0.250646	0.563137	0.289372	0.0790347	0.208607	0	0.230544	4.22834	2.88145	6.46871	7.65275	0.367116	0.478997	0.223719	0.26078	0	0.53589	0.0412277	0.220056	1.13118	1.9048
GH_A01G0420	8.54688	7.50717	7.87167	10.7197	8.30267	7.72297	5.59432	5.42221	5.15516	6.46503	8.3117	9.63989	7.56014	7.38398	9.65585	7.99522	6.23037	7.04634	5.35583	6.26618	5.7886	6.79225	9.61162	9.3323
GH_A01G0421	0	0	0	0	0	0	0	0	0	0	0	0	0	0	0	0	0	0	0	0	0	0	0	0
GH_A01G0422	15.9997	17.8304	47.6879	46.442	30.7597	31.6099	15.9135	17.3772	12.6341	15.2185	28.3249	29.7668	14.1389	21.1597	46.7326	48.2582	38.1619	39.4913	18.9756	20.6305	18.7885	17.5772	27.9575	28.2691
GH_A01G0423	13.359	12.3125	15.9528	15.594	21.9594	23.2026	9.32564	12.71	6.97179	15.0028	13.2684	11.962	14.0773	12.6703	13.6516	15.019	14.5906	16.3843	8.76289	11.9389	12.4711	7.08144	15.5784	13.8031
GH_A01G0424	20.2421	22.1182	3.47151	3.54313	9.23283	6.47401	11.5284	28.3561	14.6601	35.7946	17.8014	15.5198	13.9066	19.7741	2.83025	2.77443	6.05031	6.41813	17.0206	21.6465	22.657	16.7259	5.75416	6.95861
GH_A01G0425	0.00779691	0	0	0	0	0	0	0.00914205	0	0.00841953	0	0.00819981	0.0101973	0	0	0	0	0	0	0	0	0	0.0159914	0
GH_A01G0426	0.0209744	0	0	0	0	0	0	0	0	0	0.0186002	0	0	0	0	0	0	0	0	0	0	0	0	0
GH_A01G0427	0	0	0	0	0	0	0	0	0	0.0363551	0	0	0	0	0	0	0	0	0	0	0	0	0	0
GH_A01G0428	0.0462324	0.0677896	0	0	0	0	0	0	0	0.0249621	0.0409989	0	0.030233	0.0270195	0.0264996	0	0	0.0242022	0	0	0	0	0.0948221	0.0274988
GH_A01G0429	0.109645	0.0535901	0	0	0	0	0	0	0	0	0.0972334	0.0576555	0	0.0320398	0	0	0	0	0	0.0317558	0	0	0.11244	0.0326082
GH_A01G0430	1.96721	2.72796	0.0838646	0.276222	0.383312	0.0465063	0.203232	0.321851	0.0528888	0.395219	1.66339	1.20283	2.87203	1.8716	0.314671	0.14212	0.115056	0.28739	0.105033	1.007	0.371049	0.226343	0.844478	1.46941
GH_A01G0431	1.87571	2.09548	0.0491207	0	0.249457	0	0.29759	0.628376	0.123911	0.405099	1.56834	1.69083	1.33173	2.00452	0.307179	0.110989	0.269559	0.168329	0.0615191	1.17963	0.248376	0.397717	0.934288	0.956285
GH_A01G0432	0	0	0	0.0166826	0	0.0168527	0	0	0	0	0.0147016	0	0	0.0193776	0	0	0	0.0520714	0	0	0	0	0.0510028	0
GH_A01G0433	0.0196557	0.0192138	0	0	0.0182985	0	0	0	0	0	0	0	0	0	0	0.0203535	0	0	0	0.045542	0	0	0	0
GH_A01G0434	0.10359	0	0	0	0	0	0	0	0	0.391516	0.114829	0.108943	0.0677409	0	0	0	0	0.0271141	0.0297281	0.390026	0	0	0.0265577	0
GH_A01G0435	2.65125	2.01573	0.771447	0.635223	0.47013	0.299459	0.186948	0.246718	0.340556	0.772545	1.3435	1.372	3.08221	2.45947	0.578914	0.566506	0.158755	0.176242	0.289849	0.536286	0.0487597	0.0520516	1.51047	1.10136
GH_A01G0436	0.707604	0.153711	2.81047	3.71852	1.09791	2.15795	0.0873168	0.0921869	0	0.254703	3.90447	4.46502	0.61697	0.183797	1.80261	2.60525	0.39546	0.658531	0.541515	0.91084	0	0.194492	7.17582	6.35996
GH_A01G0437	7.82494	8.6862	1.25613	1.06769	1.27584	0.988689	0.981947	0.984879	0.25554	2.43469	4.90055	5.57919	7.05395	10.128	1.4697	1.0529	0.611499	0.370285	1.42095	6.76046	0.614667	0.820208	2.94683	4.57536
GH_A01G0438	0.251646	0.159169	0	0	0.0413418	0.0300954	0.0493187	0.138852	0	0.0799238	0.0787624	0.0311353	0.13552	0.31144	0	0	0	0	0.0849615	0.0342977	0.120058	0	0.151801	0.176092
GH_A01G0439	0.548842	0.330157	0.0386964	0.127453	0	0	0	0.297014	0	0	0.187198	0.310802	2.04301	0.986951	0.145194	0.087435	0.0530883	0.0442021	0	0	0	0	0.562834	0.301337
GH_A01G0440	0.647253	0.723089	0.0847505	0.13957	0	0	0	0.37946	0	0.34947	0.532986	0.388971	1.14885	1.02674	0.0529992	0.0478738	0.0581355	0	0	0.2678	0	0	0.379288	0.109995
GH_A01G0441	9.00342	9.90116	1.62098	2.31895	2.44468	2.99633	2.14265	3.26756	1.23911	2.48847	6.98622	7.77784	6.23811	8.76976	2.94892	2.66374	1.61735	1.79551	1.90709	2.04883	2.0491	1.72344	6.32018	5.4827
GH_A01G0442	0.952983	0.828054	0.388212	0.426214	0.131434	0	0	0	0	0	12.7079	13.8085	1.75416	1.19641	0.445079	0.548232	0.088766	0	0	0.0408899	0.0817904	0	32.1778	29.8111
GH_A01G0443	0.214659	0.174862	0.0655835	0	0	0	0	0	0	0	0.888348	1.12876	0	0.167271	0.041013	0.0370467	0	0	0	0	0	0	0.183443	0.170238
GH_A01G0444	0.0386935	0.0378237	0.0118218	0	0	0	0	0	0	0.139278	0.160129	0.0949503	0.0337374	0.0452272	0.0295713	0.053423	0.0162185	0.0135038	0	0.119537	0	0	0	0.0460294
GH_A01G0445	0	0	0	0	0	0	0	0.0229095	0	0.0210989	0.0519808	0	0	0	0.0447969	0.0809295	0	0	0	0.0226355	0.0452768	0	0	0
GH_A01G0446	0	0	0	0	0	0	0	0	0	0	0	0	0	0	0	0	0	0	0	0	0	0	0	0
GH_A01G0447	2.70361	2.89574	0.0118567	0.0130174	0.0842992	0.0394502	0.0718321	0.500534	0	1.28514	1.41101	1.19719	1.20122	1.67835	0.0296587	0.0535809	0.0487994	0.040631	0.712772	5.81466	0.104917	0.0480003	0.172455	0.215439
GH_A01G0448	20.1085	22.7262	0.236901	0.260091	0.721853	0.446662	1.14818	4.83373	0.403381	15.9927	7.87325	9.81272	14.2652	18.4286	0.696293	0.602192	0.601267	0.676518	4.80648	27.1732	3.53373	1.91812	2.01441	2.32138
GH_A01G0449	0	0	0	0	0	0	0	0.0520109	0	0.0239501	0	0	0	0	0	0	0	0	0	0.0513886	0	0	0	0
GH_A01G0450	0	0	0	0	0	0	0	0	0	0.214825	0.17642	2.71985	0	0	0	0	0	0	0.456732	6.22269	0	0.246062	1.02006	0
GH_A01G0451	0	0	0	0	0	0	0	0	0	0	0	0.422709	0	0	0	0	0	0	0	0	0	0	0	0
GH_A01G0452	0	0	0.0311373	0.0341853	0	0.0172669	0	0	0	0	0	0	0	0	0.0389438	0.0527664	0	0.0177837	0	0	0	0	0.0174188	0.0404122
GH_A01G0453	0	0	0	0	0	0	0	0	0	0	0	0	0	0	0	0	0	0	0	0.169011	0	0	0	0
GH_A01G0454	0.410312	0.267392	0	0	0	0	0	0	0	1.32923	1.21289	1.72606	0	0	0	0	0.171984	0.143196	0.314003	1.90138	0.633876	0	0	0
GH_A01G0455	0	0	0	0	0	0	0	0	0	0	0	0	0	0	0	0	0	0	0	0	0	0	0	0
GH_A01G0456	0	0	0	0	0	0	0	0	0	0	0	0	0	0	0	0	0	0	0	0	0	0	0	0
GH_A01G0457	0	0	0	0	0	0	0	0	0	0	0	0	0	0	0	0	0	0	0	0	0	0	0	0
GH_A01G0458	10.9607	9.09599	0.575566	1.03403	1.00976	0.638349	0.316998	1.13791	0.461972	2.28089	5.36623	5.28325	6.12231	10.5428	0.392655	0.945819	0.358923	0.179307	0.393187	3.50515	0.661435	0.494264	2.6344	3.05595
GH_A01G0459	0	0.132318	0	0	0	0	0	0	0	0	0	0	0	0.158217	0	0	0	0	0.155383	1.41133	0	0	0	0
GH_A01G0460	0	0	0	0	0	0	0	0	0	0	0	0	0	0	0	0	0	0	0	0	0	0	0	0
GH_A01G0461	0	0	0	0	0	0	0	0	0	0	0	0	0	0	0	0	0	0	0	0	0	0	0	0
GH_A01G0462	9.89712	12.1695	0.519852	1.02733	1.21442	0.749525	0.346438	0.232757	0.196705	1.10243	6.94095	5.75602	6.04555	11.3031	1.0728	0.969056	0.927154	0.950105	0.390639	0.985596	0.920009	0.385834	2.64642	2.46266
GH_A01G0463	0.937857	0.693171	0.0628984	0.0230185	0.0212951	0.325544	0.12702	0.402314	0.0793332	1.92669	0.953404	1.13066	0.807757	0.909061	0.262226	0.28424	0.0575278	0.0239492	1.33916	12.879	0.371049	0.282929	0.750647	0.78913
GH_A01G0464	30.6917	30.9704	60.6522	59.5538	55.5305	57.7264	54.2313	43.8941	58.0114	55.4655	38.5682	42.4387	16.2363	31.1768	55.5685	57.691	55.6579	53.5176	41.5196	44.1981	44.3633	45.2817	36.1318	35.2335
GH_A01G0465	0	0	0	0	0	0	0	0	0	0	0	0	0	0	0	0	0	0	0	0	0	0	0	0
GH_A01G0466	0	0	5.69026	5.96005	0	0.145079	0	0	0	0	2.15155	2.02625	0	0	7.8531	6.50251	0	0.0747111	0	0	0	0	1.68309	2.7164
GH_A01G0467	0	0	0	0	0	0	0	0	0	0	0	0	0	0	0	0	0	0	0	0	0	0	0	0
GH_A01G0468	0	0	0	0	0	0	0	0	0	0	0	0	0	0	0	0	0	0	0	0	0	0	0	0
GH_A01G0469	20.3229	20.3125	14.7554	14.2467	13.6052	16.365	6.33996	12.8517	5.80765	8.87696	18.2249	19.8122	21.8014	16.8151	19.6327	18.6799	13.0648	10.7584	7.47055	9.12661	9.12781	6.63726	24.3536	24.0402
GH_A01G0470	8.56622	9.16092	0.313167	0.19647	0.727041	0.396946	0.271039	1.23047	0.112856	1.9502	3.96059	3.38796	11.5865	7.55944	0.30775	0.379075	0.398952	0.383276	0.784425	1.86604	0.763478	0.573536	2.52777	2.87419
GH_A01G0471	10.5515	11.5414	23.7271	21.2699	18.7615	21.6937	21.854	19.6518	17.8854	15.9737	15.3143	16.2348	12.735	12.1349	19.7968	20.3767	18.6863	18.5778	16.7469	15.8792	15.0165	19.5553	16.7004	18.727
GH_A01G0472	0.111271	0.10877	0.611927	0.111971	0.103588	0	0	0	0	0	0	0.117021	0.145528	0.26012	0.892902	0.460886	0.279838	0.116499	0	0	0	0	0.228216	0
GH_A01G0473	0	0	0	0	0	0	0	0	0	0	0	0.0151909	0	0	0	0	0	0	0	0	0	0	0	0
GH_A01G0474	0	0	0	0	0	0	0	0.0276644	0	0	0	0	0	0	0	0	0	0	0	0	0	0	0	0
GH_A01G0475	0	0	0	0	0	0	0	0	0	0	0	0	0	0	0	0	0	0	0	0	0	0	0	0
GH_A01G0476	29.0989	33.6481	17.7266	12.677	12.0582	14.6099	6.30569	8.73783	7.38442	12.6457	22.3433	25.0046	80.7563	49.7743	16.2722	11.2076	6.91655	6.13035	5.90666	19.5277	11.307	5.26706	32.5701	32.7162
GH_A01G0477	10.2519	11.8491	2.02181	1.16271	2.30777	2.77624	1.98314	3.12831	2.50151	3.19867	6.1665	6.60598	10.5232	12.646	2.96219	2.80625	2.03409	1.95755	1.54339	2.62847	2.21501	1.94881	3.20999	4.34842
GH_A01G0478	1.21865	1.61396	1.33317	1.12743	1.00642	1.45861	0.28378	0.161327	0.113616	0.106126	1.01098	0.74417	1.05399	0.964937	1.39702	1.42475	1.40883	1.39938	0.112816	0.387107	0.022774	0.0486231	0.342665	0.233822
GH_A01G0479	0.15701	0.0383702	0.0179889	0	0	0.0199511	0	0	0	0	0.0348093	0.0619215	0	0.0229403	0.0224989	0.0406462	0	0	0	0	0	0	0	0
GH_A01G0480	26.3808	23.7011	5.38971	6.4442	8.69885	7.36968	9.84055	11.3339	6.4255	13.0042	17.2513	11.9448	24.7576	26.5043	6.51012	5.79713	5.72295	5.60837	10.0327	19.737	11.1531	6.7252	10.2431	10.8281
GH_A01G0481	0.22725	0.320871	0.416581	0.431951	0.39961	0.462022	0.252379	0.266456	0.467049	0.463527	0.492618	0.477986	0.0330237	0.147568	0.0289457	0	0	0	0.0289849	0	0.0877674	0	0	0.0300372
GH_A01G0482	0	0	0	0	0	0	0	0	0	0	0	0	0	0	0	0	0	0	0	0	0	0	0	0
GH_A01G0483	0	0	0	0	0	0	0	0	0	0	0	0	0	0	0	0	0	0	0	0	0	0	0	0
GH_A01G0484	0	0	0	0	0	0	0	0	0	0	0	0	0	0.0187388	0.0367565	0.0166009	0.0201593	0.0167849	0	0	0	0	0.0328809	0.0190712
GH_A01G0485	0	0	0	0	0	0	0	0	0	0	0	0	0.0676076	0	0	0	0	0	0	0	0	0	0	0
GH_A01G0486	9.47689	13.0418	5.6776	6.49976	6.21026	5.75872	5.968	7.91488	6.1818	8.00398	10.9394	12.6392	5.98954	11.8197	6.88861	6.27725	4.66021	5.09963	6.07749	6.25615	7.66785	6.58117	8.27972	8.28202
GH_A01G0487	17.5903	15.7506	3.62826	3.87122	4.93087	4.10904	5.97518	8.53111	5.67201	11.108	12.7562	11.3458	14.6931	13.4246	4.15442	4.70525	4.03122	4.84496	6.78408	8.88117	6.10459	5.13753	7.28982	7.03035
GH_A01G0488	6.13716	6.83563	1.48742	1.27673	1.1262	1.19976	1.70395	1.83359	1.36441	1.78426	4.65748	3.72364	8.52828	6.96654	1.52209	1.03881	1.89221	1.63726	1.93059	2.46111	1.88026	0.985355	3.50991	3.33446
GH_A01G0489	0	0	0.0514298	0.112928	0.104473	0	0	0	0	0	0	0.0590106	0	0	0.0643238	0	0.0705576	0.0587472	0.128822	0	0.260052	0	0	0.133498
GH_A01G0490	0.0431908	0	0	0	0	0	0	0	0	0	0	0.0454226	0	0	0	0	0	0	0	0	0	0	0.0442919	0
GH_A01G0491	0	0	0	0	0	0	0	0	0	0	0	0	0	0	0	0	0	0	0	0	0	0	0	0
GH_A01G0492	6.43793	6.45882	11.0252	7.84234	5.20479	4.99447	7.43207	6.95268	7.05093	7.13498	5.93453	5.16705	7.97682	8.31713	7.57444	8.15769	8.84109	7.53859	7.29298	6.47695	4.80928	5.23875	8.60006	11.7901
GH_A01G0493	9.87508	8.79024	0.101131	0.0555153	0.924457	1.06554	0.122537	1.22903	0	7.8637	6.80031	8.99292	6.56589	7.60906	0.379456	0.399887	0.554974	0.288799	1.89985	11.8876	0.12784	0.682358	3.67734	3.47825
GH_A01G0494	52.189	50.2069	0.101131	0	0.205435	0.0560811	0	0.194057	0	0.119147	16.6339	15.491	2.30888	40.1088	0.189728	0.114253	0.0693717	0.173279	0.0633284	0.830854	0	0	0.62232	0.656274
GH_A01G0495	11.1684	9.34005	1.44995	2.00577	2.06177	1.99406	0.562194	2.00323	1.38989	2.22073	6.17256	6.58814	13.6137	9.87391	2.13989	1.93295	1.55159	1.49062	1.59801	3.92188	1.90621	1.09572	4.63965	4.81753
GH_A01G0496	9.60253	8.23728	5.74785	5.32449	4.56096	3.78506	1.74112	5.28493	2.71864	3.80914	9.73205	6.389	14.0967	10.5368	4.71772	4.87026	2.71067	5.33459	3.59932	4.08654	6.58474	3.39346	7.63671	10.0243
GH_A01G0497	0	0	0.131525	0.0722002	0.133589	0.0729361	0.239048	0.252381	0.414729	0.077478	0.0636268	0.226369	0	0	0.0822501	0	0.270663	0.150239	0	0	0	0.0887438	0.220733	0.426757
GH_A01G0498	21.4457	22.8394	21.1068	17.8879	32.1569	37.6805	58.8511	57.3571	38.9596	36.9731	33.9459	42.7709	15.367	17.4721	27.1704	26.2859	52.2408	54.0356	42.3953	38.1446	36.9403	37.1024	48.7147	46.2973
GH_A01G0499	156.183	191.984	219.315	193.754	257.888	277.307	232.393	326.099	295.514	293.782	188.986	240.055	150.708	133.08	215.251	202.136	222.603	222.449	258.335	255.396	321.601	305.837	281.535	278.089
GH_A01G0500	35.9314	35.2249	5.46681	7.10648	8.75302	7.59996	7.26796	10.4901	5.60237	12.8814	15.9779	14.7015	28.467	25.2477	5.62661	5.57571	6.19794	5.87601	6.82289	9.165	7.53452	5.53291	6.68989	7.90821
GH_A01G0501	26.9856	31.2427	7.82247	7.75373	6.91586	5.72529	4.02921	5.26678	2.79615	4.29086	16.0867	13.6995	25.397	30.0884	6.69408	6.54762	4.43176	3.50906	2.57813	3.52255	4.76408	3.29076	7.97254	9.00166
GH_A01G0502	5.47561	5.38054	5.4392	6.0005	5.23097	5.04167	5.28515	4.97487	4.87189	6.06765	6.45742	7.14544	4.83675	5.16037	4.63384	4.39352	6.02019	5.85291	4.21231	4.45039	5.01564	3.75863	4.90963	6.27501
GH_A01G0503	0	0	0	0	0	0	0	0	0	0	0	0	0	0	0	0	0	0	0	0	0	0	0	0
GH_A01G0504	0	0	0	0	0	0	0	0	0	0.0150355	0	0	0	0	0	0	0	0	0	0	0	0	0	0
GH_A01G0505	0	0	0	0	0	0	0	0	0	0	0	0	0	0	0	0	0	0	0	0	0	0	0	0
GH_A01G0506	0	0	0	0	0.0119369	0	0.0284803	0.165378	0	0	0	0	0	0	0	0.026555	0.0161235	0.0134246	0	0	0.0445694	0.0475785	0	0
GH_A01G0507	0	0	0	0	0	0	0	0	0	0	0	0	0	0	0	0	0	0	0	0	0	0	0	0
GH_A01G0508	0	0	0	0	0	0	0	0	0	0	0	0	0	0	0	0	0	0	0	0	0	0	0	0
GH_A01G0509	0	0	0	0	0	0	0	0	0	0	0	0	0	0	0	0	0	0	0	0	0	0	0	0
GH_A01G0510	6.1527	6.94445	2.38366	1.8936	1.59435	2.40724	2.25421	3.69386	2.15098	1.82654	7.51872	8.33846	4.83922	5.93124	1.81785	1.59826	2.36623	2.43503	2.49989	1.27371	2.0088	2.90282	4.27142	4.77886
GH_A01G0511	3.78089	4.63667	0.882115	1.03764	2.36788	1.74703	0.15269	1.37025	0	22.4183	9.63196	8.38631	2.15778	4.17826	1.02447	0.569472	3.28481	2.37511	7.10207	63.95	4.06211	2.12567	2.74934	4.49771
GH_A01G0512	0	0	0	0	0	0	0	0	0	0	0	0	0	0	0	0	0.0358923	0	0	0	0	0	0	0
GH_A01G0513	0	0.16851	0.0790015	0	0.053494	0.0584127	0	0.0336876	0.0664292	9.36959	1.68158	8.27905	0.112729	0.0335822	0.032936	0.0297509	0	0	1.8799	12.8478	0.0998666	0.142145	2.8874	4.06718
GH_A01G0514	0	0	0	0	0	0	0	0	0	0	0	0	0	0	0	0	0	0	0	0	0	0	0	0
GH_A01G0515	19.6815	19.9403	21.4885	22.4206	14.7689	14.0491	7.48638	8.38008	8.68494	6.28531	27.1886	25.083	12.5694	24.8876	22.0501	21.4875	9.41267	8.88584	7.94008	6.74303	9.4258	8.22051	15.1582	14.8786
GH_A01G0516	0	0	0	0	0	0	0	0	0	0	0	0	0	0.118055	0	0	0	0	0	0	0	0	0	0
GH_A01G0517	0	0	0	0	0	0	0	0	0	0	0	0	0	0	0	0	0	0	0	0	0	0	0	0
GH_A01G0518	49.0085	50.5931	70.5282	59.6873	65.8783	77.9886	54.6822	54.2413	42.8897	47.2341	42.4454	50.8184	66.4928	44.7029	62.4823	59.997	75.449	52.7495	43.3763	48.5515	60.4983	58.6344	74.2126	75.1907
GH_A01G0519	20.7016	22.7177	3.40979	3.28114	2.36319	2.64722	2.11438	2.69416	0.758954	1.86683	14.6323	12.7268	14.1385	19.235	3.1107	3.37638	1.76112	1.69544	1.68306	2.48447	1.41988	1.05561	6.79969	6.69028
GH_A01G0520	0	0	0	0	0	0	0	0	0	0	0	0	0	0	0	0	0	0	0	0	0	0	0	0
GH_A01G0521	0	0	0	0	0	0	0	0	0	0	0	0	0	0	0	0	0	0	0	0	0	0	0	0
GH_A01G0522	2.31267	2.47946	6.80363	5.89313	4.13234	3.60226	3.76976	4.50485	5.82152	4.63217	2.24935	2.54986	3.51252	2.35438	5.30233	5.60069	3.09571	4.06157	3.59677	4.96951	3.71682	6.55141	3.06017	2.7955
GH_A01G0523	44.8231	40.5994	107.896	105.883	123.639	113.038	112.633	110.987	138.74	103.03	47.4849	50.9168	51.9117	40.4316	101.314	102.674	90.2193	95.027	99.5803	94.4133	109.534	102.443	49.2469	53.7161
GH_A01G0524	0.117232	0.114597	16.2968	17.8135	31.2496	38.5721	4.90404	6.87286	6.7312	8.81935	0.0693077	0.0821934	0.0511081	0.137028	7.79467	7.32412	24.8148	23.075	7.17722	23.7672	13.2208	8.45839	0.0400736	0
GH_A01G0525	0	0	0.064356	0	0.163414	0.17844	0	0	0	0	0	0.221527	0	0	0.0804908	0	0.0441456	0.0367563	0.0402999	0.0813424	0	0.0868455	0.036002	0
GH_A01G0526	0.0215246	0.0631221	8.73986	8.4041	14.5478	18.905	5.73714	6.91523	5.84768	8.76277	0	0	0	0	7.89601	8.02396	23.0605	26.8852	4.12631	5.01216	10.5743	5.32463	0	0.0256054
GH_A01G0527	22.81	17.7789	30.2399	36.874	34.7368	28.329	21.6125	18.9691	23.8528	19.5678	16.6042	11.3075	21.1588	23.2164	32.8298	34.3719	37.6119	42.3276	21.9931	20.4495	19.482	18.2701	13.2586	13.1091
GH_A01G0528	0.2525	0.123412	2.19862	1.39749	2.23312	2.69513	1.2619	1.62834	0.437858	1.63598	0	0.132774	0.330237	0.295136	1.15783	0.522929	1.42879	1.45399	1.01447	1.17008	3.5107	1.24924	0	0
GH_A01G0529	0	0.0578146	0.867356	1.07129	0.275301	0.180369	0.197053	0.138696	0	0.191601	0.367144	0.311002	0.232058	0	0.271203	0.734927	0.0743715	0.123845	0.203678	0.274073	0.548217	0.512076	0.181956	0.140715
GH_A01G0530	0.0605069	0.0591467	0	0	0.337974	0.123017	0.0671977	0.0709457	0	0	0.160973	0.636336	0	0.0707239	0	0.0626551	0	0	0.138914	0.490678	0.140212	0	0	0.0719785
GH_A01G0531	12.2163	11.7101	3.4739	3.33721	4.88305	4.64404	4.39712	6.34854	3.20795	4.89669	7.53239	8.54133	7.21415	10.4028	4.50001	5.29128	4.46804	4.00359	4.07881	7.87994	6.2342	3.18105	5.34425	5.71635
GH_A01G0532	0.582379	0.569287	1.60137	1.45623	1.11719	1.20197	1.39155	1.3657	0.795677	0.933798	1.20506	0.89087	1.06173	0.84574	1.51732	1.53505	0.865468	1.14557	1.19524	1.84004	0.613428	0.371078	1.50211	1.97341
GH_A01G0533	9.38271	8.88784	4.18015	5.02782	7.40975	6.85083	2.12922	5.68806	1.6791	3.1682	6.6977	8.27898	6.0787	7.94517	4.69535	3.9104	3.50665	2.88927	2.06742	5.35078	3.87057	2.69471	5.09396	7.49866
GH_A01G0534	38.3473	40.845	309.713	277.388	159.623	197.776	81.3156	78.5609	64.5557	60.3002	118.56	149.294	42.4762	38.3677	248.398	250.129	147.963	134.355	84.8031	73.0129	78.7497	84.3531	268.344	261.256
GH_A01G0535	47.9439	45.9891	25.056	28.4117	37.8674	33.8699	28.6656	26.7926	26.6239	32.7817	44.1081	36.1726	34.462	52.3689	29.6921	27.5639	30.0122	31.9089	31.4147	34.8225	24.1537	22.566	27.1442	27.2182
GH_A01G0536	8.52597	9.48028	0.996368	0.943759	1.09137	0.801705	0.875861	1.74946	1.50312	4.62642	5.02796	4.86435	8.33527	10.6632	0.928518	1.34637	1.9566	1.60677	1.59041	4.04969	1.82754	1.39728	2.79787	3.16951
GH_A01G0537	0	0	0	0	0	0	0	0.174946	0	0	0	0	0	0	0	0	0	0	0	0	0	0	0	0
GH_A01G0538	0	0	0	0	0	0	0	0.119343	0	0.329732	0.72209	0.963383	0	0	0	0	0	0	0	0	0	0	0	0
GH_A01G0539	0.610697	0.298485	0.186582	0.204847	0.379019	0.206935	0.113038	0.358028	0.117667	0	2.52731	4.17466	0.665594	0.594848	0.233361	0.210793	0.895917	0.426259	0.116839	0.23583	0.235861	0.125892	1.35691	1.08972
GH_A01G0540	1.77604	2.35615	0.174414	0.191487	0.472401	0.257919	0.35222	0.669357	0.219987	0.958931	1.29374	2.20135	7.05144	4.07773	0.363569	0.262728	0.239282	0.0664098	0.582499	2.2045	1.17589	0.627637	0.975705	1.50911
GH_A01G0541	13.8827	10.7911	1.45641	0.757412	1.24569	1.10519	1.67181	3.92235	0.48341	4.0639	9.56712	7.21208	13.3441	16.1291	0.958711	1.38559	0.94646	1.66363	1.72802	5.03805	2.42245	1.13784	6.17491	6.4666
GH_A01G0542	0	0	0	0	0	0	0	0	0	0	0	0	0	0	0	0	0	0	0	0	0	0	0	0
GH_A01G0543	0	0	0	0	0	0	0	0	0	0	0	0	0	0	0	0	0	0	0	0	0	0	0	0
GH_A01G0544	0.037948	0.012365	0	0	0	0	0	0	0	0	0.0673046	0.013303	0.049631	0	0.0145007	0	0	0	0	0.0146542	0	0	0	0.0752376
GH_A01G0545	3.43833	3.93104	1.80611	1.19379	1.23544	1.41036	0.781573	0.801589	0.674109	1.06393	2.90647	2.53755	3.52388	5.12353	1.10641	1.22844	1.16307	1.43152	0.64628	1.25788	1.07167	0.67149	1.46401	1.86571
GH_A01G0546	7.19653	6.37435	0.99615	1.71439	1.85948	0.895792	0.782921	0.309971	0.0679153	0.41235	10.706	8.58783	4.03377	8.89238	1.71732	1.76415	0.554043	0.276782	1.8208	2.48413	1.83781	0.363313	5.06057	4.85702
GH_A01G0547	1.42318	1.30143	4.46036	3.83443	47.9533	55.816	767.08	727.074	683.43	556.134	1.13994	0.917347	1.14082	0.858578	2.68406	2.5671	133.469	133.912	606.734	440.003	490.008	628.424	1.93026	1.52916
GH_A01G0548	18.0707	17.466	5.11779	6.06146	5.54463	7.05205	2.48043	5.91208	2.42552	5.40829	16.5653	17.0471	11.5957	21.2407	4.69398	5.6417	4.89357	4.74762	4.5838	15.1326	13.7623	6.94809	8.91865	9.25888
GH_A01G0549	3.69635	3.54676	0	0.0456395	0	0	0.0251846	0.0531786	0.104864	0.0489758	1.95067	1.50248	2.37269	4.10846	0.0519923	0.0234821	0	0.0474848	0.0520628	0.262712	0.0788239	0.112194	0.604634	0.377669
GH_A01G0550	2.43385	2.8174	0.410936	0.322259	0.536636	0.52087	0.142263	0.300394	0.0740443	0.138327	2.61273	2.15547	7.03646	3.5186	0.367116	0.331613	0.322156	0.134115	0.147046	0.667801	0.0742098	0.0792201	1.90477	2.28575
GH_A01G0551	4.74479	4.19831	16.1586	17.6168	1.98011	0.956349	0.317986	0.287761	0.0472868	0.220849	30.8685	25.8533	4.76117	5.1157	20.9599	23.5074	1.3373	1.11345	0.469538	0.142159	0.236963	0	75.5451	71.6251
GH_A01G0552	8.72563	9.17934	6.42351	5.90945	6.60166	7.20867	6.30652	12.9268	8.48619	22.4642	10.7102	12.7015	5.65165	6.70221	6.50973	5.88019	5.71248	5.16231	7.3453	20.2493	17.235	10.5526	4.7155	5.10758
GH_A01G0553	21.722	22.7123	12.2009	11.5687	11.0405	9.77982	14.1787	21.2128	14.8993	20.255	22.4825	20.9991	24.7693	23.3389	15.1211	13.7841	12.9345	15.2672	18.6145	23.6927	19.84	14.2943	21.0968	22.9611
GH_A01G0554	1.32181	1.89508	0.134615	0.236468	0.246108	0.358317	0.391461	0.482177	0.0679153	1.83971	1.48477	0.803178	1.65192	0.789671	0.303056	0.304164	0.184681	0.215275	0.472059	0.476408	1.29328	0.508639	0.963918	1.04828
GH_A01G0555	0.935552	0.977592	0.532241	0.357098	0.450493	0.590298	0.680728	0.643043	0.559425	0.801241	1.05852	0.576767	1.98304	0.829572	0.369822	0.300652	0.608494	0.574192	0.62955	0.485856	0.822325	0.957648	0.760906	0.882664
GH_A01G0556	0	0	0.0254431	0.0279337	0.155053	0.423276	0.339114	0.32548	0.0641821	0	0	0	0	0	0.0954658	0.057489	0.139623	0.203442	0.796626	0.160793	1.51165	0.24034	0.0284667	0
GH_A01G0557	14.8404	17.5065	9.79826	9.87151	15.7358	17.6686	10.5593	14.5989	5.81574	10.8647	17.0417	17.9881	12.3693	15.3177	10.6689	11.1218	9.8367	9.45424	10.7988	15.3567	14.193	10.049	9.3892	9.216
GH_A01G0558	2.49304	3.41179	0.304673	0.501745	1.00572	0.50686	0.461453	3.89752	0.19214	3.05107	1.47389	1.57312	5.10822	4.27387	0.762115	0.860516	1.88094	0.696042	2.38484	1.92545	2.79226	0.616713	0.937418	1.68056
GH_A01G0559	0	0	2.22862	0.489357	0.452718	0.164782	0	0	0	0	0	0.170475	0	0	0.743297	0	0.611499	0.169714	0	0	0.187815	0	0.166231	0.192831
GH_A01G0560	8.46977	9.03862	0.915305	1.11656	1.51501	1.01515	1.84841	4.11985	2.60824	3.99394	5.11667	4.27869	11.0774	9.20825	0.890386	0.957475	1.06969	0.851917	2.33512	3.17075	6.51374	3.06504	2.84466	4.31181
GH_A01G0561	4.36512	5.58773	1.04786	1.35961	1.35457	1.05651	0.384747	0.853033	1.08136	2.09497	4.20894	3.78914	8.92598	6.19553	6.03659	5.7398	5.44541	4.46137	5.1301	5.0971	4.89707	5.48479	8.45543	8.36602
GH_A01G0562	34.0777	29.2052	0.224461	0.454954	1.10484	0.459592	0.43934	0.552196	0.0653332	8.09618	14.0994	10.2623	25.2534	23.7362	0.561472	0.604707	0.544822	0.55224	1.27584	2.18236	0.502008	0.652401	3.41931	4.57151
GH_A01G0563	13.0413	13.3981	4.1537	4.29271	3.6928	3.19885	3.72854	5.10576	2.36973	8.79425	10.0814	9.22896	7.68045	15.6838	4.38216	4.18784	4.1102	3.86304	3.81574	5.27572	5.35344	4.02919	5.09046	4.81102
GH_A01G0564	6.00228	4.81306	0.644709	0.802195	0.916753	0.619696	1.51027	2.5842	1.68054	2.98761	4.40797	4.38913	8.21818	6.90619	1.07513	1.16538	0.707592	0.932821	2.63763	2.3903	2.87961	1.85601	3.27001	2.0082
GH_A01G0565	0	0	0	0	0	0	0.339114	0.447535	0.0882505	0.164866	0.135392	0	0	0	0	0	0	0	0.0876289	0	0.442239	0.283258	0.0782833	0
GH_A01G0566	0	0	0	0	0	0	0	0	0	0	0	0	0	0	0	0	0	0	0	0	0	0	0	0
GH_A01G0567	0	0	0	0	0	0	0	0	0	0	0	0	0	0	0	0	0	0	0	0	0	0	0	0
GH_A01G0568	0	0	0	0	0	0	0	0	0	0	0	0	0	0	0	0	0	0	0	0	0	0	0	0
GH_A01G0569	0	0	0	0	0	0	0	0	0	0	0	0	0	0	0	0	0	0	0	0	0	0	0	0
GH_A01G0570	0	0	0	0	0	0	0	0	0	0	0	0	0	0	0	0	0	0	0	0	0	0	0	0
GH_A01G0571	0	0	0	0	0	0	0	0	0	0	0	0	0	0	0	0	0	0	0	0	0	0	0	0
GH_A01G0572	0	0	0	0	0	0	0	0	0	0	0	0	0	0	0	0	0	0	0	0	0	0	0	0
GH_A01G0573	0.0858169	0	0	0	0.0266305	0.0290791	0	0.234785	0.165349	0.0617799	0.0761026	0.0300838	0.0374125	0.0668718	0	0	0.0359705	0	0.0656739	0.165697	0.165719	0.070763	0	0.0680581
GH_A01G0574	10.5935	9.91783	13.4363	11.5235	12.6401	11.5651	18.4759	23.4427	26.5203	21.4288	17.9948	17.1037	16.0503	11.9463	14.7097	14.4073	14.4467	14.8403	28.1747	26.7489	24.9805	20.254	22.7982	25.6476
GH_A01G0575	5.62229	5.94009	3.64269	3.3987	2.00145	1.82009	2.0487	1.82103	1.91307	2.72438	4.40247	4.18677	3.68105	5.57283	2.70559	2.91446	1.53506	1.81066	2.12536	1.96423	1.35157	1.31699	1.79437	1.92821
GH_A01G0576	5.78807	5.27823	2.0295	1.60272	1.33806	1.54007	0.301992	0.865412	0.718536	0.92286	2.72146	2.2878	4.97896	3.40542	1.42502	1.56879	0.879256	1.34215	0.981029	0.945064	0.315062	0.480477	2.19101	1.89465
GH_A01G0577	8.07213	9.68855	6.36849	5.50098	6.51596	6.38801	3.46108	3.05508	3.60282	5.35141	8.06451	8.81164	8.28548	8.12142	5.27105	4.70839	5.20369	5.29547	2.81504	4.43902	3.37409	3.09636	7.96358	6.98919
GH_A01G0578	0	0	0	0	0	0	0	0	0	0	0	0	0	0	0	0	0.185511	0	0	0.0854552	0	0	0	0
GH_A01G0579	0	0	0	0	0	0	0	0	0	0	0	0	0	0	0	0	0	0	0	0	0	0	0	0
GH_A01G0580	0	0	0	0	0	0	0	0	0	0	0	0	0	0	0	0	0	0	0	0	0	0	0	0
GH_A01G0581	2.99072	1.92523	0	0	0	0.0370758	0	0	0	0	1.35843	0.843852	2.33734	2.42996	0	0	0	0	0	0	0	0	0.785443	0.43387
GH_A01G0582	36.8395	39.7972	22.5973	23.8588	15.4771	14.7877	10.1759	10.9649	8.29935	19.1767	30.994	28.6104	47.4401	29.1484	20.1412	20.5409	14.4912	13.9446	9.10836	16.0865	12.6958	10.7489	25.1858	27.3057
GH_A01G0583	18.2744	18.6842	1.99261	1.5162	1.96376	1.22533	1.57771	5.24952	2.36395	6.6941	10.0976	9.53012	20.5223	17.385	1.62855	1.64937	1.97584	1.30708	3.01443	5.53582	3.94042	2.47595	5.43004	5.68441
GH_A01G0584	17.5571	16.9035	7.66467	7.88189	6.76337	5.67357	7.60613	9.53882	8.57377	8.70322	12.3484	10.6847	22.0221	19.1065	9.0007	8.52208	6.35201	6.97246	11.0109	10.0165	8.76831	8.09666	9.99184	11.0731
GH_A01G0585	30.8941	30.2311	1.29785	0.971517	0.988656	0.49071	0.964979	2.98094	0.40924	5.9077	18.1505	19.6974	34.513	22.6445	1.69701	1.59955	0.89027	0.808638	1.29296	2.98255	4.92186	2.26884	19.108	21.0937
GH_A01G0586	0	0.133003	0	0	0	0	0	0	0	0	0.0603301	0.0715466	0	0	0	0	0	0	0.156188	0	0	0	0	0.0809291
GH_A01G0587	0.0418153	0	0	0	0	0	0	0	0	0	0	0	0.0546889	0.0488761	0	0	0	0	0	0	0	0	0	0
GH_A01G0588	1.00448	1.05204	0	0	0	0	0	0	0	0	0.381761	0.0754562	1.03222	0.922502	0.0822501	0	0	0	0	0	0	0	0.809356	0.341406
GH_A01G0589	0.0767836	0.150115	0	0	0	0	0	0	0	0	0.136184	0	0	0.179498	0	0	0	0	0	0	0	0	0	0.365364
GH_A01G0590	5.34926	5.86283	0.160004	0.0376428	0.394677	0.0633775	0.290807	0.599434	0.0720754	0.377016	2.28893	2.80628	7.06136	5.82985	0.200119	0.206589	0.235192	0.221934	0.658423	1.38676	0.823496	0.370145	1.87969	1.60198
GH_A01G0591	5.21663	5.4883	0.729368	1.0232	3.29249	3.90982	3.38772	5.90928	4.80415	8.54528	3.13635	2.51063	3.35352	4.18557	1.7231	1.19024	4.00254	4.76742	3.55236	9.42367	4.96856	4.2104	1.67742	1.31476
GH_A01G0592	9.82719	8.91823	5.43417	6.70166	4.18367	3.21987	0.240526	0.412655	0.0625941	0	7.03424	7.97191	9.09956	8.92346	10.2414	9.22295	1.97445	2.5793	0.37292	0.125452	0.031367	0.0669695	11.3548	9.4038
GH_A01G0593	0	0	0	0	0	0	0	0	0	0	0	0	0	0	0	0	0	0	0	0	0	0	0	0
GH_A01G0594	0	0	0	0	0	0	0	0	0	0	0	0	0	0	0	0	0	0	0	0	0	0	0	0
GH_A01G0595	0	0	0	0	0	0	0	0	0	0	0	0	0	0	0	0	0	0	0	0	0	0	0	0
GH_A01G0596	0	0	0	0	0	0	0	0	0	0	0	0	0.0305015	0	0	0	0	0	0	0	0	0	0	0
GH_A01G0597	0	0	0	0	0	0	0	0	0	0	0	0.0577761	0	0	0	0	0	0	0	0	0	0	0	0
GH_A01G0598	0.0171859	0.0167995	0	0	0	0	0	0	0	0	0.0304809	0.0180739	0.0449537	0	0	0	0	0	0	0	0	0	0	0
GH_A01G0599	0	0	0	0	0	0	0.156458	0.280814	0.228012	0.243407	0.049973	0	0.0184252	0	0	0	0.0354302	0.0147498	0.129375	0.0326417	0.16323	0.2788	0	0
GH_A01G0600	0	0	0	0	0	0	0	0	0	0	0	0	0	0	0	0	0	0	0	0	0	0	0	0
GH_A01G0601	0	0	0	0	0	0	0	0	0	0	0	0	0	0	0	0	0	0	0	0	0	0	0	0
GH_A01G0602	19.0679	17.5635	5.93518	6.00106	9.98362	7.54526	16.259	19.1465	20.5051	20.6459	14.6397	12.9471	11.5821	17.0523	7.04176	8.05698	10.0093	8.30706	18.8035	20.9633	23.3088	22.9198	8.24157	7.94667
GH_A01G0603	25.1744	22.8905	14.6879	15.5014	18.8163	19.4429	20.3228	13.6375	15.7169	10.8292	20.6744	17.7227	26.8402	29.0628	15.9999	18.0925	31.0709	30.5786	16.615	17.846	10.3017	13.4908	26.4524	26.0732
GH_A01G0604	0.223082	0.311525	0	0.0481042	0.0148342	0.0323964	0.035393	0.0560505	0	0.0344138	0.0565228	0.0670315	0.395964	0.186251	0.0182667	0	0.581072	0.233563	0.0182915	0.03692	0	0	0.130726	0.0568665
GH_A01G0605	0.402452	0.540932	0	0.0168744	0.0468329	0.170464	0.707679	0.688164	0.756046	1.53917	0.133836	0.193989	0.15352	0.313606	0.0768928	0	0.126517	0.228236	0.846967	0.641078	1.49604	1.0163	0	0.0598442
GH_A01G0606	3.79814	3.88487	8.5533	8.93498	7.86792	10.279	9.21845	7.99254	8.02572	6.57317	5.55418	6.95715	3.58579	2.82245	7.90074	7.03249	7.55939	7.63713	5.54379	6.43992	11.9198	7.46672	6.96452	7.03169
GH_A01G0607	0.689403	1.07212	5.25615	5.4238	2.15878	2.70769	1.9837	1.91062	1.05058	0.507583	3.55703	3.85583	1.10657	1.79477	4.67	5.1594	2.87653	2.85436	2.33816	1.77885	0.617234	0.736425	6.39494	7.08275
GH_A01G0608	6.62228	5.68944	1.78523	1.91387	1.45059	1.21127	3.71546	3.30473	3.73517	3.51369	3.98284	4.96431	5.18466	5.41032	2.02266	1.99315	1.67122	1.82332	2.97235	2.99973	2.49568	2.60749	3.26631	3.97979
GH_A01G0609	0	0.265548	0.248991	0.0911216	0.0842992	0	0	0	0	0	0.160603	0	0.23686	0	0.103805	0	0	0.0948058	0.103946	0	0.104917	0.112001	0.278581	0.646317
GH_A01G0610	0.0767836	0	0	0	0	0	0	0	0	0	0.0680918	0	0.100423	0	0	0	0	0.160782	0	0.0889534	0.17793	0.0949714	0.0787411	0
GH_A01G0611	16.5648	18.1601	5.07788	4.21838	7.54721	6.49531	5.33234	8.14149	4.39788	8.27577	12.6754	12.2742	13.791	16.966	4.69971	5.01011	5.4106	5.549	5.8508	8.79287	9.41452	6.41838	6.59033	7.53506
GH_A01G0612	0	0	0	0	0	0	0	0	0	0.0151642	0	0.0295369	0.0367322	0	0	0	0	0.0147025	0.01612	0	0	0	0.0144008	0
GH_A01G0613	0	0	0	0	0	0	0	0	0	0	0	0	0	0	0	0	0	0	0	0	0	0	0	0
GH_A01G0614	0	0	0	0	0	0	0	0	0	0	0	0	0	0	0	0	0	0	0	0	0	0	0	0
GH_A01G0615	0	0	0	0	0	0	0	0	0	0	0	0	0	0	0	0	0	0	0	0	0	0	0	0
GH_A01G0616	0	0	0	0	0	0	0	0	0	0.0308563	0	0.0601022	0	0.0166998	0	0	0	0	0.0492019	0.264827	0	0	0	0
GH_A01G0617	4.45084	5.00341	0	0	0	0.678676	6.30235	32.617	4.37363	10.3335	0.197351	0.468084	0.727641	4.29198	0	0	0.279838	0.349496	10.8571	9.1524	8.50897	6.74378	0	0
GH_A01G0618	7.46513	7.41464	1.67208	1.69083	1.51954	1.07364	0.773081	1.97014	1.22099	3.26598	4.98103	4.41771	6.68685	9.14653	1.4584	1.54106	1.50918	1.58327	1.98391	4.14341	1.91901	1.15789	2.6831	3.08389
GH_A01G0619	0.341822	0.432414	0	0	0.0187188	0	0.0446613	0.0471523	0.0232451	0.0868513	0.196142	0.232608	0.578547	0.446546	0.0461004	0.0416421	0	0	0.0230814	0.0465881	0.0232971	0.04974	0.0824792	0.0956773
GH_A01G0620	1.34024	1.29946	0.0299616	0	0.0912949	0.0221532	0.169416	0.217194	0.125967	0.223561	0.589432	0.756315	0.427527	1.50287	0.0124911	0.0225662	0.0685082	0.0228163	0.12508	0.189349	0.201999	0.0808636	0.201133	0.181469
GH_A01G0621	4.61324	3.81576	2.04448	1.73448	1.08547	0.463806	0.563008	0.772733	0.351639	1.53281	4.36077	3.89197	2.7184	3.08127	1.33664	1.57484	0.956205	1.00846	0.581937	0.646028	0.881063	0.627031	3.48315	3.49776
GH_A01G0622	0	0	0	0	0	0	0	0	0	0	0	0	0	0	0	0	0	0	0	0	0	0	0	0
GH_A01G0623	3.17911	2.93079	0.687013	1.11839	0.649668	0.551759	0.258341	0.5455	0.17928	0.837312	2.63588	2.96284	2.7043	3.77635	0.711107	0.695866	0.812523	0.649457	0.296696	0.898289	0.808566	0.25575	1.9614	2.02928
GH_A01G0624	1.69098	1.57194	0.759758	0.884179	0.69451	0.353906	0.331407	0.48596	0.38331	0.375945	1.35255	1.20301	1.40934	1.87963	0.570143	0.635174	0.396085	0.433928	0.190305	0.422528	0.441792	0.533135	1.34307	1.4791
GH_A01G0625	1.68002	2.07176	0.0473802	0	0	0	0.344455	0.424278	0.328681	0.614029	1.10019	1.22319	1.99442	2.02412	0	0	0.0325009	0.0270607	0.0890089	0.269487	0.539044	0.543468	0.106022	0.36896
GH_A01G0626	0	0	0	0	0	0	0	0	0	0	0	0	0	0	0	0	0	0	0	0	0	0	0	0
GH_A01G0627	0	0.126452	0	0	0	0	0	0	0	0	0.0573581	0	0	0	0	0	0	0	0	0.0749312	0	0	0	0
GH_A01G0628	0	0	0	0	0.075453	0	0	0	0	0	0	0	0	0	0	0	0	0	0	0	0	0	0	0
GH_A01G0629	4.84334	4.64199	5.47972	5.44497	14.8477	13.9627	4.0552	3.23876	5.16176	3.92258	3.59042	3.34269	3.46416	3.1623	5.6173	5.54425	14.298	14.2817	3.97436	4.53701	3.35388	3.43991	2.87144	3.30842
GH_A01G0630	1.61911	1.38488	6.60858	6.36447	5.18139	5.06632	1.26433	1.80946	1.63782	1.25667	4.93567	5.95973	2.18376	1.5081	1.10206	1.36223	0.286309	0.37082	0.145204	0.3517	0.205185	0.0312912	1.68633	1.50475
GH_A01G0631	22.7587	29.3062	4.2121	1.76168	3.66701	4.4491	3.15941	6.92785	2.78283	4.72616	23.2874	23.9347	28.9067	27.369	2.0069	4.53205	1.65105	2.52025	1.50722	4.56331	3.29615	1.62401	24.6853	26.5529
GH_A01G0632	0.0490841	0.071971	1.46214	1.21013	0.479796	0.798343	0.0272559	0.0863283	0	0	0.478806	0.516205	0.0641956	0.0573723	1.18163	1.21984	0.339468	0.30834	0.0563446	0.199023	0	0	0.453019	0.496315
GH_A01G0633	27.04	30.2762	0.387251	0.523272	3.0861	2.8743	2.49047	9.06946	0.225432	15.1261	10.3468	10.0829	7.43851	6.19202	0.186284	0.302884	1.02169	0.64651	3.35766	5.94887	11.4474	0.844164	1.13317	1.15985
GH_A01G0634	11.3349	13.7874	141.923	142.449	156.851	157.456	15.6642	22.9124	4.80276	128.105	30.2008	41.2097	4.09184	3.65692	182.503	181.53	72.3623	69.7008	29.2612	90.1966	45.4608	20.6173	29.0859	32.2759
GH_A01G0635	18.792	16.2702	12.0122	12.0092	13.9728	12.2061	18.783	16.5971	19.4112	16.6821	14.8901	13.3722	7.78819	15.1189	11.079	10.7657	14.3623	14.3601	13.2792	13.9387	15.411	17.5079	5.13061	5.31289
GH_A01G0636	0	0	0	0	0	0.0749849	0	0.08649	0	0	0	0	0	0	0	0	0	0	0	0.0854552	0	0	0	0
GH_A01G0637	0	0	0	0	0	0	0	0.08649	0	0.159309	0	0.0775758	0	0	0	0	0	0	0.508051	1.11092	0.170933	0	0	0
GH_A01G0638	16.9274	16.9873	1.09137	1.39251	1.55788	1.6357	0.5361	1.73574	0.372036	8.7573	10.1597	9.34103	14.3524	12.7892	1.66012	1.43293	1.01167	0.876024	1.62543	5.07034	0.857596	0.47765	6.53436	5.24472
GH_A01G0639	19.9931	19.3268	5.6551	5.92964	4.33691	4.2142	2.86403	3.17008	1.36243	2.75485	12.3814	12.2191	12.911	16.2222	5.32454	5.06805	4.06224	3.71615	2.57834	3.48553	1.99199	2.19507	5.50248	5.49233
GH_A01G0640	30.0013	34.5022	232.215	210.55	329.308	385.206	836.892	821.74	1083.18	1017.8	55.7145	64.3654	36.0065	25.1659	208.135	217.027	602.1	596.361	1040.79	701.752	1316.66	1424.33	129.58	130.497
GH_A01G0641	7.30831	6.98872	52.3925	50.2354	137.447	148.009	445.927	331.709	382.271	252.639	34.7298	40.3036	4.85337	7.32203	50.359	54.4198	232.987	242.168	328.331	217.161	254.124	315.721	47.7259	46.75
GH_A01G0642	0	0	0	0	0	0	0	0	0	0	0	0	0	0	0	0	0	0	0	0	0	0	0	0
GH_A01G0643	0.0418153	0.0613129	1.66721	1.51482	0.564455	0.425073	1.95045	2.23084	2.03032	2.00937	0.500605	0.637653	0.164067	0.024438	0.886808	1.40724	0.420649	0.591026	1.87202	1.40484	1.76839	1.37058	0.793304	0.64666
GH_A01G0644	0.376218	0.294208	0.103449	0	0.385264	0.420689	0.793858	0.74991	2.00068	11.4972	0.033363	0.237395	0.295226	0.219872	0.172513	0.15583	0.0946159	0.275725	0.604614	4.5328	8.58729	4.51373	0.154324	0.0447545
GH_A01G0645	17.9756	20.169	57.7015	47.3453	50.8944	50.5291	43.9627	68.4079	35.8696	71.2722	27.6884	33.3294	7.66621	19.0925	48.6495	49.4884	67.5652	68.1614	46.5622	54.4156	80.4116	56.7437	23.2427	22.0809
GH_A01G0646	0.930472	0.808494	15.9197	14.253	9.52846	11.0352	2.29636	2.90933	1.1952	1.78627	2.47543	1.95711	3.78602	1.32928	15.9999	18.3066	14.9504	14.1798	1.42414	4.19201	1.9166	2.046	5.83118	6.39531
GH_A01G0647	19.5275	19.5695	33.3782	33.8218	33.7361	35.7205	22.3496	17.8997	22.5023	17.4122	23.5381	23.0802	15.5975	19.1288	28.4231	28.5584	28.2811	28.3707	22.7405	16.6424	16.0744	19.0763	18.318	17.8613
GH_A01G0648	0.05252	0.0256697	0.433244	0.290678	0.220021	0.213557	0.291638	0.307904	0.48573	0.311927	0.116437	0	0.240412	0.0306942	0.240828	0.326308	0.132084	0.219949	0.180866	0.273798	0.243408	0.162401	0.296224	0.0624773
GH_A01G0649	2.67807	2.85421	0.75003	1.0106	0.865678	0.529355	0.619628	1.15573	0.451502	1.50621	1.63276	1.52558	2.96745	2.52162	0.724873	0.635514	0.514491	0.720443	0.661809	1.16345	0.689542	0.69009	1.50668	1.43804
GH_A01G0650	4.87299	7.49801	13.0271	15.4374	8.40095	7.20112	1.5534	3.86203	0.521618	3.02084	7.92252	6.59581	15.1069	7.5417	7.18968	6.26077	5.27654	6.23568	3.26305	2.29995	1.25468	0.781311	6.70923	6.38728
GH_A01G0651	9.46182	8.77997	17.0621	17.1799	16.2446	15.9959	6.54853	9.40596	5.70702	6.40438	11.5221	11.7534	6.45643	8.61521	6.99534	7.13532	11.6823	11.7369	7.51641	7.34736	5.08424	5.3427	5.83589	6.81051
GH_A01G0652	0	0	0	0	0	0.077152	0.0842885	0	0	0	0	0	0	0	0	0.0785905	0	0	0.174245	0.087925	0	0	0	0
GH_A01G0653	5.70324	6.14173	17.262	16.8232	11.6983	14.9082	5.77708	4.64796	0.923786	1.28588	6.7389	7.2338	7.90992	5.18285	10.9745	11.6005	12.0184	12.3853	5.68354	5.08244	1.70647	1.87982	9.01398	8.85344
GH_A01G0654	0.190843	0.223863	0.104953	0.153635	0.213198	0.116401	0.296725	0.0447535	0.441252	0.247299	0.203088	0.160564	0.249598	0.133841	0.131265	0.0790474	0.0479956	0.119885	0.219072	0.0884362	0.221119	0.236048	0.195708	0.408645
GH_A01G0655	3.68131	4.67812	9.78512	10.6812	10.0529	10.104	4.02025	4.89194	2.62442	2.51767	5.82185	7.03329	5.85785	5.30694	10.8316	10.0383	8.56384	6.42376	3.09895	6.11284	3.55444	2.12487	6.92112	6.49589
GH_A01G0656	0	0	0	0	0	0	0	0	0	0	0	0	0	0	0	0	0	0	0	0	0	0	0	0
GH_A01G0657	0	0	0	0	0	0	0	0	0	0	0	0	0	0	0	0	0	0	0	0	0.0450089	0	0	0
GH_A01G0658	0	0	0	0	0	0	0	0	0	0.175043	0	0	0	0	0	0	0	0	0	0.18779	0.75126	0.200495	0	0
GH_A01G0659	5.92776	6.7506	0.380325	0.44738	0.938137	0.723104	0.789991	1.25108	0.445436	0.960168	3.46945	2.5248	7.32634	5.82011	0.203861	0.460366	0.745394	0.372375	0.612413	0.824074	0.721159	0.659869	1.73248	2.29177
GH_A01G0660	9.62866	10.4189	0.849499	0.777214	1.53391	0.785136	1.60115	2.47531	1.30957	3.78093	6.34696	5.68585	6.39753	7.64345	0.708319	1.01305	0.712216	1.29382	1.47766	2.38604	3.16192	1.71954	2.58734	1.77632
GH_A01G0661	6.39109	5.99242	0	0	0.121424	0	3.57305	5.86242	2.06074	3.14556	1.88921	2.19473	5.45875	5.43754	0.0996806	0.0450204	0.601375	0.455193	4.19226	3.97904	11.7372	4.08692	0.624193	0.413757
GH_A01G0662	0.387315	0.189304	0.319502	0.0779506	0.144229	0.354353	0.38713	0.817445	0.0895521	0.167298	0.377819	0.610995	0.354591	0.27163	0.355204	0.36096	0.389628	0.36496	1.11152	0.583314	6.50704	0.574871	0.436909	0.138224
GH_A01G0663	34.4006	28.2366	25.754	22.7257	23.4689	28.2963	10.3532	19.0901	7.74133	13.8949	27.4791	28.3074	79.3361	38.9816	20.6209	26.2406	20.1428	16.4962	16.8808	15.211	22.6674	8.60726	46.4533	45.296
GH_A01G0664	13.624	14.8202	2.5659	2.7066	1.74766	1.43963	0.341383	1.96946	0.342671	2.94002	7.90526	7.20443	8.65795	10.9585	2.26532	2.2736	0.966332	0.954003	1.34843	4.45139	1.25927	0.62462	2.92712	3.89177
GH_A01G0665	0.0754597	0	0	0	0	0	0.167608	0.265435	0	0	0.0669178	0	0.0986915	0	0	0	0.0948878	0	0.0866217	0.0874197	0	0	0	0.179532
GH_A01G0666	29.2928	31.6352	0.169501	0.148875	0.791937	0.18799	0.164303	0.477035	0.021379	18.9912	27.5841	26.7029	16.7128	25.1822	0.275596	0.268093	0.627863	0.44532	2.73846	21.0383	1.79985	0.251607	7.24441	7.06169
GH_A01G0667	0.119364	0.233361	0	0	0	0	0	0	0	0.257791	0	0	0	0.139519	0	0	0	0	0	0	0	0	0	0
GH_A01G0668	160.377	135.626	41.8213	51.2812	39.6674	33.445	16.8167	21.2348	13.2599	23.9024	77.3124	71.2645	146.392	123.188	44.2903	47.5084	39.4733	39.1337	18.999	38.0567	21.0418	12.6312	68.0975	75.1044
GH_A01G0669	5.252	6.80246	5.77659	4.49229	2.07797	2.40251	0.729095	1.07767	1.6697	5.10425	9.89715	10.4944	22.6675	3.52983	5.26812	5.3025	2.14636	1.37468	0.301443	1.21688	0.912781	1.13681	23.9672	21.2423
GH_A01G0670	0.294755	0.471484	2.18587	3.12789	4.51517	4.27659	4.10674	4.1787	3.65537	4.05099	1.04556	1.43721	0.490638	0.313206	1.84307	2.35852	5.2227	5.24624	3.41431	4.84269	2.48376	3.01602	1.51135	1.94445
GH_A01G0671	0	0.0391306	0	0	0	0	0	0	0	0.778087	0	0.042099	0	0.0467899	0	0	0.0503368	0.0838222	0	1.113	0	0	0	0
GH_A01G0672	0	0	0	0	0	0	0	0	0	0	0	0	0	0	0	0	0	0	0	0	0	0	0	0
GH_A01G0673	0.416091	0.542317	0	0	0.0860801	0	0.205379	0.325251	0	0.998485	0.368991	0.0972429	0.120932	1.13482	0	0	0.0581355	0.0968087	0.106142	0.856959	0	0	0	0
GH_A01G0674	4.04	4.27828	2.0278	1.88752	2.23871	1.80898	1.70923	2.53767	1.72363	4.98584	3.07087	3.94528	1.88707	3.20434	2.20539	2.34073	1.69338	1.71206	1.7667	4.34601	2.56336	3.03387	1.77557	2.46019
GH_A01G0675	0	0.118112	0	0	0	0	0	0	0	0	0	0	0	0.047077	0	0	0	0	0	0	0	0	0	0
GH_A01G0676	17.5067	15.5521	8.61935	7.38003	6.99265	7.5755	12.0202	12.4826	6.42718	9.58005	12.1682	13.1243	14.0009	16.0384	7.25468	8.63539	8.40398	7.12111	9.91233	10.6203	6.98976	9.65628	11.16	11.2572
GH_A01G0677	4.81259	5.06235	6.61662	8.21183	5.74645	4.57318	4.12476	7.97362	2.8423	20.6746	5.6131	4.62117	9.30452	4.4635	8.57531	8.50436	5.06497	5.5316	8.88717	18.0593	21.8801	8.79942	6.33003	5.9117
GH_A01G0678	0.115175	0.112586	0.105566	0	0	0	0	0	0	0.746236	0	0.121127	0.150634	0	0.132033	0	0	0	0	1.06744	0	0	0.118112	0
GH_A01G0679	0	0	0	0	0	0	0	0.0184374	0	0	0	0	0	0	0	0	0	0.0164633	0	0	0	0	0	0
GH_A01G0680	14.9988	15.7955	0.354392	0.599837	2.02473	0.966247	0.447298	3.07904	0.0931232	7.60245	11.8009	12.5717	7.24819	11.7316	0.664863	0.784072	0.911621	0.843364	1.81236	8.45472	0.783984	0.577869	2.85816	2.41477
GH_A01G0681	0.0485098	0.0790322	0	0	0	0	0	0.0189596	0	0.104767	0	0.0170055	0.169185	0.113402	0.0185367	0	0.0203331	0.0169296	0.0185618	0.149862	0.0187352	0.0200001	0.0331644	0.0192356
GH_A01G0682	5.72945	5.17283	0.255279	0.400383	0.555608	0.525803	0.198844	0.699783	0.597964	1.39637	2.59337	2.11312	0	0	0	0	0	0	0	0	0	0	0	0
GH_A01G0683	0.0309183	0	0	0	0	0	0	0	0.190632	0.133549	0.00913948	0.0108387	0	0	0	0	0	0	0.0118306	0.0119396	0.358234	0.446157	0	0
GH_A01G0684	51.9989	58.9791	9.26471	5.87228	3.00734	4.76689	1.73594	7.20887	3.4936	24.0809	5.17498	4.60283	143.512	22.2898	8.72047	7.87713	2.48967	2.72755	9.33039	4.58745	7.12355	7.47561	9.19021	7.43777
GH_A01G0685	0	0.0205029	0	0	0.0195262	0	1.35104	0.934534	1.67309	1.63075	0	0	0	0	0	0	0	0	0	0	0	0	0	0
GH_A01G0686	46.93	46.0021	9.88979	8.11072	8.7137	10.1757	5.34189	10.5175	5.26008	13.3362	25.4778	27.0701	55.0874	50.5998	7.15332	7.9423	5.39451	6.26094	6.71532	15.5122	7.68182	8.36125	13.598	18.403
GH_A01G0687	0	0	0	0	0	0	0	0	0	0	0	0	0	0	0	0	0	0	0	0	0	0	0	0
GH_A01G0688	0	0	0	0	0	0.0901845	0	0	0	0.191601	0	0	0	0	0	0	0	0	0	0	0.102791	0	0	0
GH_A01G0689	0	0	0	0	0	0	0	0	0	0	0	0	0	0	0	0	0	0	0	0	0	0	0	0
GH_A01G0690	2.47377	2.97619	0.0968967	0.0425528	0.570818	0.365385	0.633996	2.42952	0.219987	3.3106	1.23749	1.51204	1.49325	1.77937	0.387807	0.328409	0.319043	0.265639	0.776666	2.89034	1.81282	0.83685	0.498694	0.301823
GH_A01G0691	0.988423	0.953146	0.195883	0.215058	0.348174	0.36661	0.445023	0.64212	0.355156	0.850997	0.604098	0.772601	0.855996	0.765012	0.183745	0.165975	0.285532	0.307661	0.59798	0.526119	0.619044	0.429545	0.39723	0.28601
GH_A01G0692	1.0504	1.35104	0.0760078	0.250345	0.180134	0	0.122795	0.421343	0.031956	0.358193	0.710879	0.813974	0.903806	1.19546	0.221816	0.171741	0.278071	0.289407	0.285578	0.224162	0.512438	0.239328	0.595283	0.690539
GH_A01G0693	1.81767	1.92313	0	0.0215189	0.0398156	0.0217383	0.0474981	0.0501473	0.0494432	0.762036	1.11886	0.877086	0.419519	0.5249	0.0245143	0.0221436	0.02689	0.022389	0	0.371605	0.222992	0.132248	0.197366	0.152632
GH_A01G0694	152.321	159.578	0.137202	0.0645568	0	0.239121	0.0712471	0.451326	0.0494432	0.46184	45.3232	45.2487	72.6048	127.201	0.0490286	0	1.02182	0.716448	0.19638	1.48642	0.0743307	0	8.66217	9.00528
GH_A01G0695	0.0309305	0.0907056	0.0567	0.0155626	0.0143974	0.0943272	0.0171754	0.1088	0.0536363	0.267203	0.0274292	0.0325288	0.0809061	0.0180767	0.106373	0.0480429	0.019447	0	0.0355057	0	0.107512	0.0191285	0.031719	0.0183973
GH_A01G0696	0.165157	0.161444	0.529824	0.664786	0.999396	1.00734	0.27513	1.1619	0.381864	0.980901	1.17169	0.694767	0	0	1.79864	0.342041	0.311518	0.43229	0.379174	0.287	1.05247	0.306417	1.10089	0.491174
GH_A01G0697	5.03375	5.47115	1.90359	1.98367	1.14697	0.966159	1.72012	2.64154	2.15681	2.39476	4.30786	3.81307	7.27407	6.29519	2.62296	1.78609	2.39026	1.62161	1.77795	2.44681	2.28399	1.30618	2.88788	4.01999
GH_A01G0698	1.43236	2.10025	0	0	1.44458	0.364017	1.0605	3.07904	0.413975	6.96035	1.90533	2.25957	1.2489	1.25567	0.547337	0.618007	0.30019	1.12474	1.78126	12.9985	1.9362	1.1811	2.20332	1.98791
GH_A01G0699	0.489925	0.59864	0.718482	0.912066	1.57353	1.56881	0.0272051	0.0287224	0	0	0.217233	0.386431	0.0640758	0.257694	0.645878	0.481953	0.9857	1.15412	0.0562394	0.141894	0	0	0.100483	0
GH_A01G0700	1.44286	2.11563	0.242455	0.0483979	0.111936	0.0977824	1.1751	1.94555	0.611611	1.73985	0.191929	0.455225	0.81773	1.12433	0.137837	0.124507	0	0.0755321	1.1594	3.00877	2.25688	1.30873	0.073982	0.228855
GH_A01G0701	0	0	0	0	0	0	0	0	0	0	0	0	0	0	0	0	0	0	0	0.0524518	0	0	0	0
GH_A01G0702	0.0295056	0	0	0	0	0	0	0	0	0	0	0	0	0.0344878	0	0	0	0	0	0	0	0	0	0
GH_A01G0703	0	0	0	0	0	0	0	0	0	0	0	0	0.0461622	0	0	0	0	0	0	0	0	0	0	0
GH_A01G0704	2.04244	1.75519	0.637729	0.406542	1.21189	0.752925	1.74484	3.26326	1.03789	7.56186	1.67192	1.25103	2.58319	1.44289	0.694697	0.673997	1.49582	1.22194	4.53453	6.08441	4.29085	3.10922	1.2429	1.14809
GH_A01G0705	45.0389	52.384	24.461	22.5537	30.7574	23.0319	36.0817	51.6993	27.2517	58.3956	44.0565	49.0683	41.9324	31.0154	23.4528	25.0738	17.1632	18.4463	36.7691	46.3052	48.3986	40.487	32.3154	33.2728
GH_A01G0706	17.981	19.2206	6.28406	5.07677	5.84073	5.45727	4.59725	7.65969	5.08462	7.19401	15.5441	16.0532	29.7766	17.3883	5.33856	7.03249	6.99458	5.21432	6.53375	5.54491	7.41915	5.92004	17.8424	14.8499
GH_A01G0707	58.4528	60.3713	32.0922	29.8508	32.9578	35.7905	26.1394	37.7468	24.7363	40.3299	53.1298	53.802	93.7482	70.824	33.3369	36.8607	41.8265	42.4625	33.0471	36.9572	40.6807	31.6381	75.4025	72.3117
GH_A01G0708	82.0868	73.016	103.141	109.029	118.431	119.829	65.7806	85.0728	91.0745	76.2487	110.831	102.183	83.572	77.1902	115.843	114.409	114.839	108.956	72.5697	74.1397	70.656	72.058	181.924	177.135
GH_A01G0709	7.01008	9.71677	0.543935	0.48521	2.34799	1.35735	2.84224	9.43718	1.11485	11.1746	7.30198	5.539	6.06367	6.58971	1.23305	1.42107	1.63239	2.09698	3.32099	9.58209	6.74701	2.89019	2.62448	2.20612
GH_A01G0710	23.5246	27.3037	1.0586	0.672865	1.98064	1.73021	26.3622	25.3023	23.12	23.959	12.7757	13.5847	19.7164	25.1166	1.01042	1.22743	6.76471	7.47803	20.166	16.4434	18.3824	24.2098	5.4233	5.78493
GH_A01G0711	0	0	0	0	0	0	0	0	0	0	0	0	0	0	0	0	0	0	0	0	0	0	0	0
GH_A01G0712	0.1313	0.320871	0	0	0	0	0	0	0	0.0708924	0.0582185	0.27617	0.171723	0.153471	0	0	0	0	0	0	0	0	0.269295	0.156193
GH_A01G0713	1.96214	2.49344	0.734363	0.641709	0.776329	1.36299	6.08336	7.68802	1.3043	1.81866	1.72553	1.51326	1.90328	2.14057	1.0122	0.643404	1.74768	2.0372	7.39531	5.39868	2.84178	2.68983	0.972546	0.836402
GH_A01G0714	0	0	0	0	0	0	0	0	0	0.109911	0	0.107043	0	0	0	0.105397	0	0	0	0.117915	1.1793	0.503569	0	0
GH_A01G0715	67.9024	60.5761	35.8016	36.1551	44.2394	42.2758	58.1446	55.1394	50.5546	54.2816	60.4108	53.5007	42.823	63.8285	46.9817	41.1867	48.0807	47.5675	51.0814	64.4082	61.4249	59.1847	29.521	31.4347
GH_A01G0716	0.6868	0.829328	0.0740589	0	0	0.0410686	0.0448674	0	0.0467049	0.436261	0.680709	0.424876	0.317027	0.566662	0.0926263	0.0418343	0.203206	0	0.0927518	0.374425	0.0468093	0.0999392	0.12429	0.144178
GH_A01G0717	0.24542	0.263894	0	0.0246965	0.434101	1.447	4.87881	35.3658	0.368837	4.08128	0.130584	0.180672	0	0.172117	0	0.101653	5.70923	4.95914	17.4668	8.89916	7.7629	1.79097	0	0.17517
GH_A01G0718	12.7521	11.5421	2.00576	1.98031	3.23905	1.85646	3.42692	4.2826	2.18404	6.93624	6.9946	5.89427	10.0275	10.8202	2.3462	2.33123	2.33601	2.40652	3.86744	7.75142	5.49055	3.7582	3.74559	3.46472
GH_A01G0719	12.6735	12.1867	7.11315	7.07663	5.67659	4.91685	4.30939	4.66444	3.65655	5.91553	10.9112	8.84749	10.7469	12.3361	6.3671	6.48293	5.69939	6.30443	4.94088	6.14485	3.47582	3.15929	7.02217	7.37005
GH_A01G0720	5.38782	6.53544	1.30029	1.21495	1.16614	1.16597	0.486064	1.2387	0.732783	1.49933	3.78755	3.52354	6.02018	6.50928	1.34947	1.84408	0.872967	0.82165	1.23003	2.44775	0.979228	0.802672	2.29055	2.4955
GH_A01G0721	4.75724	6.2004	0	0.255317	0.1181	0.257919	0	1.26434	0.219987	1.09592	1.68749	1.7344	13.6881	7.48819	0.290855	0.394091	0.478564	0.531279	1.60187	1.02876	1.32287	0.706092	1.56113	1.73548
GH_A01G0722	0	0	0	0	0	0	0	0	0	0	0	0	0	0	0	0	0	0	0	0	0	0	0	0
GH_A01G0723	27.8828	34.4425	168.709	166.766	91.6753	96.3805	75.0395	64.7522	58.6981	73.2024	51.6771	57.1216	44.4744	29.4009	137.129	141.818	76.2759	74.6551	72.4537	69.1617	55.9805	62.1625	69.8956	69.1462
GH_A01G0724	0	0	0	0	0	0	0	0	0	0	0	0	0	0	0	0	0	0	0	0	0	0	0	0
GH_A01G0725	111.49	136.004	103.455	91.5612	105.721	133.122	66.514	85.3489	50.1975	77.9816	102.648	124.397	158.919	125.873	108.267	110.558	107.753	99.4837	63.594	84.7281	75.6647	63.5359	130.632	129.202
GH_A01G0726	12.4567	9.7084	2.00576	1.52453	1.88052	1.88231	0	0.394749	0	0.908877	12.5394	9.38269	32.3632	14.1665	3.28051	3.48619	0.423345	0.881208	0.386466	1.56011	0.390077	0.208207	13.4647	11.8146
GH_A01G0727	18.7759	19.295	15.0432	14.622	11.5307	13.7922	11.9572	9.28845	7.08357	8.31804	16.3788	18.2272	31.2536	17.7515	13.6971	12.6444	11.062	11.639	11.5051	10.3435	7.45438	7.47045	15.9781	14.9946
GH_A01G0728	23.5008	28.0878	6.1917	5.84037	5.31451	4.9327	2.85298	6.58201	0.439973	4.31519	12.9093	14.8091	20.0344	26.1345	8.28938	8.07887	7.17847	7.27188	4.04109	7.49529	5.6222	2.23596	7.51293	7.24374
GH_A01G0729	49.7326	50.9808	1.44549	0.959576	3.31192	1.64045	1.79219	9.07372	0.381597	1.94063	37.8258	33.9041	34.1528	50.1138	1.76585	1.82295	1.29132	1.11357	4.46271	5.18365	3.99448	1.13409	11.509	8.50773
GH_A01G0730	0.0786227	0.0384277	0	0	0	0	0	0	0	0	0.0522921	0	0	0.0459494	0	0	0	0	0	0	0	0	0	0
GH_A01G0731	0	0	0	0	0	0	0	0	0	0	0	0	0	0	0	0	0	0	0	0	0	0	0.0465908	0
GH_A01G0732	0.06565	0	0	0	0	0.20021	0	0.153952	0	0.0708924	0.0582185	0	0.0858616	0.153471	0	0	0	0.0687342	0	0.15211	0	0	0.0673237	0
GH_A01G0733	0	0	0	0	0	0	0	0	0	0	0	0	0	0	0	0	0	0	0	0	0	0	0	0
GH_A01G0734	0	0	0	0	0	0	0	0	0	0	0	0	0	0	0	0	0	0	0	0	0	0	0	0
GH_A01G0735	16.3198	14.8289	6.62921	6.60632	8.90856	7.0884	5.27256	8.26297	5.53136	9.25206	13.5514	14.5496	15.6685	17.9049	7.95108	7.9887	6.5762	6.56276	6.55682	12.2891	10.142	7.47779	10.612	10.1923
GH_A01G0736	2.37378	3.26309	0	0	0	0.0754085	0	0	0	0.640835	0.263134	0.702126	6.40324	5.72264	0	0	0	0	0.0851535	1.28907	0.343797	0.183504	0.532504	0.0882448
GH_A01G0737	0	0	0	0	0	0	0	0	0	0	0	0	0	0	0	0	0	0	0	0	0	0	0	0
GH_A01G0738	0	0	0	0	0	0	0	0	0	0	0	0	0	0	0	0	0	0	0	0	0	0	0	0
GH_A01G0739	0	0	0	0	0	0	0	0	0	0	0	0	0	0	0	0	0	0	0	0	0	0	0	0
GH_A01G0740	8.95622	10.5824	1.79323	2.05627	2.10469	1.85625	1.49682	2.19203	0.753928	2.95776	7.59539	6.6299	14.3292	8.74072	2.29265	1.9809	0.820057	1.72973	1.54714	3.37463	2.01497	1.82836	5.75149	5.534
GH_A01G0741	0	0	0	0	0	0	0	0	0	0	0	0	0	0.032723	0	0	0	0	0	0	0	0	0	0
GH_A01G0742	8.52946	10.5042	3.23179	2.29785	5.75218	7.20276	20.6235	21.9707	22.7492	19.1101	5.8963	7.5929	7.94934	7.65392	2.00177	1.98205	5.27828	5.48467	18.3487	15.639	20.5045	23.841	4.44233	5.03334
GH_A01G0743	25.5891	28.0118	0.922357	1.78419	6.42397	4.579	17.8815	21.9129	17.1734	21.9922	6.07682	5.99712	21.4341	15.8512	1.648	2.1337	1.92823	2.10718	13.4219	14.1562	21.598	17.8404	2.40793	3.07826
GH_A01G0744	6.83159	7.45984	2.07703	1.71026	1.98552	2.4391	2.96079	3.51667	2.08038	2.3031	4.16691	3.85516	6.4941	7.51774	2.67417	2.24302	2.17905	1.36073	2.71605	3.35878	3.01171	2.59677	2.66561	3.40929
GH_A01G0745	13.7931	13.7423	7.17212	6.93997	6.17342	7.41517	6.18626	6.99783	7.97285	6.44476	10.35	11.2979	22.5495	20.4628	6.84171	6.45474	5.50349	5.13771	5.78528	9.37245	12.6007	9.51441	17.0009	19.8791
GH_A01G0746	5.20538	6.18958	6.01728	6.09814	6.61798	6.35774	1.38054	2.00411	0.89817	1.42624	6.71752	7.14936	6.75716	6.58381	7.1251	6.8383	4.68936	5.08389	2.2742	2.07014	1.03521	1.05705	4.82022	5.73017
GH_A01G0747	0	0	0.0248648	0	0.0252549	0.0275771	0.0301279	0	0	0.146472	0.0481145	0.14265	0	0.0317089	0	0.0561824	0.0341125	0.0284026	0.0934225	0.97426	0	0.033554	0	0
GH_A01G0748	0.151267	0.147867	1.22009	0.913315	0.309809	0.338296	0.100797	0.177364	0.244824	0.49004	0.536576	0.572702	0.474811	0.212172	1.28322	0.877171	0.874979	0.570145	0.0347285	0.245339	0.245371	0.0748392	0.58947	0.431871
GH_A01G0749	0.149544	0.438548	0.630513	0.662136	0.167062	0.0608078	0	0.0350688	0	0.161486	0.371325	0.28309	0.195585	0.0699184	0.240005	0.123883	0.150437	0.125256	0.0686659	0.242545	0.103961	0.0739868	0.0920141	0.0355793
GH_A01G0750	4.63874	4.76503	4.17967	3.48117	4.53802	5.51475	4.54047	3.04217	2.4541	3.48094	4.67142	6.69753	2.87919	2.84886	3.33482	2.68666	1.9773	1.81096	1.53429	1.18409	1.73082	1.65319	3.14446	2.71234
GH_A01G0751	8.55679	7.99893	4.81119	5.23874	4.12355	3.64017	0.527057	0.539591	0.0831275	0.0931773	7.19282	6.57907	8.35105	9.31247	4.64907	4.676	2.60406	2.80056	0.82542	0.816364	0.716495	0.30239	4.3506	5.08098
GH_A01G0752	15.668	16.5618	1.47847	1.47564	1.82721	1.88055	1.4156	2.03682	0.938912	3.47154	7.28231	7.29572	12.2154	17.0743	2.25001	2.32443	2.3404	1.80693	3.17241	5.05727	1.9343	1.38125	4.31473	5.08567
GH_A01G0753	0	0.0530365	0	0	0.0757647	0.0551541	0.0301279	0.0954249	0	0	0	0	0	0	0	0.0280912	0.204675	0.11361	0.280268	0.0942832	0.0942955	0.134216	0	0
GH_A01G0754	0.101	0.0329098	0	0	0	0	0	0	0	0	0.0298556	0.0354064	0.792569	0.78703	0.694697	0.697238	0.127004	0.634469	0.309173	0.156011	0.195039	0.166565	0.828599	1.36168
GH_A01G0755	0	0	0	0	0.0311821	0	0	0.117821	0	0	0	0	0	0	0	0.0693681	0	0	0.0384494	0.0388036	0	0	0	0
GH_A01G0756	19.9541	19.0834	18.0519	17.6458	21.793	17.5622	17.7477	29.0686	21.071	20.0551	27.8836	25.1641	14.6869	19.7897	24.6572	26.924	21.9415	23.8761	18.9394	26.9195	26.8229	22.5438	31.2701	26.9228
GH_A01G0757	13.7602	12.8862	9.48324	8.40323	9.43645	8.06177	5.19116	7.02022	5.03945	7.93995	10.6191	12.0962	14.2874	14.1193	10.175	7.94015	9.97232	9.45782	6.45089	7.54467	8.03247	7.08069	10.0178	12.8703
GH_A01G0758	0.210417	0.205686	0.0385723	0.0423482	0.15671	0.0855596	0.140211	0.246718	0.243254	0.136332	0.149278	0.132774	0.330237	0.147568	0.144729	0.261464	0.211673	0.132181	0.0483082	0.0975066	0.341318	0.104103	0.34525	0.100124
GH_A01G0759	13.401	11.7994	2.77721	2.5285	3.02718	2.22872	2.07922	3.35055	1.53784	6.09169	9.96159	9.92242	8.69892	11.3735	2.31566	2.49985	2.04445	1.98594	2.79952	6.0787	3.1111	2.92505	5.63346	6.88657
GH_A01G0760	0.218833	0.748699	0	0	0.203723	0.44491	0	0.256587	0	0.118154	0.0970308	0.115071	0.572411	0.895247	0	0	0	0	0	0.507034	0.380325	0	0.673237	0.130161
GH_A01G0761	2.12986	3.2332	6.43069	3.27794	3.40575	5.65477	2.2819	3.52562	1.70909	2.78699	3.9553	5.03325	4.65357	3.33887	4.91193	4.56665	4.25365	3.46294	2.87637	2.96092	3.25164	1.76658	5.8844	5.39522
GH_A01G0762	64.3179	60.702	157.38	151.913	130.707	145.402	100.101	95.7925	83.5949	112.058	76.9497	77.5477	38.0363	54.7528	146.7	147.423	127.019	120.733	101.318	128.926	98.7376	89.8698	88.594	85.3781
GH_A01G0763	0	0.0849989	0	0	0	0	0.0965689	0	0	0	0.154221	0.182894	0.113724	0.406545	0	0	0.109341	0	0	0.100735	0	0	0.0891704	0.413757
GH_A01G0764	0.210417	0.287961	1.00288	0.974008	0.352597	0.427798	0.140211	0.394749	1.50818	2.45397	0.298556	0.531096	0.330237	0.688651	1.64026	1.00228	0.264591	0.176242	0	0.341273	0.877674	0.832826	0.474718	0.400495
GH_A01G0765	22.6976	23.8788	5.13102	5.32602	4.35872	3.72483	0.904304	2.26751	0.823671	0.879286	10.019	10.9183	36.4745	21.7714	4.7839	4.74284	2.55976	3.72976	0.81787	3.1837	0.825512	1.38482	9.81151	11.0183
GH_A01G0766	0.460701	0.337759	0	0	0	0	0	0	0	0	0.102138	0	0.301269	0.134624	0	0	0	0	0	0	0	0	0	0.137012
GH_A01G0767	26.4468	27.8058	0.787468	1.0525	2.72983	2.43023	3.19433	3.83238	3.77858	5.7077	12.24	12.8067	25.2822	24.9745	2.05543	1.56655	1.90234	1.42748	3.73052	5.06313	7.31437	5.77529	6.45464	6.57656
GH_A01G0768	27.4536	27.9419	14.3378	15.8046	12.3403	13.7943	13.1167	20.9198	14.1623	22.3192	26.6301	26.4938	19.6372	26.7289	13.9715	14.5719	21.8033	21.6398	16.5145	21.6157	15.213	11.5002	30.9238	28.9219
GH_A01G0769	14.792	11.2643	1.6757	0.891992	6.65323	10.5877	33.4707	52.2268	20.6231	28.6561	15.7706	19.9844	16.3028	18.1316	1.71476	1.31946	21.8746	20.1272	40.1924	29.8444	28.5003	36.9343	15.5668	14.2353
GH_A01G0770	7.93169	7.46711	15.5241	11.8619	13.9501	15.1336	10.0556	10.7309	8.21024	9.88277	7.98611	8.90622	6.70295	6.81776	13.513	12.9138	12.8892	12.7248	9.4131	9.07572	10.1797	8.60303	10.1861	8.6516
GH_A01G0771	58.0973	81.8931	6.60304	5.96322	20.8771	17.7177	34.4546	139.102	48.8954	196.115	43.6896	41.3033	34.0407	60.9809	10.1233	12.032	24.4004	23.6008	58.9549	173.11	198.308	146.017	12.7498	14.79
GH_A01G0772	10.429	10.4512	3.57599	3.54853	4.2258	4.8813	5.04117	6.55396	4.51035	7.12975	7.5185	8.28509	6.91799	9.73444	3.4404	3.45731	4.57576	4.24188	4.17714	6.77977	7.04145	4.45443	5.03966	3.92714
GH_A01G0773	17.8737	18.1592	34.0151	31.9064	19.4312	20.4687	22.1081	21.5632	15.4925	30.9274	26.6152	28.6504	11.1897	17.862	28.1517	29.9729	15.179	15.698	22.1609	17.8018	17.8434	21.7408	21.1527	20.8694
GH_A01G0774	10.6958	9.80639	6.35533	6.3094	6.52371	6.82362	3.35875	7.09218	4.86072	5.17754	6.86848	8.92121	15.2428	11.5534	8.20237	7.17999	6.8639	5.71498	5.75791	5.29822	3.93145	5.01801	10.6659	10.0034
GH_A01G0775	4.4114	4.27828	3.37477	3.28568	3.46006	3.63696	3.279	2.44369	1.96766	2.58814	3.66561	4.45671	5.99668	5.3187	2.867	3.63283	3.01382	3.05485	3.22975	2.97782	2.37452	2.53483	3.52648	3.84285
GH_A01G0776	0	0.0611183	0	0.0629173	0.17462	0.0635586	0.0694377	0.219932	0	0.0675166	0	0.0657547	0	0	0.14335	0	0	0	0	0	0	0	0	0
GH_A01G0777	2.6456	2.87347	0.0898102	0.0986017	0.0912192	0.0996067	0.435281	0.574448	0.33983	0.10581	1.82476	2.78231	5.51052	6.18465	0.33698	0	0	0	0.112479	0.113515	0.56765	0.121195	1.70821	1.16562
GH_A01G0778	21.1136	22.1224	3.44709	3.51894	4.05398	2.74995	1.09914	3.71342	0.305107	7.7661	13.7501	13.3921	14.4109	13.4191	3.25239	4.37263	3.15275	2.48687	2.95384	4.96843	2.67566	1.46895	4.87166	4.23841
GH_A01G0779	3.72608	3.33879	0.121972	0.0446373	0.371657	0.450922	1.33011	1.19625	2.87172	2.77822	2.39955	1.25956	0.986248	5.13298	0.101701	0.0918659	0.334672	0.417978	1.88402	1.07916	4.77976	3.56624	0.318423	0.474912
GH_A01G0780	8.00058	9.30289	3.10474	4.67474	8.37917	7.34594	31.1702	24.7761	38.302	30.691	3.23277	3.52846	8.26972	9.42696	2.07101	2.10456	7.05853	6.78898	24.7376	16.1454	26.3518	36.9492	2.01806	2.3026
GH_A01G0781	2.19647	1.6461	0	0	0	0	0	0.0572313	0	0	0.714205	0.48766	0.25535	3.5943	0	0	0	0	0	0	0	0	0.0500548	0.0290322
GH_A01G0782	9.44555	10.9685	0.368405	0.23594	0.904281	0.306443	0.967167	4.7521	0.929331	4.91906	4.63372	4.22709	6.48343	9.51363	0.383974	0.589629	0.505423	0.175342	1.61488	4.88926	2.56137	1.78144	1.99223	2.19149
GH_A01G0783	1.0347	0.941686	0.784863	1.867	1.42828	1.37825	30.5111	43.8011	201.824	154.461	0.474607	0.787984	1.07327	1.37623	0.613523	0.628083	2.19841	2.24133	41.2437	32.1168	103.06	134.202	0.585423	0.212219
GH_A01G0784	0	0	0	0	0	0	0	0	0	0	0	0	0	0	0	0	0	0	0	0	0	0	0	0
GH_A01G0785	4.26868	5.06687	2.93441	3.33672	2.37726	2.22778	1.67195	2.726	1.82854	2.83981	4.42765	3.98823	5.28379	5.30132	2.31566	2.48638	2.56404	2.39422	1.48753	2.75962	1.98719	1.90922	3.7326	3.55912
GH_A01G0786	1.82959	1.89366	1.38102	0.433201	0.500958	0.656425	0.119524	0.378571	0.248837	0.581085	1.4316	1.24503	1.68908	1.63535	0.616876	0.780107	0.947322	0.901432	0.370627	0.374042	0.748181	0.665578	1.76587	2.04844
GH_A01G0787	0.312619	0.534785	1.71922	1.65158	0.873098	1.74786	1.90954	1.74113	0.451758	1.09714	0.831693	0.575354	3.88422	0.456759	1.16472	1.53766	2.26036	1.47288	1.70459	0.543251	1.44886	1.25668	0.561031	0.650805
GH_A01G0788	0.320244	1.04348	0.195684	0	0.0993771	0	0	0.125164	0	0	0.283993	0.449056	0.279225	0.873411	0.122372	0.110538	0	0.111763	0.122538	0	0	0	0	0.126986
GH_A01G0789	0.0931205	0.728218	0	0	0.0866906	0	0	0	0	0	0.330318	0.587595	0.243579	0.435378	0.10675	0.192853	0.117096	0.0974953	0	0.10788	0	0	0	0.110775
GH_A01G0790	0	0	0	0	0	0	0	0	0	0	0	0	0.139612	0	0	0	0	0	0	0	0	0	0	0
GH_A01G0791	0.0899314	0.0879098	0.0274762	0	0.139536	0.0304733	0	0	0	0	0.106335	0.157631	0	0	0.378013	0.496663	0	0.0313855	0	0	0.0347329	0	0	0
GH_A01G0792	61.0685	65.5252	177.234	166.459	175.059	192.092	95.5072	100.984	95.4832	91.3172	85.7503	99.1627	47.5	60.1319	169.472	169.356	175.114	170.429	103.537	98.8568	97.0608	102.443	81.9695	77.2441
GH_A01G0793	0	0.0244473	0	0	0	0	0	0.0293242	0	0.32408	0	0	0.0654184	0	0	0	0	0	0.0287089	1.56456	0	0	0	0
GH_A01G0794	0	0	0	0	0	0	0	0	0	0	0	0	0	0	0	0	0	0	0	0	0	0	0	0
GH_A01G0795	6.30866	6.72367	5.1036	5.3739	5.9526	5.25496	3.47941	4.2412	4.65909	4.6749	6.30174	6.78443	5.36402	6.69146	5.27302	5.44141	4.63797	4.87551	4.10316	6.07121	4.7355	4.49157	5.19896	5.70902
GH_A01G0796	0	0	0	0	0	0	0	0	0	0	0	0	0	0	0	0	0	0.177379	0	0	0	0	0	0
GH_A01G0797	0	0	0	0	0	0	0	0	0	0	0	0	0	0	0	0	0	0	0	0	0	0	0	0
GH_A01G0798	0	0	0	0	0	0	0	0	0	0	0	0	0	0	0	0	0	0	0	0	0	0	0	0
GH_A01G0799	0.0288571	0	12.5371	12.8932	6.12512	8.4484	7.08264	7.64686	14.6453	8.2578	14.1004	17.4503	0.0377414	0.0337299	5.45833	4.30296	1.19746	1.23873	3.67695	2.97534	1.83894	3.03387	10.9789	11.1567
GH_A01G0800	0.58791	0.0957824	0.0898102	0.197203	2.55414	0.398427	0.761742	1.26379	0.113277	2.43362	0.868933	0.721339	0	0	0.449307	0.101464	0.369637	0.307765	0.112479	0.567576	0.34059	0.24239	0.502415	0
GH_A01G0801	193.02	185.92	33.3019	38.759	62.9328	45.6353	71.8426	130.945	76.7368	196.707	118.761	105.63	302.362	205.263	55.1676	56.7963	53.8146	53.4328	98.9215	261.286	129.159	97.3687	78.8179	80.798
GH_A01G0802	0.0251532	0	0	0	0	0	0.0558694	0.206449	0	0.0543237	0.535343	0.661326	0	0	0	0	0	0	0.0288739	0	0.0291437	0.124445	0	0.0598442
GH_A01G0803	0.118823	0.0580762	0.10891	0.4185	1.88052	11.8374	14.186	40.6127	5.97547	4.8117	0	0	0	0	0	0.246084	1.56887	1.43067	70.9278	4.405	470.502	37.6242	0	0
GH_A01G0804	40.3034	41.7411	36.0514	37.34	30.0801	32.2657	52.3681	43.1066	47.9791	65.0361	20.1993	21.7334	62.567	39.7022	24.6718	29.616	42.5683	36.1004	56.0947	60.9764	49.0124	38.9763	18.7921	18.2678
GH_A01G0805	10.6985	10.8145	114.663	108.821	54.892	52.1225	6.81839	4.56155	12.1925	8.82873	62.1267	66.4853	12.5612	12.1853	99.927	103.671	22.3197	25.298	3.9076	2.2887	3.4511	5.07504	96.0609	94.3667
GH_A01G0806	9.62251	12.4965	10.554	9.98494	11.493	12.7843	4.74104	5.9254	5.89556	8.37253	11.746	12.1097	9.98952	11.9486	8.96758	9.08003	7.37023	7.61029	5.90702	6.84362	5.88201	4.82351	13.2991	12.8468
GH_A01G0807	0.0887162	0	0	0	0	0.0901845	0	0.312065	0	0	0.0786737	0.0933006	0.232058	0	0	0	0	0.092884	0	0	0.102791	0	0	0
GH_A01G0808	0	0.0733419	0	0	0.0349239	0.114405	0	0.0879727	0	0.0405099	0.0332677	0	0	0	0.0430051	0	0	0.0785534	0.25838	0.0434601	0.956247	0.0928006	0	0
GH_A01G0809	6.58652	7.65882	12.5081	7.84094	9.13748	11.9907	6.21524	5.35047	5.32512	5.11355	6.79534	9.05474	4.95464	7.95029	8.68561	9.36128	6.98312	6.31002	4.29927	4.23914	6.13508	4.09996	10.0654	9.42281
GH_A01G0810	58.0484	59.9184	12.0346	10.0833	9.32837	11.0993	5.21879	8.50788	2.63637	18.5066	31.9895	36.3381	54.4091	45.7989	7.05057	8.37237	3.38899	2.96642	7.53608	14.6506	10.4089	3.84634	22.0396	23.429
GH_A01G0811	2.70821	3.61645	1.19681	1.07064	1.08052	0.639097	0.537087	1.16244	0.111816	1.56668	4.3101	4.65369	3.73174	5.70923	1.08107	0.826285	0.60812	0.683544	1.11029	1.03648	0.756448	0.538346	3.49637	3.56684
GH_A01G0812	1.34426	0.886215	6.27517	5.75693	7.04299	8.16728	10.1379	7.51433	8.74604	6.85293	1.63566	2.13703	1.02216	1.09622	6.34325	6.24775	8.09799	8.34629	8.11026	4.70817	4.70879	7.69472	1.69912	2.52884
GH_A01G0813	70.0791	67.8884	20.4423	20.3619	25.3886	24.5005	72.6099	58.312	47.2527	43.9436	50.4029	51.0252	99.6818	74.5543	15.9023	16.8555	42.2657	42.6058	80.058	51.1549	26.753	37.8194	43.5068	43.3811
GH_A01G0814	3.46183	3.01817	5.91723	6.62201	6.93916	6.6895	4.98764	3.62025	5.22795	4.34448	5.14425	4.3295	3.58946	4.04638	7.365	6.84652	7.05911	7.86933	4.2603	5.38347	4.19171	4.55186	4.70146	4.93437
GH_A01G0815	0	0	0	0	0	0	0	0	0	0	0	0	0	0	0	0	0	0	0	0	0	0	0	0
GH_A01G0816	4.5463	4.90841	0	0	0.031585	0.275913	0.0376794	0.0397809	0	0	3.27949	2.89015	3.41672	3.21218	0	0.0351322	0.0853254	0.0355215	0	0	0	0.0839282	1.49608	1.89692
GH_A01G0817	25.5656	28.0145	2.63256	3.01731	3.93734	3.97852	1.57737	3.03463	1.05816	1.77231	15.3943	13.9413	28.4417	30.2146	3.50967	4.02002	3.69104	3.73412	2.60864	2.34016	2.30389	1.05405	8.80386	10.2502
GH_A01G0818	18.2456	17.8354	19.172	18.3032	26.0871	24.4412	28.0276	32.2566	21.7501	30.4438	15.8778	16.9169	20.4432	14.9485	19.2871	18.7756	24.4441	21.4236	22.1189	26.2077	26.1453	25.6608	21.2172	20.3525
GH_A01G0819	0.0739718	0.0723089	0	0	0	0	0	0.433668	0	0.0798788	0.0327992	0	0.145118	0.0432312	0	0	0	0	0.169827	0.128544	0.0428536	0	0	0
GH_A01G0820	9.93854	10.9705	3.20629	3.66482	2.59635	2.63049	1.78815	3.46111	1.65086	4.73996	9.14498	8.69834	8.72404	11.5271	3.5487	3.18567	2.31388	2.06704	2.69539	3.48632	2.73168	1.67143	5.73971	5.62068
GH_A01G0821	9.60684	9.89901	2.75278	2.53791	5.62777	6.24309	9.47183	11.7157	6.54347	9.06425	7.78523	6.92449	16.1148	13.9969	5.38509	5.40258	9.48989	8.72783	14.0114	22.2589	19.4289	12.6921	6.69288	6.27521
GH_A01G0822	4.54028	5.15792	0	0	0	0	0.272559	0.143881	0	0	3.37341	1.41956	19.7401	15.3471	0.140671	0.127067	0	0	0	0	0	0	4.78187	5.40107
GH_A01G0823	0	0	0	0	0	0	0	0	0	0.0835667	0	0	0.0337374	0	0.0295713	0	0	0	0	0.0298841	0	0	0	0
GH_A01G0824	66.6825	65.7049	116.876	121.632	79.1876	79.4016	6.07739	8.03053	1.6313	4.2554	87.3049	83.7739	54.7129	75.1062	118.856	121.118	68.2923	66.2659	12.3461	13.2174	7.87568	4.34205	101.188	99.7549
GH_A01G0825	0.693333	1.1437	0.039718	0	0.201706	0.132152	0.0481251	0.355665	0.100192	0.88908	0.883845	0.18229	1.30351	1.46886	0.248379	0.0448718	0.32694	0.317584	0.198973	0.35141	1.05437	0.589575	0.622133	0.567038
GH_A01G0826	3.84355	3.98409	0.496515	0.571076	0.96058	0.445784	6.38854	3.96223	6.50106	6.5182	2.35619	2.06178	3.94727	4.55287	0.561854	1.06846	1.42723	1.10731	6.24799	6.2159	5.14074	7.88076	1.50784	1.10471
GH_A01G0827	74.1248	68.3747	34.9002	30.5092	32.1697	32.5796	18.8239	28.831	16.421	34.2861	50.5972	55.2339	96.6333	90.5478	34.0033	35.2882	30.2442	30.1806	23.2248	30.6295	25.1706	17.9379	66.4668	61.4833
GH_A01G0828	5.16729	5.46516	1.70813	0.895049	0.906896	0.818061	1.88154	2.13547	1.86066	2.78996	3.11751	3.38531	7.75524	6.03982	1.99072	1.53505	1.91735	1.77379	1.65308	2.55153	1.17778	1.30969	1.86769	2.26732
GH_A01G0829	1.86566	1.4108	0.290378	0.354226	0.0327705	0.0357837	0.0390936	0.123822	0	0	1.12379	0.999542	2.11777	1.31664	0.161413	0	0	0.0737096	0	0	0.122357	0.0435392	1.26345	0.628123
GH_A01G0830	41.0156	39.1157	32.0349	28.6903	29.9182	34.0674	26.8724	31.5235	30.1413	30.0449	32.3251	32.6801	50.9446	49.9146	34.5474	32.307	40.7258	35.0872	29.5702	31.2913	29.7016	34.0269	32.3795	31.1643
GH_A01G0831	128.854	133.101	5.53477	5.60914	11.1279	5.82371	13.1031	37.9071	6.83774	36.8841	68.956	68.8796	84.9706	106.489	6.6739	7.4394	7.16492	7.5867	26.0919	47.104	22.7836	13.0227	19.2762	21.5502
GH_A01G0832	2.72473	2.55212	6.99624	6.56332	3.57951	4.00516	0.379572	0.311689	0.329264	0.67663	6.39856	7.7679	1.72592	2.88521	3.26503	3.67676	0.549155	0.576512	0.435927	0.351954	0.55	0.457964	4.00145	4.17871
GH_A01G0833	9.49945	11.0737	114.241	92.6807	86.1481	107.333	124.083	95.796	109.756	112.426	35.0763	46.1048	4.96248	9.09339	76.8235	82.1988	70.3669	70.9062	77.0529	68.3073	78.532	108.447	40.8421	40.3959
GH_A01G0834	0	0	0	0.0226244	0	0	0	0	0.0259916	0	0.0199378	0	0	0	0	0	0	0	0	0	0.0520994	0.0278084	0	0
GH_A01G0835	0.356068	0.957174	95.2567	95.8028	69.4868	73.1161	30.795	27.7636	29.432	31.6252	12.2752	15.3064	0.349268	0.832384	82.5041	84.6648	55.9117	55.5931	21.663	29.4424	22.639	24.4978	33	29.7561
GH_A01G0836	4.53077	5.96549	1.01701	0.814159	3.85209	2.93735	3.97922	4.98718	2.05773	6.34038	2.82893	3.1847	6.07682	3.89081	1.16598	1.3644	2.09288	2.2508	3.52922	6.05227	6.13342	3.74552	1.32751	1.53993
GH_A01G0837	8.0482	8.48525	0.980594	1.4436	1.94669	1.73021	1.80924	4.04837	1.18059	11.6841	4.95935	4.50054	5.02449	7.55986	2.06265	2.08978	2.8129	2.57117	3.26564	6.4506	4.16949	2.40594	1.69556	2.08258
GH_A01G0838	0.0929009	0.0908125	0.368984	0.311619	1.06666	3.39978	2.7513	3.88511	0.322197	0.267519	0.494308	0.651344	0.0810015	0.0723919	0.496992	0.288597	1.01243	1.13476	7.14506	2.04488	38.8936	2.48964	0.285808	0.0736761
GH_A01G0839	0.273541	0.178262	1.00288	1.55982	1.52792	0.834206	1.01263	1.81749	1.47574	1.87077	0.161718	0.191785	0.596261	0.319731	1.986	1.32185	0.802592	1.43196	1.36068	1.05632	2.21856	1.24056	0.18701	0.108468
GH_A01G0840	18.9137	17.1207	8.48619	10.1852	15.2412	12.565	8.57302	11.9498	8.95107	7.55514	24.7972	21.2646	21.9611	18.7273	9.30376	9.51489	11.877	12.3551	10.4408	12.131	8.13342	7.3268	22.8637	24.0532
GH_A01G0841	2.48557	1.93552	2.87028	3.41974	3.26828	3.59735	0.280721	0.345775	0.0649372	0.242626	3.10084	2.85031	1.56112	2.64265	3.39671	3.08276	2.36621	2.85229	0.709278	0.878498	0.178977	0.0868455	2.92336	3.37444
GH_A01G0842	0	0.0741898	0	0	0	0	0	0	0	0	0	0	0	0	0.174009	0	0	0	0	0.087925	0	0	0.0778308	0
GH_A01G0843	3.49121	3.15307	0.86955	1.18379	0.706554	0.77152	0.126433	0.978887	0.614182	1.47522	2.79314	2.55417	5.36015	2.88312	0.696036	0.864495	0.76349	0.55623	0.784101	1.53869	0.527619	0.516304	2.14035	2.07656
GH_A01G0844	5.798	5.05769	0.0238308	0	0	0	0	0	0	0	3.43547	3.49997	8.9092	5.01439	0.059611	0.0538461	0	0	0	0	0	0	1.6531	1.97948
GH_A01G0845	2.64423	3.52067	0.25072	0.275263	1.23083	0.973241	2.68348	10.3704	0.948692	9.74771	3.5578	3.35623	2.44467	1.97167	0.574894	0.330462	0.57328	0.668249	3.2447	8.82028	7.87062	3.49614	2.15062	1.41008
GH_A01G0846	13.4914	13.1881	2.09777	2.30312	2.4671	2.20414	2.00668	3.53101	2.64589	4.6828	7.26396	9.1212	6.14422	10.5599	1.65708	2.86891	1.51472	0.882824	0.967937	3.76787	1.95397	1.63891	1.85294	3.72571
GH_A01G0847	14.2583	11.8321	2.3505	2.37414	2.38738	1.98124	1.70882	3.96908	2.37173	4.32001	9.00567	8.73818	5.50051	12.4695	2.46943	1.48708	2.57976	1.28877	1.29526	4.99112	1.90163	1.77626	3.26099	2.8066
GH_A01G0848	0	0	0	0	0	0	0	0	0	0	0	0	0	0	0	0	0	0	0	0	0	0	0	0
GH_A01G0849	8.05051	8.7127	6.50042	3.8577	6.1563	5.55326	5.85405	6.18056	5.20742	6.41654	7.39418	6.55147	5.76589	10.7542	5.16375	4.56513	5.0616	4.81641	4.40063	5.10735	3.5534	4.97872	3.04676	3.76232
GH_A01G0850	0	0	0	0	0	0	0	0	0.0301771	0	0	0.0274523	0.0341398	0	0	0	0	0	0	0	0	0	0	0
GH_A01G0851	0	0	0	0	0	0	0	0	0	0	0	0	0	0	0	0	0	0	0	0	0	0	0	0
GH_A01G0852	0	0.0241711	0	0.0497651	0	0	0	0	0	0	0	0	0	0	0	0	0	0	0	0	0	0	0	0
GH_A01G0853	0	0	0	0	0	0	0	0	0	0	0	0	0	0	0	0	0	0	0	0	0	0	0	0
GH_A01G0854	1.13844	1.74346	0.034782	0	0.105983	0	0.590019	1.29035	0.0877403	1.06543	1.14418	1.59636	0.694834	2.57263	0	0	0	0.158923	0.348489	0.87925	0.791428	0.187747	0.350239	0.225713
GH_A01G0855	0	0	0.0177501	0	0	0	0	0	0	0	0.0515208	0.081466	0	0	0.0222003	0.0601599	0	0.0405511	0	0	0	0	0.0992974	0.0230374
GH_A01G0856	0	0	0	0	0.0781047	0	0	0	0	0	0	0.0441166	0	0.0490322	0	0	0	0	0	0	0	0	0	0
GH_A01G0857	6.19082	7.01593	5.08196	6.43517	6.90336	5.77461	12.6175	13.0022	6.2132	28.8712	7.23961	7.01156	4.31532	6.71932	5.14724	7.04464	7.27145	5.84063	9.41034	14.1076	15.4889	12.4536	6.69748	6.83851
GH_A01G0858	0	0	0	0	0	0	0	0	0	0	0	0	0	0	0	0	0	0	0	0	0	0	0	0
GH_A01G0859	8.17132	6.82704	1.15225	1.68672	2.21061	1.27793	2.09421	1.5559	1.2111	1.96085	5.69798	5.72905	8.22079	7.26538	2.08163	1.59104	0.702573	2.63237	1.44308	2.34638	2.10393	1.5549	3.93915	4.32024
GH_A01G0860	0.145889	0.285219	0.0334294	0	0	0.0370758	0	0	0	0	0.0970308	0.153428	0.763214	0.255785	0	0	0	0	0	0.0845057	0.0845167	0	0.0748041	0
GH_A01G0861	83.2207	84.4318	10.0611	10.5624	24.4825	19.679	11.5929	18.6411	8.9341	17.3961	48.2114	41.4659	80.6823	70.4887	10.512	10.431	12.3285	12.7002	15.2266	24.1639	12.4288	10.7475	25.6678	26.2761
GH_A01G0862	11.5783	12.5237	5.17851	5.60536	6.44505	4.69178	4.86064	8.39739	2.94382	6.44476	9.27968	11.256	11.4482	13.5333	3.28402	3.66684	4.85308	4.29068	5.66348	9.08052	7.23771	3.64172	7.18119	5.86908
GH_A01G0863	14.963	15.943	12.8917	13.8149	34.72	34.9844	48.7725	52.6332	63.0083	40.8389	7.82881	6.68787	15.3132	14.5163	17.0244	16.695	60.021	56.3973	55.2217	48.0599	59.4218	62.8784	4.64169	4.53895
GH_A01G0864	5.92967	7.14196	2.97629	2.16659	2.43153	1.39931	2.58711	3.26941	1.79537	2.36308	4.00643	4.00892	9.83254	7.79731	3.19648	2.9239	3.77255	3.25194	1.66118	1.92182	1.84028	1.397	5.32074	5.58433
GH_A01G0865	0.680518	0.430437	0.0733815	0	0	0	0	0	0	0	0.354991	0.505188	0.994738	0.655059	0.0917791	0	0	0	0	0	0	0	0.287357	0.19048
GH_A01G0866	0.036882	0	0	0	0.0343353	0	0	0	0	0	0.032707	0.0387879	0	0.0862196	0	0	0	0	0	0	0	0	0.0378223	0
GH_A01G0867	14.8507	14.6997	1.37146	1.65628	3.69139	2.81396	1.24632	4.64927	0.389207	2.70643	9.12256	8.37951	13.5519	11.6306	2.7016	1.66563	3.24565	2.97652	2.36174	3.85693	1.95039	0.925363	7.05844	6.36343
GH_A01G0868	4.167	5.4183	0.108095	0.276911	1.13451	0.279734	0.174634	0.507028	0	0.594308	2.16141	1.52968	9.04889	6.06532	0.405587	0.284949	0.19773	0.123475	0.315884	0.273252	0.136644	0.0486231	1.29003	1.35617
GH_A01G0869	89.4152	84.7099	0.601728	1.98189	6.84509	2.26904	2.47892	8.00551	0.910745	12.7606	43.1981	44.1872	117.459	106.048	4.2145	3.94288	3.4672	3.57418	8.13897	14.6026	6.23734	3.57282	19.3892	19.8365
GH_A01G0870	2.76166	4.26249	0.754936	0.487551	0.0451047	0	0	0.0568089	0	0	1.89049	2.70055	3.42179	3.00146	0.555416	0.702384	0	0	0	0	0	0	2.93144	1.78671
GH_A01G0871	0.280855	0	0.128712	0.0706558	0.784388	0.71376	1.63754	5.59826	0.730544	1.21313	0.0622658	0.221527	0.826475	0.32828	1.04638	1.23601	0.794622	0.955663	2.82099	1.30148	0.976236	1.38953	0.432024	0.0835258
GH_A01G0872	6.21947	4.72862	0.518235	0.252873	0.175455	0.191588	0.558159	0.294645	0.0726272	0.135679	3.95552	2.70884	5.25851	7.48997	0.576144	0.39032	0.552982	0.789292	0.504809	0.43668	1.23742	0.777039	1.86831	2.83988
GH_A01G0873	139.624	130.835	39.8465	42.3563	21.581	21.2343	12.6284	22.8718	1.27098	3.35806	178.305	169.6	96.584	142.75	67.733	65.9641	23.7782	22.4291	28.6299	17.4672	3.78506	2.87504	207.544	207.162
GH_A01G0874	2.31706	2.80425	0.606785	0.333092	0.41087	0.112162	0.490148	0.776229	0.510221	1.31062	1.76123	1.74057	2.59749	2.32141	0.252971	0.114253	0.277487	0.577598	0.506627	0.383471	0.894883	0.682358	1.24464	1.57506
GH_A01G0875	7.5848	7.10277	0.993144	1.28278	0.771378	0.971891	0.424716	1.94309	0.442109	0.894758	3.50441	4.55814	15.5885	7.15204	0.876802	0.792009	0.721331	0.800787	0.804824	1.69832	0.960045	0.709519	2.94133	4.39767
GH_A01G0876	4.31671	3.9999	12.5291	11.1764	11.9304	12.5245	11.5357	16.4497	12.216	14.0328	5.66235	6.47864	11.1738	7.0954	18.2992	17.3677	35.735	30.5538	25.4472	27.4528	24.8514	27.3635	16.2315	14.9239
GH_A01G0877	5.02313	4.88116	0.0681073	0.0747744	0.0622583	0.0906438	0.00825235	0.0261379	0.0257709	0.0160481	3.86147	3.0399	3.89706	4.72485	0.0511096	0.0538614	0.0654065	0.0466786	0.0597086	0.0258252	0.0344381	0	1.47068	1.59994
GH_A01G0878	0.916046	1.07454	0	0	0	0	0	0	0	0	0.812351	1.09183	0.798713	0.7852	0	0.126476	0	0.0639388	0	0	0	0	0.37576	0.72648
GH_A01G0879	6.55586	6.06932	0.954062	1.15771	0.918028	0.798239	1.25741	2.37673	1.09779	3.13544	4.14574	4.30195	6.04256	6.29679	1.08858	1.17241	0.849635	1.26188	1.42546	2.68679	1.79848	1.44557	2.50942	2.43305
GH_A01G0880	4.36005	3.55576	1.27882	1.27864	0.603051	0.531866	0.332036	0.350555	0.432042	0.78022	3.29205	2.5416	2.63939	3.66932	1.48518	1.18676	0.532596	0.469531	0.371799	0.779312	0.375274	0.246529	1.89068	2.16359
GH_A01G0881	13.1021	11.129	4.56175	5.41219	5.52684	4.21849	4.71334	5.40183	4.56341	6.18848	11.7118	8.67343	7.67779	13.2257	5.01326	5.3669	3.34861	3.61759	6.07775	5.44233	3.87806	5.10256	4.91416	5.29778
GH_A01G0882	0.665176	0.367517	0.106031	0.0436541	0.0942331	0.0587987	0.128475	0.0678203	0.016717	0.109305	0.256469	0.228114	0.208035	0.557769	0.0165768	0.104816	0.0909167	0.0302794	0.0829965	0.184275	0.0335088	0.0178856	0.163119	0.137615
GH_A01G0883	65.3176	74.572	508.651	401.062	396.254	501.115	222.789	194.097	102.795	119.709	170.676	210.448	89.3395	69.159	447.743	457.966	389.355	374.297	220.74	220.464	127.289	141.844	426.27	419.547
GH_A01G0884	40.0064	42.7828	67.4049	59.3018	47.9753	55.3944	37.9267	48.5708	36.7006	42.8017	41.8736	49.1401	49.7433	38.9081	55.3312	53.2995	48.8338	42.2086	39.2725	29.8507	47.996	50.474	76.553	75.4567
GH_A01G0885	8.48646	8.22612	0	0	0.0331257	0.0904289	0.0197587	0.0625822	0.0205679	2.15175	2.17728	1.77752	10.4477	6.59218	0	0.0368459	0	0.0372543	0.20423	1.25728	0.185525	0.132033	0.529102	0.486781
GH_A01G0886	0	0	0	0	0	0	0	0	0	0	0	0	0.0231745	0	0	0	0	0	0.0203403	0	0	0	0	0
GH_A01G0887	23.6823	26.5555	9.22896	8.14644	10.4611	9.29398	3.69021	7.57955	2.67729	11.0253	15.2154	14.5497	33.3701	20.4785	6.48704	7.86158	6.8878	6.00897	5.68674	9.93849	7.58317	4.60801	10.367	10.4688
GH_A01G0888	11.5906	12.9824	0.995964	1.2757	1.54548	1.50349	2.21243	6.0873	1.29109	9.48491	7.03975	6.60268	17.4487	12.2424	2.17991	2.15663	1.06274	1.54849	1.97497	4.02131	4.75625	2.16535	6.12878	6.49907
GH_A01G0889	17.3254	20.0877	0.534078	0.781812	3.07393	1.10569	2.11395	7.74316	0.808353	4.86599	13.7795	14.9932	16.7151	17.7536	1.78127	1.36766	3.02855	1.74886	5.08351	6.48044	12.6475	3.98796	7.64861	7.5324
GH_A01G0890	30.6142	34.3359	27.8132	25.4767	29.1898	30.733	28.5407	36.0011	14.738	27.7753	27.4274	27.7114	22.4561	26.7853	26.9131	26.2626	36.5206	35.5068	25.8159	40.4847	25.121	19.3771	21.1753	21.3865
GH_A01G0891	16.5762	16.2709	8.21257	9.12053	9.2718	8.72304	4.89891	4.64685	2.78881	4.46566	12.2244	10.6916	12.8454	20.6239	7.74317	7.77942	7.58355	7.39659	5.45921	5.74905	4.67171	4.68875	8.09298	7.21523
GH_A01G0892	19.1223	22.351	4.72385	4.7335	4.87412	4.78174	2.9073	4.50826	1.74961	4.39489	11.3172	11.9588	35.6821	23.929	4.5718	4.57441	4.21763	4.49663	4.90667	5.94699	3.29378	2.6055	8.2634	8.7585
GH_A01G0893	3.68064	3.26925	0.35682	0.338329	0.378892	0.41373	0.412696	0.352721	0.265941	0.535037	2.60493	1.99125	2.77719	3.39208	0.48685	0.659651	0.645288	0.296428	0.487509	0.697001	0.533071	0.328304	1.23396	1.59982
GH_A01G0894	0.0395482	0.0386591	0	0	0.0368174	0	0	0.0463711	0	0	0	0	0.155172	0.0924523	0	0	0	0	0	0	0	0	0	0.0940923
GH_A01G0895	4.5172	4.94553	27.1422	22.1019	14.6344	21.3271	2.85395	2.94251	2.08886	4.55272	7.79807	10.0713	4.20118	5.81969	25.2244	23.2839	12.4965	14.2723	2.44289	3.97719	1.60504	2.30937	8.48237	8.97992
GH_A01G0896	0.270323	0.528493	0	0	0.0359511	0.11777	15.6541	16.98	14.3308	12.5104	0.171231	0.162453	0.858616	0.812493	0.0442699	0	2.52513	1.61728	19.0619	11.5425	15.2578	12.8966	0.198011	0.0918784
GH_A01G0897	19.1399	24.2477	3.40336	2.58089	5.20295	4.31939	2.67831	8.61773	1.50463	6.2005	15.276	16.2642	29.0878	18.2554	4.25662	4.20173	3.46575	3.6872	3.60326	7.27291	4.03611	2.41471	10.6383	8.78872
GH_A01G0898	0.558723	0.546163	0	0	0	0	0	0.163779	0	0	0	0	0.182684	0.653068	0	0	0	0	0	0	0	0	0	0.166163
GH_A01G0899	20.4758	21.9945	13.36	12.1067	13.0849	11.0542	9.18596	15.3952	6.21874	12.6794	17.286	18.1883	30.7891	31.1674	18.8313	18.2081	17.3833	16.1086	14.3418	21.6439	22.3169	17.0986	22.1249	23.945
GH_A01G0900	6.88387	7.64589	83.5027	79.087	45.698	48.7558	28.518	21.5973	32.8085	42.5354	21.6573	21.3045	15.9948	15.3909	50.4879	47.3923	31.4171	31.2053	15.2014	11.1475	20.668	18.8849	38.086	38.2897
GH_A01G0901	3.11137	2.79812	0.855538	1.06452	1.21654	0.695831	0.829303	1.67815	1.51071	1.41113	2.42807	3.3376	3.74373	2.76393	0.214006	0.19331	0	0	0.0714321	0.0720902	0.144199	0.0769674	0.829581	0.962328
GH_A01G0902	4.67721	5.12292	5.83651	5.33042	5.56085	4.75462	4.25566	4.49302	4.82082	3.65111	4.19773	4.74111	12.1607	10.8681	8.65638	7.52748	10.4165	10.3839	10.8675	8.94382	8.0309	9.27011	7.33915	7.57504
GH_A01G0903	3.10628	2.98973	0.120455	0.108202	0.166834	0.0850147	0.039805	0.196117	0.0138117	0.051605	1.40911	1.26902	3.71885	3.42133	0.0958711	0.0742283	0.0150232	0.050034	0.0274289	0.0276816	0	0.0147772	0.661597	0.696403
GH_A01G0904	0	0	0	0	0	0	0	0	0	0	0	0	0	0	0	0	0	0	0	0	0	0	0	0
GH_A01G0905	0.209462	0.140095	8.95267	7.90983	1.79605	1.96119	0.367303	5.04126	0.0892137	0.7619	4.39938	4.8579	0.374879	0.309261	8.15146	7.9796	2.88344	2.35462	7.75755	3.55052	1.07296	0.490885	10.2088	9.27192
GH_A01G0906	2.01819	2.32839	0.107548	0.153498	0.895726	0.178918	0.065156	0.440256	0.0135649	0.0126707	2.78866	2.18418	1.88757	2.86644	0.457337	0.546762	0.501659	0.565107	0.228978	0.203901	0.0951663	0	1.66053	1.32604
GH_A01G0907	16.9472	19.8212	3.72203	3.21462	4.68773	3.77027	4.90072	7.99916	5.53958	10.6412	13.4923	14.2071	14.9771	18.9544	4.50001	4.82173	3.64252	3.93982	3.88458	6.86848	9.22191	5.62544	9.07828	10.7242
GH_A01G0908	3.15279	5.53966	0.512109	0.36144	1.63474	1.54163	3.27982	4.6326	0.599781	2.80122	4.06999	5.0785	2.71417	4.61812	1.23525	1.07447	1.35496	1.00281	4.03146	14.425	3.51425	2.12257	1.51427	2.27881
GH_A01G0909	7.00266	8.67064	2.3356	2.15317	2.37224	2.53104	4.47179	4.17381	3.28318	6.78467	5.26123	6.23939	7.17421	8.23059	2.29679	2.45738	2.8129	2.89193	3.99692	6.3999	4.62025	4.01792	3.94966	4.25771
GH_A01G0910	27.1502	28.4977	8.97493	3.80703	4.76505	2.71471	2.22436	2.08749	0.771818	4.56595	14.604	15.2127	48.3153	29.9138	2.55115	3.2262	3.07822	2.56297	2.04368	9.2813	2.83632	1.65154	7.75934	15.6193
GH_A01G0911	6.17706	4.95891	8.17804	8.10775	3.91704	4.51988	3.38035	3.39395	3.55328	2.41679	8.54754	9.72871	10.4595	4.32509	9.44157	10.537	4.80305	5.06134	2.39784	2.38537	2.6277	2.87893	8.96629	9.90407
GH_A01G0912	0	0	0	0	0	0	0	0	0	0	0	0	0	0	0	0	0	0	0	0	0	0	0	0
GH_A01G0913	0.121574	0.0594205	0	0	0	0	0	0	0	0	0	0	0.0795015	0.0710513	0	0	0	0	0	0	0	0	0	0
GH_A01G0914	0	0	0	0	0	0	0	0	0	0	0	0	0	0	0	0	0	0	0	0	0	0	0	0
GH_A01G0915	0.301839	0.245878	0.0922189	0.101246	0	0	0	0	0.0581574	0	0.0892238	0.0529061	0.131589	0.117602	0.0576696	0	0.0632585	0.10534	0.115496	0	0	0	0.051589	0.299221
GH_A01G0916	0	0	0	0	0	0	0	0	0	0	0	0	0	0	0	0	0	0	0	0	0	0	0	0
GH_A01G0917	0	0	0	0	0	0.266946	0	0	0	0	0	0	0	0	0	0	0	0	0	0	0	0	0	0
GH_A01G0918	8.88555	9.56473	4.13272	4.23124	4.46836	4.01898	4.56694	3.10075	3.30179	4.41203	7.49277	6.17419	6.70983	9.30407	4.5322	4.01175	4.09021	3.57169	4.03746	4.04402	2.97213	3.40176	3.95942	4.04246
GH_A01G0919	0	0	0	0	0	0	0	0	0	0	0	0	0	0	0	0	0	0	0.0550079	0.0555147	0	0.0197568	0	0
GH_A01G0920	0.149204	0.14585	0	0	0	0	0	0	0	0	0.0661574	0	0.29271	0	0	0	0	0	0	0	0	0	0.0765042	0.177492
GH_A01G0921	0	0	0	0	0	0	0.0590361	0	0	0	0	0	0	0	0	0	0	0.0556552	0	0	0	0	0	0
GH_A01G0922	0.825786	0.928306	1.51378	0.872532	0.845643	0.923398	0.962956	1.01667	1.47972	0.847142	1.83077	2.30141	1.24202	1.35132	0.709989	0.684083	0.519197	0.216145	0.663555	1.0045	0.287038	0.714974	2.45583	2.21028
GH_A01G0923	0	0	0	0	0	0	0.271713	0	0	0	0	0.085767	0.213321	0	0.0934893	0.0844481	0	0	0	0	0	0	0	0
GH_A01G0924	0	0	0	0.250873	0.386816	0.844766	0	0.292314	0	0	0.0736943	0	0	0.0971335	0.0952644	0.688413	0.417987	0.522032	0	0	0.0962849	0	0.255659	0
GH_A01G0925	0	0.243699	0.0761682	0	0	0	0	0	0	0	0	0	0	0	0	0	0	0	0	0	0	0	0	0.0988565
GH_A01G0926	3.60274	3.44349	0.366908	0.0805648	0.372664	0.081386	0.355656	0.750986	0.185111	1.21036	0.78098	2.02075	5.13075	3.27529	0	0	0.100674	0	0.367614	0.371001	0.834861	0.0990251	0.985224	0.666678
GH_A01G0927	0	0.0194762	2.04533	2.44604	1.725	2.20767	0.066382	0.0233615	0	0.0430303	0.0176687	0.0419074	0	0	1.34758	1.13473	0.275592	0.521504	0.228713	0.854033	0	0	0.0204321	0
GH_A01G0928	10.1547	9.35742	0.296418	0.0650868	0.180641	0.197251	0	0.0758385	0	0	10.898	6.93825	6.59823	9.52578	0.44488	0.669761	0.325329	0.135437	0.445483	0.149862	0.224823	0	4.90833	4.53961
GH_A01G0929	0.0994696	0.194467	0	0	0	0	0	0	0	0	0	0	0.130093	0.232532	0	0	0	0	0.114183	0	0	0	0	0
GH_A01G0930	2.37361	2.43774	0.963867	0.725636	0.531451	0.366516	0.433787	0.176147	0.208408	0.519121	1.91841	1.67471	2.16128	3.75775	0.619981	0.746699	0.982316	0.566231	0.517351	0.835388	0.765873	0.297302	1.07841	0.965038
GH_A01G0931	0.0635527	0.0372744	0	0	0.0354987	0.0516837	0.0282322	0.074517	0.0146942	0.0137255	0.0225435	0	0.0166237	0.0148568	0	0.0131618	0.0639321	0.0133077	0.0875441	0	0.014727	0	0.0260692	0.0151204
GH_A01G0932	10.1121	8.2756	2.0836	1.87343	2.15277	1.65347	1.3929	2.22886	1.56322	1.75644	5.26573	3.8334	5.04918	6.94055	1.66243	1.21757	0.813202	0.759154	0.922327	2.81517	0.817416	0.848364	2.3915	2.12143
GH_A01G0933	9.37857	10.7316	0.151696	0.666183	0.975816	0.953379	1.34791	2.13463	2.29599	4.28929	5.23477	4.98962	5.4836	9.15667	1.07513	0.628393	1.59555	1.27072	0.886598	3.89862	5.17754	2.25178	1.58409	2.10008
GH_A01G0934	20.9326	19.7257	11.492	13.3751	10.1694	11.1592	0.179286	0.252381	0.0622093	0.0581085	17.9905	17.0342	18.228	26.2913	12.0908	12.7603	5.5486	6.4227	0.617712	0.623403	0.685833	1.13148	18.4864	20.1003
GH_A01G0935	0	0	0	0	0	0	0	0	0	0	0	0	0	0	0	0	0	0	0	0	0	0	0	0
GH_A01G0936	0	0	0	0	0	0	0	0	0	0	0	0	0	0	0	0	0	0	0	0	0	0	0	0
GH_A01G0937	1.41343	2.07248	0.0340923	0.149718	0.415526	0.3403	2.93291	3.31455	1.46201	1.80746	1.0885	0.743233	3.89174	2.78247	0.0426396	0.154064	0.514491	1.40194	3.2877	3.40417	5.08537	4.14054	1.48761	1.7699
GH_A01G0938	0	0	0	0	0	0	0	0	0	0	0	0	0	0	0	0	0	0	0	0	0	0	0	0
GH_A01G0939	0.113844	0.0370949	0	0	0	0	0	0	0	0	0.201914	0	0	0	0	0	0	0	0	0	0	0	0	0
GH_A01G0940	0.0622274	0.243314	0.019012	0	0.0193102	0	0	0	0	0	0.239128	0.1527	0.0271285	0.024245	0	0	0	0	0	0	0	0	0	0
GH_A01G0941	41.897	42.3377	10.8856	11.4499	13.1061	9.9002	9.26317	13.3413	6.72561	18.2047	29.715	26.0958	34.8491	42.0213	10.7223	11.3995	11.2966	11.1556	11.6408	15.0807	9.86891	10.1973	13.646	14.8928
GH_A01G0942	0	0	0	0	0	0	0	0	0	0	0	0	0	0	0	0	0	0	0	0	0	0	0	0
GH_A01G0943	0	0	0	0	0	0	0	0	0	0	0	0	0	0.0266442	0.0261315	0	0	0	0	0.0528161	0	0	0	0
GH_A01G0944	84.855	89.8758	312.629	324.827	311.027	314.525	230.481	181.755	174.22	180.582	232.526	263.529	94.6614	100.672	289.503	298.134	263.921	249.119	179.029	135.424	180.967	181.51	395.702	395.612
GH_A01G0945	24.6588	24.574	12.0346	12.4338	13.5401	11.8552	9.95838	9.73153	8.60765	8.21314	28.1389	21.4144	17.6261	27.762	16.0002	13.6238	14.8997	14.6689	12.3763	11.9957	9.24531	8.41713	19.4034	20.5083
GH_A01G0946	0.718046	1.10299	0	0	0	0	0	0	0	2.76923	2.09223	4.42303	0.268318	1.19899	0	0	0	0	0	0.356508	0	0	0.105193	0
GH_A01G0947	0	0	0	0	0	0	0	0	0	0	0	0	0	0	0	0	0	0	0	0	0	0	0	0
GH_A01G0948	0.0965441	0.471869	0	0	0	0.294426	0.10722	0.2264	0.223222	0.104254	0	0	0	0	0	0	0	0.10108	0.554124	0.223692	4.02697	2.62708	0	0.229696
GH_A01G0949	0.0994696	0	0	0	0	0	0	0	0	0	0.0882099	0	0.130093	0	0	0	0	0	0	0	0	0	0	0.118328
GH_A01G0950	0.937857	1.26056	0	0.11797	0.109137	0.715034	2.34352	1.9244	1.21975	2.27868	0.519808	0	0.459973	1.91839	0.134391	0.121394	0.29483	0.490958	2.42231	1.76557	2.85244	4.06003	0.120221	0
GH_A01G0951	0.956708	0.806208	0.0604752	0.0331976	0.675664	0.435967	4.28664	7.04002	11.4415	7.62361	1.55054	1.07554	0.345172	0.385605	0.113456	0.409934	0.829672	0.587176	6.36212	5.84745	9.40302	7.22236	0.507465	0.353201
GH_A01G0952	0	0	0.21225	0.186422	0	0	0	0	0	0	0.164285	0.243536	0	0	0.132732	0.143875	0.029119	0	0	0	0	0	1.02113	0.468304
GH_A01G0953	91.1805	81.109	120.179	120.932	62.3902	68.0342	39.7965	38.9157	30.9906	30.1293	108.998	106.44	163.256	145.584	123.654	119.438	74.6411	75.3212	61.44	55.14	38.0325	35.638	183.363	175.609
GH_A01G0954	0.257451	0	0	0.129536	0.479348	0.523424	0.7148	1.05653	0.148814	0	0.799078	0.270755	0	0	0.147566	0	0	0.269546	0.147766	0.298255	0.447442	0.47765	0.396022	0.765653
GH_A01G0955	1.35827	1.22152	4.23285	3.66309	3.05163	2.68787	2.37333	2.42077	2.1146	3.48106	1.86299	1.59988	1.65802	1.52412	3.4671	3.28183	2.16344	2.52183	2.57786	2.41278	1.86753	2.53122	1.61577	1.44344
GH_A01G0956	0	0	0.128027	0	0	0	0	0.163779	0	0	0	0	0	0	0	0	0	0	0	0	0	0	0	0
GH_A01G0957	24.4458	24.3772	46.9264	44.9291	36.5556	39.0104	31.2469	28.5551	20.9734	20.421	42.5118	43.5598	32.6556	27.9626	40.6081	39.9606	30.585	26.8498	23.4378	18.2746	22.6236	21.6408	48.246	46.8946
GH_A01G0958	0.954908	0.829727	0.583494	0.747381	0.913667	1.21339	0.441876	0.466522	0.214654	0.401008	0.470453	0.75319	0.65914	0.930126	0.152038	0.384538	0.700444	0.888684	0.152244	0.245835	0.491734	0.0984249	0.217612	0.252434
GH_A01G0959	0.676223	0.661022	0.335728	0.198473	0.340996	0.429634	0.594541	0.627702	1.20521	0.547667	0.549703	0.414847	0.257953	0.395204	0.1292	0.204234	0.389732	0.530994	0.194062	0.424342	0.32646	0.6273	0.0866828	0.0335179
GH_A01G0960	8.50034	10.164	19.6866	15.5802	16.1801	20.291	9.18745	10.1448	13.4243	10.7363	11.5091	10.057	15.0878	8.5163	19.75	17.9972	19.0872	16.9253	10.716	11.5182	9.1454	14.9259	15.5662	14.1748
GH_A01G0961	1.11271	1.30524	0.101988	0.447886	0.310764	0.565564	0.370727	0.130468	0.128636	1.20157	0.394702	0.936169	0.436584	0.78036	0.127557	0.460886	0.839515	0.582493	0.510921	1.16016	0.128924	0.137628	0.684647	0.92657
GH_A01G0962	8.68599	9.32289	0.846387	1.08895	1.10145	1.07072	0.480722	1.06582	0.500409	1.57366	5.09252	4.47638	6.58587	8.71917	1.32323	1.28491	0.635018	0.891278	1.19252	2.20643	0.785727	0.963699	2.51539	2.57461
GH_A01G0963	4.58133	4.36292	2.03462	1.78228	1.86868	1.94448	1.15396	1.19064	1.14662	1.42805	4.87946	4.49521	7.25809	6.76266	2.03036	1.58948	1.2175	1.68127	1.51806	1.86034	0.629315	0.817847	3.82631	3.17443
GH_A01G0964	2.73801	2.7677	0.855538	0.407024	1.47723	1.45492	2.52246	2.91852	4.06454	3.931	2.15215	2.02873	2.60433	2.25479	1.3197	1.2243	1.56497	1.14014	3.03586	2.84756	5.11907	4.38714	1.88251	2.14673
GH_A01G0965	0	0	0	0	0	0	0	0	0	0	0	0	0	0	0	0.0420933	0	0	0	0	0	0	0	0
GH_A01G0966	3.93408	3.6774	2.16352	1.31137	0.778268	1.02479	0.491525	0.77841	0.454804	1.32757	2.87822	3.12889	2.28321	4.05232	2.00127	1.55312	1.02031	0.566349	0.874976	1.1394	0.626753	0.334534	1.91633	1.95973
GH_A01G0967	10.5599	10.9848	3.18359	2.95418	3.03332	3.22478	5.13532	6.29174	1.81502	4.61004	9.81275	9.39791	9.87303	11.79	3.13116	3.14014	3.47518	3.67033	5.32031	6.52791	3.76276	3.13896	6.60555	6.97177
GH_A01G0968	0.0246804	0	0	0	0	0	0	0.0868151	0	0.0266513	0.218867	0.363381	0	0	0	0.0255567	0	0	0.0283311	0	0	0.0610531	0.835218	0.440394
GH_A01G0969	16.2515	14.3847	1.27158	1.49577	2.02954	1.20881	1.76083	4.47333	1.60383	8.45358	9.09527	7.6598	8.29456	13.378	2.32876	1.59049	1.55759	1.66	2.67318	5.56781	4.19075	2.32877	3.30267	3.30069
GH_A01G0970	0	0	0	0	0	0	0	0	0	0	0	0	0	0	0	0	0	0	0	0	0	0	0	0
GH_A01G0971	0	0	0	0	0	0	0	0	0	0	0	0	0	0	0	0	0	0	0	0	0	0	0	0
GH_A01G0972	22.523	25.5709	31.7759	29.5506	32.0864	37.1671	31.2389	33.2181	35.4081	35.7734	26.3327	28.4136	15.9174	19.7741	30.5088	31.062	31.1159	30.9833	25.3039	28.8717	32.7957	32.4178	21.3105	23.1286
GH_A01G0973	2.08466	2.30074	0.847505	0.744374	0.485179	0.22217	0.168037	0.512517	0.0388709	0.12708	2.77302	2.56368	1.97888	2.12226	0.886532	1.07934	0.613065	0.404836	0.308777	0.194763	0.584367	0.083176	2.34469	3.63984
GH_A01G0974	0.404566	0.575231	0.101131	0.148041	0.0342392	0.0373874	0.530994	0.689982	0.467703	1.15175	0.815385	1.1217	2.59749	2.3644	0.126485	0.418929	0.369983	0.346559	0.886598	1.0652	0.255681	0.272943	0.71661	0.568771
GH_A01G0975	13.8908	14.8536	100.082	100.56	96.6133	104.348	15.4752	18.3519	7.23771	10.7747	11.4124	13.9457	8.58616	12.7045	82.1119	83.4227	88.4841	86.3502	19.7386	47.5219	7.93394	8.73847	10.3884	11.7145
GH_A01G0976	0	0	0	0	0	0	0	0	0	0	0	0	0	0	0	0	0	0	0	0	0	0	0	0
GH_A01G0977	0	0	0	0	0	0	0	0	0	0	0	0	0	0	0	0	0	0	0	0	0	0	0	0
GH_A01G0978	26.0529	23.3751	6.60406	7.50316	7.61332	5.70387	4.05673	5.8652	3.00389	9.27159	17.2819	14.3893	29.321	24.1504	6.61213	7.18802	5.3588	5.68404	6.4842	8.79796	4.14504	4.16095	10.7937	11.2665
GH_A01G0979	4.34108	4.10436	2.54389	2.29162	1.12627	1.04898	1.93635	2.16952	2.71496	2.03648	3.31325	2.76918	2.6061	3.7016	1.38688	1.95283	1.78975	1.7137	1.83807	2.67945	1.9377	1.01226	2.73673	2.07411
GH_A01G0980	22.7844	21.3599	33.3605	35.5251	17.2266	15.4083	0.10722	0.301867	0.111611	0.139005	18.7212	18.919	16.6252	14.7076	25.7503	28.6919	5.86769	5.32353	1.03436	1.71497	0	0.0796084	19.009	19.6007
GH_A01G0981	0	0	0	0	0	0	0	0	0	0	0	0	0	0	0	0	0	0	0	0	0	0	0	0
GH_A01G0982	60.7262	62.3024	37.5579	36.4448	39.5732	43.3787	21.9944	28.0321	19.1003	41.1176	42.9847	41.483	77.2039	59.0863	34.6191	34.7268	29.4437	27.2646	20.787	37.0769	21.9955	25.6458	44.8263	42.823
GH_A01G0983	53.9179	53.5901	13.3913	12.6885	18.603	14.4619	23.0753	24.2981	16.9854	18.5889	37.9453	35.0834	41.1562	51.5842	13.5749	12.8014	13.9943	15.4114	23.568	22.6736	19.5006	18.3083	19.6208	16.9889
GH_A01G0984	6.72861	6.19751	3.15861	3.3649	3.9031	3.32643	3.46377	4.47229	3.9721	5.20098	6.4929	6.09767	4.29308	7.4584	3.1182	3.56846	3.81901	3.67225	3.97933	5.73375	3.58999	3.90825	2.95721	2.89517
GH_A01G0985	4.85751	4.48931	5.28873	5.0362	4.43988	3.29194	2.71367	3.45184	1.76976	2.73397	5.01253	5.60389	5.54443	5.60891	4.21855	4.08494	3.22065	3.76035	3.71735	3.95623	2.35358	2.22118	5.70591	5.18309
GH_A01G0986	0.437666	0.534785	0.200576	0.165158	0.560238	0.389296	0.060758	0.256587	0	0	0.727731	0.345212	0.500859	0.127892	0.689873	0.849759	0.481555	0.515506	0.251203	0.760551	0.5071	0.0676671	0.841546	1.04129
GH_A01G0987	0.552196	0.419831	3.7116	3.51925	3.59847	3.43038	0.204419	1.15104	0.212791	1.98764	0.652918	0.516205	2.56782	0.502008	3.5871	2.859	3.93474	2.95493	4.22584	1.99023	0.6398	0.834772	1.25839	0.729875
GH_A01G0988	23.4811	23.7006	4.80493	5.27528	6.4619	5.66212	6.37453	10.0738	4.3489	13.5233	16.5831	14.4721	17.6643	25.8149	6.02349	6.3834	5.60013	6.12382	8.10721	14.7752	8.33763	6.70918	8.37501	9.5275
GH_A01G0989	75.5816	75.8572	0.424296	0.762267	0.430952	1.24061	0.233684	0.444093	0.0486509	0	48.7767	41.5582	49.3704	55.6332	0.916614	0.610084	0.476264	0.440604	0.724623	0.585039	0.682635	0.0520516	16.7446	15.1187
GH_A01G0990	62.6911	59.685	9.68981	11.4447	12.3382	9.30551	6.8802	9.25159	4.56085	10.5174	40.0423	34.1647	53.21	67.2966	12.2958	10.5322	9.76676	9.19683	8.98669	14.0327	8.57071	5.90896	24.2744	21.0458
GH_A01G0991	19.9214	18.0573	11.4951	11.2991	10.9167	9.75734	6.23502	8.70626	5.07714	10.805	14.6952	11.4753	14.8629	16.5643	13.7542	14.2525	7.28738	10.5234	6.70452	13.008	6.45242	5.60004	8.96101	11.0951
GH_A01G0992	0	0	0	0	0	0	0	0	0	0	0	0	0	0	0	0	0	0	0	0	0	0	0	0
GH_A01G0993	25.5405	27.9553	27.4982	31.3845	16.5434	16.8213	10.3072	10.5868	10.355	11.1097	32.1239	31.211	27.805	30.1055	30.9695	31.0663	15.651	16.0066	10.5712	16.5863	7.54399	6.71851	29.77	33.1215
GH_A01G0994	9.19918	10.1932	5.5294	4.99937	5.9211	6.43778	2.75874	2.97662	2.3668	4.48052	10.7722	10.22	7.03315	9.82724	6.75922	5.87942	4.97717	4.68707	3.50953	4.74356	4.39628	2.36343	7.58616	9.54695
GH_A01G0995	102.911	100.077	16.2629	19.1047	26.1812	19.9308	15.4686	25.3813	15.0765	38.416	63.7257	49.9158	96.3042	81.9203	23.2896	25.7224	20.9728	21.2704	20.877	30.1137	43.3776	14.4844	55.9514	56.1451
GH_A01G0996	0	0.220026	0	0	0	0	0	0	0	0	0	0	0.147191	0.131546	0	0.0388461	0	0	0	0.0434601	0	0	0.0384707	0
GH_A01G0997	41.2175	34.7061	106.473	119.681	84.7377	78.8212	41.2235	36.1372	31.5684	20.0798	65.3778	68.5013	40.0997	37.5174	103.511	103.441	117.425	118.297	32.6496	36.157	16.3232	24.426	75.8756	74.9939
GH_A01G0998	6.49589	5.13393	5.76392	8.1362	28.6284	21.2152	20.7217	14.828	14.2204	17.1634	6.86366	5.88678	10.3938	5.25032	8.7934	8.6586	34.1506	33.933	18.1659	19.8544	19.1364	13.5904	3.96855	3.94593
GH_A01G0999	5.31752	5.4197	2.79498	2.45993	2.18191	2.22882	1.06356	1.15243	0.58269	0.326568	4.31331	4.32012	6.52614	9.66189	35.0726	33.5598	29.4717	29.5254	11.7164	6.77343	8.2051	10.0682	19.6931	19.9064
GH_A01G1000	8.22052	7.7009	0.680215	0.287231	1.43492	1.21867	4.43797	7.42987	6.26962	4.43848	4.30311	4.74291	14.9325	8.54099	0.392655	1.00493	1.65105	1.85283	4.45612	4.82785	4.29933	4.80142	2.51732	4.07461
GH_A01G1001	0	0	0	0	0	0	0	0	0	0	0	0	0	0	0	0	0	0	0	0	0	0	0	0
GH_A01G1002	109.229	109.844	100.78	82.7613	76.8648	86.4709	77.3825	96.716	83.4384	69.5876	91.5781	92.4237	102.823	137.088	76.8287	79.8252	65.9406	60.8066	68.3333	53.8452	88.5715	69.5436	98.053	95.8241
GH_A01G1003	0	0.0282084	0.0264496	0	0	0	0	0	0	0	0	0	0	0.0337299	0	0	0	0	0	0	0	0	0	0
GH_A01G1004	8.32308	8.55656	3.20922	3.19492	2.34799	2.50356	3.16353	3.70529	2.36691	4.00522	6.70993	6.92765	7.66448	8.13309	3.02736	3.41056	3.04091	3.43283	3.18474	4.45159	3.18012	2.91772	3.74274	3.70628
GH_A01G1005	58.2087	52.0696	0.500343	1.09864	0.454699	0.0876191	0.0319079	0.269501	0	0	53.4795	40.3075	123.25	90.2691	1.08689	1.04128	0.505791	0.48129	0.329807	0.133138	0	0	20.3297	20.4384
GH_A01G1006	15.5297	18.5653	4.39906	4.89868	9.44679	8.0502	7.80494	15.757	6.3015	13.216	11.0357	10.9242	23.8978	17.3907	5.65915	5.00537	6.07827	6.13762	10.0743	19.3017	12.3134	8.73489	9.38664	10.073
GH_A01G1007	16.2281	16.2959	44.3521	42.0132	41.9578	40.1919	13.8446	22.6604	18.3343	16.6478	38.2672	37.857	22.9607	24.9175	42.9567	36.6638	47.027	41.9356	18.2898	18.8856	16.2386	20.8932	76.7792	72.8317
GH_A01G1008	16.2993	18.2786	8.92218	7.13026	8.19809	8.16947	17.272	22.5089	9.6832	12.8095	14.655	12.8562	12.9385	17.5433	7.05876	7.38412	8.08444	8.53252	12.5515	10.8838	12.5376	10.1921	7.63775	8.42905
GH_A01G1009	10.0415	10.0055	11.8419	11.7156	11.9374	11.9665	6.57263	7.62177	4.76683	7.15909	11.2996	11.7508	7.80368	11	8.87906	9.49386	11.1425	11.4444	8.22287	7.81157	7.40042	5.76004	7.39565	6.7517
GH_A01G1010	17.9545	17.4315	4.19811	3.44143	3.92285	3.60067	4.47631	9.52355	5.43623	7.32005	13.5933	14.1938	15.8944	14.5619	2.87034	4.48989	3.14851	2.42967	5.39794	6.22591	8.77402	5.28748	12.7758	11.9869
GH_A01G1011	17.5194	16.689	23.6247	27.0288	29.2339	27.7453	22.4468	17.3103	19.1619	17.1961	23.4006	22.7323	12.1825	15.6752	24.2086	23.8891	26.7152	27.8544	21.0776	19.5866	13.8233	18.9705	17.0239	17.0006
GH_A01G1012	21.6883	18.6624	2.58123	2.35545	2.89411	2.30511	1.7872	4.33124	2.53689	5.21326	13.5249	13.6931	13.6805	19.1945	3.2703	3.1434	3.86317	2.98678	3.3587	6.14373	4.11048	3.39278	6.6386	7.91843
GH_A01G1013	0	0	0	0	0	0	0	0	0	0	0	0	0	0	0	0	0	0	0	0	0	0	0	0
GH_A01G1014	0	0	0	0	0	0	0	0	0	0	0	0	0	0	0	0	0	0	0	0	0	0	0	0
GH_A01G1015	2582.2	2483.5	163.266	171.025	304.815	226.251	270.428	599.552	180.344	567.635	1233.74	1115.49	1894.6	2002.53	201.567	201.185	240.268	214.085	391.771	707.366	453.624	293.685	535.576	567.211
GH_A01G1016	0.392778	0.164549	0	0	0	0	0	0	0	1.27243	0	0.236042	0.73386	0.131172	0.321619	0.17431	0.0705576	0.117494	0.322055	1.10507	0.0650129	0	0.0575416	0.200248
GH_A01G1017	0.146431	0.190853	0	0	0.0454401	0.0992365	0	0.228925	0.0564278	0.421665	0.173141	0.667325	0	0.0570524	0.111909	0	0.184132	0.0511035	0.560304	6.33321	0.452432	0.0603722	0.250274	0.116129
GH_A01G1018	0	0.046503	0	0	0	0	0.264165	0.0557798	0.0549967	0	0	0	0	0	0.109071	0.0985228	0	0	0	0	0.110239	0	0	0
GH_A01G1019	0.0227951	0.0222827	0.292507	0.275263	0.0636634	0.0231724	0	0	0	0	0.0202148	0	0	0.0266442	0	0	0.028664	0	0	0.026408	0	0	0	0
GH_A01G1020	31.0033	31.7847	49.8395	47.9044	13.3753	14.3606	1.45056	3.46594	0.238415	5.12207	35.6017	39.0758	34.1199	34.551	41.0574	40.9308	7.47726	7.41322	3.23539	7.44623	3.78334	1.99813	36.4464	34.8777
GH_A01G1021	6.24898	6.56689	6.69937	6.3396	4.49836	3.65807	1.3246	2.19932	1.10779	3.42353	10.4866	10.1956	3.79978	7.42332	8.18031	7.91701	3.03803	3.52209	1.94253	4.66487	1.50004	1.19783	6.79509	7.59138
GH_A01G1022	1.61644	2.1761	0.402885	0.228296	0.224403	0.418004	0.425174	1.28016	0.0163921	1.24023	1.58435	1.58067	2.87442	3.26498	0.698948	0.631355	0.624046	0.35629	0.960322	1.39626	0.690007	0.210455	0.959689	0.910846
GH_A01G1023	34.2765	37.0726	115.805	119.503	118.614	112.951	115.738	98.2109	102.62	104.254	57.0376	57.6707	19.8892	28.4528	109.087	114.312	97.9912	93.8856	100.552	99.5659	112.076	98.0995	68.0338	69.4791
GH_A01G1024	0.0850755	0.138605	0.0779778	0.199759	0.132002	0.0288279	0	0.066502	0.196705	0	0.352077	0.238592	0.111268	0.265176	0.227565	0.323019	0.213959	0.0890724	0	0.131413	0	0	0.058163	0.20241
GH_A01G1025	0.12195	0.0198682	1.73253	2.10666	1.64618	2.21078	1.01577	0.714948	0.587426	1.42663	0.468632	0.641261	0.0265825	0.0475142	1.7242	1.97839	2.93917	2.55359	1.04992	1.0125	0.447442	0.47765	0.854573	0.65282
GH_A01G1026	8.80482	10.1773	0.877816	0.746125	1.20796	1.03638	0.514656	0.833153	0.178577	0.30025	6.05472	6.85551	5.25271	7.47493	0.814566	0.863755	0.699267	0.711601	0.81567	0.57265	0.286363	0.229272	2.72463	2.90336
GH_A01G1027	97.932	116.479	27.1456	28.6108	31.7992	37.9344	25.4361	40.1665	17.6899	37.2052	75.7278	79.3209	131.568	117.584	29.764	28.7257	32.152	31.7314	27.1979	41.4014	41.0637	24.0549	78.1562	73.7514
GH_A01G1028	12.3511	10.0612	11.4226	10.0774	8.44242	8.87935	8.65029	9.58939	6.49613	6.12799	10.805	13.75	11.2057	13.8514	8.48257	8.64162	9.65443	8.97039	5.42853	5.73636	4.83464	7.3631	9.24274	9.79517
GH_A01G1029	10.6985	10.0106	8.1017	8.23271	6.65761	6.71727	6.67146	7.78146	8.33361	8.09316	7.58489	10.4692	6.95872	10.8332	7.83741	7.76076	8.84875	8.92496	8.66896	7.12499	7.22535	8.06698	8.09644	8.06488
GH_A01G1030	2.28428	2.23293	2.02562	1.83145	0.950899	0.925061	1.21688	1.04522	1.37406	1.96533	2.94798	2.5781	1.23874	2.80025	1.80962	1.5	1.40117	1.38052	1.04461	1.37695	0.968296	0.918818	1.80926	1.61274
GH_A01G1031	10.0328	10.3387	3.51826	3.64715	3.19004	3.26565	3.58602	3.24516	3.79001	5.0701	7.01252	6.7743	10.493	12.3817	3.55048	3.59948	4.26745	4.26031	4.23609	5.63018	3.03497	3.23987	6.58877	6.44763
GH_A01G1032	6.82892	6.44967	3.00864	3.36955	3.86971	3.95724	3.53556	3.79078	3.7757	4.84491	5.266	5.82871	6.27782	7.88563	3.04439	2.93786	3.96168	4.49017	3.71124	5.63725	3.24901	3.28475	4.16121	3.90483
GH_A01G1033	0	0	0	0	0	0	0	0	0	0	0	0	0	0	0	0	0	0	0	0	0	0	0	0
GH_A01G1034	0	0	0	0	0	0	0	0	0	0	0	0	0	0	0	0	0	0	0	0	0	0	0	0
GH_A01G1035	0	0.0320071	0	0	0	0	0	0	0	0	0	0	0.0428237	0	0	0	0	0	0	0	0	0	0	0
GH_A01G1036	13.2745	13.5409	3.86931	3.34354	3.22769	3.10023	1.97872	2.86072	1.6144	2.33997	9.22386	8.8793	9.59383	13.4709	2.92571	3.25776	2.56336	2.50401	2.04525	2.78931	1.58081	2.02505	4.32913	5.11733
GH_A01G1037	16.7924	17.4432	4.9281	4.82241	6.63762	6.29739	3.59139	5.75608	4.18888	4.88043	10.6072	13.03	19.5673	20.7208	5.44901	5.28515	4.94824	5.01739	4.5619	5.46153	5.73309	4.24074	8.39049	8.34267
GH_A01G1038	0	0	0	0	0	0	0	0.504761	0	0	0	0	0	0	0	0	0.270663	0	0.247085	0	0	0	0	0
GH_A01G1039	11.8352	11.5913	11.7431	12.7783	13.4077	14.1324	7.2405	7.05836	5.54115	6.62317	15.028	15.863	12.1811	11.4705	10.2081	9.19739	9.39783	8.94258	6.44087	7.47393	4.65866	5.8161	16.2369	16.8354
GH_A01G1040	3.5753	3.73596	0.254251	0.372187	0.315627	0.250654	0.924206	1.01189	0.855159	1.13162	3.30725	2.43107	8.38461	5.62006	0.353328	0.255327	0.155028	0.258157	0.566091	0.571306	1.03563	0.686202	1.61198	2.16324
GH_A01G1041	0.313365	0.214424	0.0287221	0.0946012	0	0.0637103	0.139207	0.330685	0.253588	0.947488	0.250103	0.263647	0.368857	0.146512	0.215538	0.0973471	0.197022	0.196852	0.503605	0.617154	1.01662	0.193796	0.128542	0.111833
GH_A01G1042	3.07298	2.73082	11.5225	14.3371	11.9633	13.0633	2.3269	3.1118	1.29184	0.754175	2.47738	2.49728	4.56711	2.12247	20.0157	18.5139	9.13345	11.5532	4.81027	3.23639	1.45657	1.20937	5.72967	6.31419
GH_A01G1043	0.0437666	0.0427828	3.81095	4.09592	2.44468	1.33473	0	0	0	0	0.737434	0.552339	0.686893	0.153471	3.31139	4.07884	1.59601	1.19139	0	0	0.05071	0	2.87248	2.03051
GH_A01G1044	5.94635	6.19177	7.81993	7.8421	14.5615	14.1358	0.471707	2.2086	0.0640467	0.159533	8.66318	8.09865	9.66094	6.88568	5.52533	6.96062	21.9907	22.3314	1.16592	1.49757	1.02704	0.388301	4.41249	4.5474
GH_A01G1045	10.8604	11.093	7.34109	8.89021	7.12448	6.61645	5.29115	4.66255	5.09583	6.40057	11.5605	9.84348	11.4564	11.028	8.06345	8.2548	8.46751	7.85534	8.09591	6.49728	5.82441	6.28724	8.88672	9.01458
GH_A01G1046	0.611792	0.276018	0.129404	0.189428	0.30668	0.382718	0	0.05518	0	0.152457	0.751207	0.197971	0.123099	0.275037	0.161847	0.243659	0.0591773	0.0985436	0.216088	0	0.218108	0	0.482607	0.839749
GH_A01G1047	1.56091	1.43607	0.420789	0.323386	1.15396	0.84004	0.509857	0.322977	0.0530737	0.148725	1.3435	1.3036	1.50108	1.01956	0.473657	0.998319	0.346374	0.240329	0.895898	0.531854	0.425539	0.397485	1.03575	0.655356
GH_A01G1048	0.118823	0	0	0	0	0.060395	0	0	0	0	0	0.0624818	0	0.0694438	0	0	0	0	0	0	0	0	0	0.0706757
GH_A01G1049	0	0	0	0	0	0	0	0	0	0	0	0	0	0	0	0	0	0	0	0	0	0	0	0
GH_A01G1050	133.149	132.687	250.014	240.06	283.892	290.257	157.936	272.344	219.562	204.49	225.494	239.801	148.746	116.94	258	262.348	272.307	268.16	178.319	201.814	228.838	191.45	399.391	404.782
GH_A01G1051	0.166202	0.348142	0.152336	0.0955706	0.928358	0.796494	1.37117	1.25278	0.356832	0.871733	0.442166	0.399522	0.465795	0.582801	0.299402	0.31962	1.2241	0.720901	0.790403	2.55809	0.46767	0.264306	0.438273	0.706118
GH_A01G1052	18.1698	12.8348	94.0884	109.772	800.446	686.51	2571.13	2323.74	1163.27	1944.53	106.793	109.143	30.9622	7.59603	117.906	116.529	801.675	808.078	2042.58	2064.7	670.295	704.887	83.5085	89.6928
GH_A01G1053	0	0	0	0	0	0	0	0	0	0	0	0	0	0	0	0	0	0	0	0	0	0	0	0
GH_A01G1054	0	0	0	0	0	0	0	0	0	0	0	0	0	0	0	0	0	0	0	0	0	0	0	0
GH_A01G1055	14.9864	16.2663	12.8699	14.4354	10.2123	11.3915	21.9666	32.4922	20.2908	28.7214	22.6888	26.4101	13.8615	14.7158	11.2598	12.8971	7.59736	8.87007	24.8361	25.2214	26.2024	27.4704	20.3182	18.6308
GH_A01G1056	11.7371	10.9727	1.4832	1.19553	1.94506	1.22853	1.11469	2.4738	0.899852	2.07922	6.99349	5.64403	14.1183	8.26013	1.26801	1.08175	0.695449	1.05085	1.59892	2.27809	1.44773	1.1401	3.48697	3.36266
GH_A01G1057	2.13181	2.34437	0.177632	0.0731326	0.293181	0.0985041	0.215231	0.142022	0.364074	0.470872	1.65418	1.37575	3.23169	2.32188	0.111083	0.150511	0.0913864	0.101453	0.52836	0.196452	0.449093	0.239706	0.844651	0.922174
GH_A01G1058	9.93984	11.1115	20.8373	21.7282	22.1803	21.5742	14.209	12.1272	10.637	10.8968	13.7134	14.868	7.00508	10.4407	22.9626	23.0891	24.0479	26.4214	14.147	10.4649	10.4273	12.2528	12.6038	13.2025
GH_A01G1059	4.50171	4.15604	1.99757	1.99538	0.532174	0.490309	16.8634	29.8479	37.7928	25.6563	3.46935	7.8342	9.13521	3.90463	4.56673	5.10549	9.41209	9.14586	33.9585	30.6083	57.706	58.3097	5.2027	5.29144
GH_A01G1060	1.92549	1.84635	0.470626	0.442881	2.37297	1.41675	0.896095	2.5587	0.741994	2.83174	1.98398	1.34999	3.02194	2.35779	0.967013	0.930463	0.853195	0.710381	1.93665	1.82702	1.95474	1.6104	0.95908	1.06892
GH_A01G1061	30.7419	29.372	26.2099	29.0932	62.7036	58.7153	40.6611	47.666	27.9499	63.3942	57.2109	49.3255	32.6109	25.8982	29.0181	32.1601	40.2443	39.2578	42.6079	58.4308	66.3375	45.1288	38.3227	39.8743
GH_A01G1062	0.325537	0.212146	0.198918	0	0.202039	0.110308	0	0	0	0.234355	0.288687	0.228239	0.99344	0.634177	0.24879	0.112365	0	0	0.124563	0.251422	0.125727	0	0.111279	0.258171
GH_A01G1063	21.9467	20.1513	7.96491	9.38288	17.1836	13.4118	15.0046	19.932	16.4257	26.4391	16.3687	15.6096	14.7665	17.1265	10.9071	9.85228	13.6391	13.8797	15.0722	24.2495	24.1056	17.6523	10.7978	10.4129
GH_A01G1064	4.22146	4.52102	0.156478	0.109324	0.27452	0.36287	0.46538	4.36744	0.25119	1.65918	1.27998	1.43634	6.21127	4.29936	0.338042	0.128569	0.370803	0.259987	2.04882	1.15072	3.50655	0.595087	0.588883	0.609264
GH_A01G1065	2.1187	1.92523	0.902593	0.540517	0.888973	0.910043	0.530251	0.734772	0.413975	1.06339	1.34961	2.25957	2.81002	2.37182	0.615754	0.865209	0.863047	0.656099	0.959138	3.2842	0.242025	0.442912	1.59129	1.77492
GH_A01G1066	20.8678	21.9536	11.9604	10.3368	10.4915	7.15328	1.49712	3.95154	0.374022	6.6962	25.8935	28.3542	9.59111	21.7443	12.6101	13.1495	8.61121	7.0569	3.99242	7.43372	5.62288	1.90079	25.63	27.1975
GH_A01G1067	2.39009	1.91157	0.056901	0	0.202278	0.0631078	0.413671	1.12825	0.0358843	0.837972	0.798268	0.489663	1.01491	0.326534	0.177917	0	0	0.0324984	0.962053	0.827077	0.359646	0.153571	0.127326	0.221551
GH_A01G1068	353.513	343.189	320.958	326.718	394.477	373.516	338.899	282.406	306.36	283.76	452.389	443.906	199.283	438.454	391.245	397.9	384.274	399.425	337.172	314.271	290.473	271.949	399.494	389.925
GH_A01G1069	116.398	102.118	55.3972	65.3815	46.9048	42.0016	39.9845	42.1536	36.0202	57.164	87.6512	78.0837	207.976	125.456	61.6406	60.4813	55.0349	52.3689	54.0684	59.9387	41.5339	33.8336	112.26	125.141
GH_A01G1070	14.3776	15.5644	12.1435	11.0006	10.011	9.66321	3.82693	5.71225	4.1897	4.87586	12.3813	11.4342	16.5507	14.4443	9.19452	9.53576	7.24668	7.46435	3.95559	4.74914	4.88744	4.70302	13.8303	16.3261
GH_A01G1071	0	0	0.0325259	0	0	0	0	0	0	0	0	0	0	0	0	0	0	0	0.0407356	0.0411109	0.0411163	0	0	0
GH_A01G1072	20.2327	18.2866	5.50152	6.9964	6.79853	6.53382	7.36039	8.3574	7.40161	9.74939	12.8857	11.5728	18.6115	18.8258	6.30741	5.67154	7.92503	7.33165	6.08628	10.5463	6.80963	5.3515	9.20731	9.46085
GH_A01G1073	0	0.0709107	0	0	0	0	0	0	0	0	0	0.22887	0	0	0	0	0	0	0	0	0	0	0	0.172589
GH_A01G1074	0	0	0	0	0	0	0	0	0	0	0	0	0	0	0	0	0	0	0	0	0	0	0	0
GH_A01G1075	5.46657	5.79316	0.187308	0.308466	0.0475618	0.051935	0.283695	1.49759	0	0.551692	5.0743	4.29836	2.87319	3.64269	0.234269	0.211613	0.321215	0.267448	1.05564	0.828616	1.00631	0.631911	0.628703	1.09396
GH_A01G1076	14.9632	15.2565	17.03	16.6529	5.53511	6.84994	4.40209	9.06284	8.24825	15.3556	8.52407	8.18088	45.296	15.1733	13.3478	14.6736	13.4576	11.3087	10.0671	11.9966	10.3334	8.02813	10.8226	11.5524
GH_A01G1077	0.479716	0.677346	0.797962	0.679405	0.76086	0.722452	0.532763	1.16662	0.801061	1.40058	0.850825	0.541876	0.371796	0.87223	0.712871	0.680727	0.469174	0.465049	0.530279	0.843913	1.44102	0.857056	0.674148	0.486122
GH_A01G1078	7.57883	7.06728	3.07719	2.80977	4.19308	4.24073	1.77198	3.23494	2.44018	3.06901	5.29125	5.05146	9.47738	6.21654	2.87698	3.09786	3.114	2.76677	2.53747	4.27449	2.40712	3.22747	5.28363	4.8242
GH_A01G1079	0	0	0	0	0	0	0	0	0	0	0.138615	0.164387	0	0	0	0	0	0	0	0	0	0	0.0534315	0
GH_A01G1080	0	0	0	0	0	0	0	0	0	0	0	0	0	0	0	0	0	0	0	0	0	0	0	0
GH_A01G1081	2.77991	3.08589	12.524	11.648	11.1268	10.0105	7.36072	5.08263	8.29765	5.32541	7.84139	8.04394	4.84769	3.65319	9.86647	10.1321	9.89443	10.195	8.04089	4.23944	4.62214	6.97392	10.4368	12.1442
GH_A01G1082	0	0.0844397	0	0	0	0	0	0	0	0	0.0383016	0	0	0	0	0	0	0	0	0	0	0	0	0
GH_A01G1083	2.31026	2.97347	1.87048	1.58862	6.95406	6.65408	6.75643	12.0543	4.05072	8.60688	3.00483	1.90322	3.32368	2.88039	1.1035	1.3955	6.00381	7.17577	6.80679	8.69839	7.31652	4.81012	2.36916	1.32833
GH_A01G1084	8.34754	8.1174	0.757142	1.05001	1.09282	0.751338	0.579414	0.815641	0.653404	1.97184	4.89652	5.53254	11.145	10.1128	0.897125	0.675305	0.984068	0.773829	0.748618	2.06507	1.15861	0.591527	3.65599	3.82725
GH_A01G1085	13.6804	16.447	1.15301	1.18676	1.1711	1.03901	2.0956	3.31873	7.99856	24.876	6.97228	5.62262	32.905	9.92506	2.88417	1.79111	1.08752	1.56401	2.61732	10.0192	21.1342	7.5852	8.46585	6.54702
GH_A01G1086	23.8759	23.4405	14.1248	15.1598	15.7617	14.5767	10.8981	11.6274	8.94767	10.7085	20.4684	18.9685	24.2672	23.4649	14.8537	14.4549	15.8153	12.9871	10.8282	11.9687	9.68829	10.0005	14.7403	17.6334
GH_A01G1087	37.6509	32.1863	8.34184	9.24592	11.8456	13.0821	25.9449	33.6452	24.7958	15.9625	24.9324	21.2462	59.0986	37.5377	9.70224	9.12413	12.1368	15.1731	34.6028	22.5311	27.9745	22.2988	26.9889	25.4116
GH_A01G1088	0.0714882	0.0698811	0	0.0479587	0.066552	0	0.0264644	0.0279405	0	0.0257323	0.0422639	0.0250608	0.0934972	0.0557063	0	0.0246754	0.0299646	0	0.0273542	0	0.0552197	0.0294739	0	0.0283472
GH_A01G1089	0.312619	0.101864	0	0	0	0	0	0	0	0	0.0924103	0	0.272577	0.121802	0	0	0	0	0	0.120722	0	0	0	0
GH_A01G1090	7.31959	6.93376	1.03746	0.683412	0.913241	1.38076	0.167608	0.265435	0.0872361	0.407428	7.56171	8.88822	15.2972	11.7308	0.865044	1.0158	1.04377	0.553034	0.433108	0.349679	0.262293	0.280002	3.25011	4.48831
GH_A01G1091	26.8442	22.6037	0.732784	1.20677	5.23859	2.93828	3.85891	7.49931	0.995349	1.89268	17.4246	13.097	26.1003	22.6073	2.57325	2.10151	1.93331	1.38434	4.09455	6.09153	4.84536	1.59739	9.7438	9.58375
GH_A01G1092	0	0.0336872	0	0	0	0	0	0	0	0	0.0305609	0	0.0901434	0	0	0	0	0	0	0	0	0	0	0
GH_A01G1093	0.0602293	0.176626	0.0552044	0.0606084	0	0	0	0	0	0	0.694349	0.7601	0	0	0.13809	0.0623677	0	0	0.0691384	0.139551	0.0697845	0	0.12353	0.0716483
GH_A01G1094	0.736261	0.479807	0	0.123483	0.913897	1.37215	0.13628	0.431642	0	0.662546	0.326459	0.516205	0.160489	0.430292	0.140671	0.127067	1.38873	1.41323	0.140861	0	0.142178	0.303554	0.377516	0.145975
GH_A01G1095	5.65843	5.38849	0.0446138	0.25715	1.60864	0.643244	0.270286	0.613526	0.0140677	0.65702	1.43523	0.947014	7.12993	5.49025	0.376643	0.516628	0.198921	0.178365	0.656526	0.690769	0.437075	0.240817	0.574029	0.68036
GH_A01G1096	29.022	27.8676	0.101772	0.111735	0.374712	0.761897	0.601157	1.52976	0.353002	2.98258	10.5975	9.95495	24.7782	27.1413	0.238664	0.258701	0.244341	0.159847	1.24274	2.78172	1.04529	0.36051	3.8857	3.86355
GH_A01G1097	14.3609	18.1827	59.358	38.8121	25.2744	29.6838	11.3162	8.65981	6.32462	6.64616	46.0896	63.7923	7.96009	15.9865	48.4479	49.286	24.5077	22.267	7.37908	7.60551	9.4289	10.4884	48.8097	46.2885
GH_A01G1098	16.4917	17.002	9.62319	9.19246	10.9307	10.8462	7.16921	12.6246	7.29384	13.4682	15.6185	14.8845	20.7087	18.2229	8.99197	9.38361	7.32097	7.80433	7.32636	8.63557	11.6849	9.12941	13.3898	12.9823
GH_A01G1099	13.9314	12.1419	7.74054	6.42022	6.65686	5.51438	7.73594	11.3838	9.9056	9.6853	8.93777	7.74701	20.0747	12.0687	5.75925	6.31934	7.4801	7.19611	9.58816	11.9974	10.2849	7.24324	7.14326	7.62634
GH_A01G1100	0	0	0	0	0	0	0	0	0	0	0	0	0	0	0	0	0	0	0	0	0	0	0	0
GH_A01G1101	18.3882	19.6882	5.52242	5.44883	28.2201	40.5192	49.9157	41.6166	34.4288	38.3444	12.6846	13.7097	19.5056	17.2312	5.97406	6.22279	62.3816	62.8193	49.2405	44.6903	27.2166	35.6353	8.73041	7.87482
GH_A01G1102	56.2603	63.7552	4.03533	3.5678	4.67898	3.84181	16.0964	21.1056	11.0803	22.8875	29.783	28.1496	46.6251	61.5705	3.75178	5.32549	9.30857	7.38332	19.4552	23.6516	19.005	12.4331	13.6246	13.0702
GH_A01G1103	17.2822	20.075	3.8058	4.17835	3.86551	3.53647	5.35916	12.1056	5.18943	9.20995	17.8139	18.2933	20.6948	18.4952	3.08754	3.95102	3.52788	3.17235	7.60049	8.9706	9.62191	6.80141	22.4412	20.0248
GH_A01G1104	4.06404	3.90217	186.624	142.556	21.9394	22.71	0.0534136	0.366553	0	0.0779037	211.271	271.39	7.0136	9.66923	178.223	178.642	9.01121	10.222	0.745327	0.390026	0.0278627	0.0297438	489.983	482.397
GH_A01G1105	0	0	0	0	0	0	0	0	0	0	0	0	0	0	0	0	0	0	0	0	0	0	0	0
GH_A01G1106	0	0	0	0	0	0	0	0	0	0	0	0	0	0	0	0	0	0	0	0	0	0	0	0
GH_A01G1107	11.5	11.9139	0.767581	1.0534	1.3365	1.17055	3.0725	5.01484	3.37121	6.65323	6.60429	6.08643	12.8695	12.0434	0.68573	0.805239	1.54198	1.17427	3.86246	5.89037	4.86886	3.68085	3.20516	3.57572
GH_A01G1108	0	0	0	0	0	0	0	0	0	0	0	0	0	0	0	0	0	0	0	0	0	0	0	0
GH_A01G1109	0.131629	0.064335	0.0301618	0.0331144	0	0	0	0	0	0.035535	0.379369	0.207646	0.129115	0.0384639	0	0	0	0	0.151099	0	0.152511	0.040702	0.101239	0
GH_A01G1110	2.22397	2.13217	0	0.215189	0.0398156	0.304336	0	0	0	0.323288	0.834402	0.899576	5.31391	2.84946	0	0	0.21512	0.179112	0.09819	0.54502	0.0991076	0	0.394732	0.55965
GH_A01G1111	0.110336	0.215712	0	0	0.102717	0	0	0	0.127555	0	0.195692	0	0.432916	0.128967	0	0	0	0	0	0.127824	0	0	0	0
GH_A01G1112	7.21428	6.50361	13.695	13.374	12.0443	12.7932	17.6977	17.2374	13.7891	10.6815	12.056	12.1225	3.56446	7.36435	12.3502	11.9195	13.7688	12.9412	18.1271	13.6509	11.8323	13.0674	7.87498	8.37226
GH_A01G1113	17.473	20.0915	28.6515	23.0205	25.34	25.7706	17.8909	22.2046	10.2751	25.8485	22.6156	27.9887	19.6161	16.7047	23.3881	25.4143	18.0345	17.7123	16.8113	20.3009	16.4418	15.8653	34.4386	34.9633
GH_A01G1114	12.8293	16.5579	1.13303	0.537919	6.40717	3.76985	2.85702	8.10893	0.849719	7.7206	16.2656	12.8949	11.3608	15.1909	4.97896	4.63584	8.1082	7.13576	8.85921	5.4961	21.2131	8.80189	9.93581	10.4924
GH_A01G1115	10.8201	12.8943	38.6109	29.5449	42.3857	45.2943	22.1429	18.3887	16.444	19.0359	14.1234	19.8817	8.90417	11.5814	36.5145	35.4381	30.4985	30.294	16.6073	20.4222	15.9173	16.2401	18.8257	19.1626
GH_A01G1116	3.76637	2.71014	0.863037	1.10544	0.925276	1.01035	1.39429	1.34938	0.907116	1.58166	2.87613	1.37535	2.73662	2.81261	1.07941	0.866687	1.11824	0.821524	0.720582	2.24226	1.93951	1.16463	2.25306	2.24022
GH_A01G1117	0	0	0	0	0	0	0	0	0	0	0	0	0	0	0	0	0	0	0	0	0	0	0	0
GH_A01G1118	126.376	137.761	3.00864	4.95474	15.1774	8.78697	7.16944	22.0665	2.15037	27.5299	80.1475	72.7247	173.727	125.335	11.4143	10.537	11.8325	13.0595	13.4393	34.8586	26.1157	15.4281	40.0576	40.7404
GH_A01G1119	0	0	0	0	0	0	0	0	0	0	0	0	0.0324619	0	0	0	0	0	0	0	0	0	0	0
GH_A01G1120	38.5195	34.959	14.3617	13.4316	18.1662	19.2467	7.81461	14.2044	8.97327	12.1418	28.1765	28.5325	55.8812	35.2729	15.8834	13.5961	12.4969	13.0633	12.4075	18.6566	11.4308	11.8436	26.8551	28.7361
GH_A01G1121	0	0	0	0	0	0	0	0	0	0	0	0	0	0	0	0	0	0	0	0	0	0	0	0
GH_A01G1122	1.00357	0.572254	0.45992	0.504941	3.26995	2.21038	1.48605	2.15729	0.48341	2.16741	3.18904	4.39761	0.109378	1.46628	1.15045	0.952596	0.525811	1.05071	0.768009	0.581313	2.32556	1.75848	2.0583	3.38253
GH_A01G1123	1.67394	2.04539	0.143839	0	0.0486987	0	0	0.55202	0.120949	0.677856	2.04113	1.70543	2.80504	1.9566	0.179902	0.0541679	0.131558	0	0.480388	2.66647	0.181829	0.129403	0.804665	0.808969
GH_A01G1124	79.355	84.7849	46.1618	45.3762	52.9977	52.2688	26.4497	31.7456	22.824	30.8925	59.7908	58.9128	102.783	79.2559	54.4391	50.5142	46.5186	43.448	27.2289	33.5309	32.5359	26.1976	57.2005	55.9787
GH_A01G1125	46.1466	52.1357	65.4435	51.2592	53.9792	70.2926	38.9028	46.9161	32.7403	43.1047	53.1191	63.1965	39.1704	41.9524	55.0433	58.9497	47.3019	50.0706	36.4702	37.1393	44.9173	37.0441	77.1028	79.9778
GH_A01G1126	20.0137	17.9023	394.376	394.241	957.34	1024.42	798.088	987.984	383.358	293.114	26.9802	25.3379	16.6166	17.0854	270.201	274.343	1357.81	1343.59	1130.85	914.089	521.378	480.634	21.0032	20.6741
GH_A01G1127	0	0	0	0	0	0	0	0	0	0	0	0	0	0.155021	0	0	0	0	0	0	0	0	0	0
GH_A01G1128	0.0527309	0	0.0483316	0.0530628	0.0490899	0.0536036	0	0.0618282	0	0.0569417	0	0.0554558	0	0.0616349	0	0.054603	0	0.0552082	0	0	0	0.0652213	0.10815	0.0627282
GH_A01G1129	12.9464	14.8992	71.1975	70.9601	121.892	112.565	55.2685	71.5931	27.5983	202.068	33.6283	39.4942	6.24448	9.55168	72.2064	63.2268	59.8072	50.8537	44.2679	125.305	78.1928	42.7013	27.2119	27.6342
GH_A01G1130	1.07652	1.27658	0.0808775	0.124312	0.115005	0.0896996	0.117596	0.517312	0.20402	0.419256	0.469504	0.222718	1.89265	1.23767	0.121385	0.127921	0.0665745	0.0923847	0.182325	0.102225	0.265819	0.109141	0.0904888	0.16795
GH_A01G1131	0	0	0	0	0	0	0	0	0	0	0	0	0	0	0	0	0.375238	0	0	0	0	0	0	0
GH_A01G1132	0	0	0	0	0	0	0	0	0	0	0	0	0	0	0	0	0	0	0	0	0	0	0	0
GH_A01G1133	0.13	0	0	0	0	0	0	0	0	0	0	0	0	0	0	0	0	0	0	0	0	0	0	0
GH_A01G1134	38.7847	42.3276	0.341406	0.187413	0.260072	0.378647	0.0517089	0	0.0538265	0.251392	17.7959	14.8368	75.4486	53.606	0.693876	0.43392	0.0585478	0.194991	0.0534474	0.539398	0	0.0575891	9.74045	9.47129
GH_A01G1135	8.55417	7.27925	0.801414	1.04117	1.42448	0.814763	0.534077	1.40112	0.185316	0.550773	5.63447	4.52109	8.93876	9.35133	0.91881	1.11666	0.604712	0.564521	1.03715	1.48565	0.523422	0.342466	3.16817	3.64046
GH_A01G1136	22.4452	25.4962	16.7508	15.623	18.6654	15.0608	9.06443	13.5228	10.1536	10.5381	23.9168	26.7773	35.737	27.2722	16.1705	14.1473	15.8411	18.0195	7.8416	11.2027	12.6432	10.0952	41.7589	33.0328
GH_A01G1137	2.82132	3.71256	3.28216	4.04023	4.89945	4.46749	8.3153	6.36166	9.15763	5.85888	3.70481	4.45067	3.61896	3.55139	3.79404	4.88787	5.79913	5.5101	5.41851	5.7827	7.7951	8.38849	5.95341	5.93792
GH_A01G1138	9.41085	10.0228	6.79887	6.59598	6.083	5.22195	6.00163	4.96309	4.39457	5.21431	9.22021	8.25484	7.20216	12.9213	6.66612	7.42575	6.4595	7.01325	4.97688	5.21317	3.4759	4.06638	5.64718	5.20644
GH_A01G1139	0	0.0150115	0	0	0	0	0	0	0	0	0	0.0807514	0.0200846	0.0717992	0	0	0	0	0	0	0	0	0	0
GH_A01G1140	0	0	0	0	0	0	0	0	0	0	0	0	0	0	0	0	0	0	0	0	0	0	0	0
GH_A01G1141	36.344	38.4819	60.6382	59.4917	79.5486	80.8814	73.2683	74.0269	65.7849	59.9035	47.7208	49.7251	18.6813	33.796	65.8416	64.4682	83.5099	83.2783	64.2885	53.1718	59.8361	63.8473	47.3514	50.1795
GH_A01G1142	9.31578	8.21644	2.80543	2.87471	2.39645	2.01047	2.10056	3.02751	2.31361	3.23741	6.59091	5.98395	6.56921	8.90736	2.97797	2.81188	2.28956	2.31716	2.63966	2.72762	2.37334	1.76671	3.04224	3.20229
GH_A01G1143	10.4879	9.28902	1.80619	1.80673	2.12669	1.72869	1.73459	2.78979	1.52719	3.73574	7.4108	6.07911	7.00638	9.55461	2.01639	2.11613	1.5143	1.61997	2.5218	2.98471	2.13101	1.9499	3.11358	2.75227
GH_A01G1144	0	0	0	0	0.0655409	0	0	0	0	0	0	0	0.0460384	0.041145	0	0	0	0	0	0	0	0	0	0
GH_A01G1145	2.31088	2.44718	0.144415	0.193785	0.22817	0.266946	0	0	0.0202388	0	2.74791	2.33824	6.68576	5.01338	0.20069	0.163154	0.198126	0.256608	0.120577	0.0608441	0.0811361	0	2.47751	2.12423
GH_A01G1146	3.00208	2.77336	3.59828	3.75132	3.65473	4.05785	1.86854	2.78506	2.32644	2.13746	4.71014	5.34298	7.20547	4.62726	4.0844	3.38196	3.98243	3.3849	3.18106	2.52243	2.17875	2.08102	6.69854	8.24135
GH_A01G1147	17.0911	18.1614	13.0113	14.5278	18.1011	16.9039	13.8227	17.4935	18.6426	21.5826	14.354	14.0411	14.5163	17.1098	14.8674	13.6794	24.298	23.8938	15.2799	19.1244	22.272	20.7665	9.40263	10.4288
GH_A01G1148	0	0	0	0	0	0	0	0	0	0	0	0	0	0	0	0	0	0	0	0	0	0	0	0
GH_A01G1149	13.5916	13.8125	7.80367	6.94179	5.15674	4.01462	4.89861	6.04383	4.77311	8.75078	11.3481	9.95182	14.4891	14.8075	6.76154	6.4263	5.86896	5.36986	5.59319	8.25911	4.81349	3.36221	8.38916	8.29777
GH_A01G1150	0.392591	0.319805	0.139937	0.0219479	0.0609138	0.0221716	0.629783	0.66491	0.428645	0.376837	0.11605	0.0917507	0.62756	0.203948	0.0750088	0.0451699	0.109704	0	0.4757	0.277942	0.63177	0.539539	0.111833	0.0518914
GH_A01G1151	7.5264	8.48495	14.804	13.9866	9.71733	10.6667	8.60272	12.11	10.0347	7.77147	7.89238	8.49309	8.47838	5.71502	12.5956	13.0842	7.73712	6.03941	11.8559	11.0741	10.8846	9.71689	18.3661	17.3838
GH_A01G1152	7.59078	6.31715	4.45028	4.23217	3.59698	4.31007	4.40495	5.45247	5.45498	4.57847	5.76121	5.71758	10.9563	6.15482	4.31171	3.7531	3.91264	5.69205	6.67257	7.52629	5.22947	4.77899	6.59211	7.36223
GH_A01G1153	23.1575	24.4241	20.1592	18.6203	16.9167	16.4448	19.0734	28.7118	18.9578	30.3312	23.7787	21.5576	19.7808	17.1602	18.5448	19.6771	18.8094	19.9532	19.3331	27.7906	29.7841	21.585	20.4528	20.3644
GH_A01G1154	1.43136	1.37228	0.807351	1.02488	0.794391	0.419727	0.550261	0.451851	1.0183	0.891728	1.14728	0.752664	1.80003	1.1261	0.725767	0.627076	0.761489	0.547568	0.758348	1.05234	1.18005	0.919252	0.903294	1.14607
GH_A01G1155	1.29946	1.58781	0.372203	0.136213	0.831694	1.40353	1.08237	0.888796	3.00452	1.31553	0.936298	1.39508	1.38087	1.07588	0.713795	0.728866	2.417	2.09746	0.994452	1.37997	0.595974	0.77015	0.943919	0.676301
GH_A01G1156	0	0	0	0	0	0	0	0	0	0	0	0	0	0	0	0	0	0	0	0	0	0	0	0
GH_A01G1157	26.326	28.9268	1.72354	1.65988	3.80829	2.17984	2.85776	6.92398	3.58501	5.94926	11.907	13.4962	24.3346	26.8381	2.68511	2.18632	4.27281	3.07404	4.54437	5.1213	5.38954	4.08043	7.03685	7.41722
GH_A01G1158	0	0	0	0	0	0	0	0	0	0	0	0	0	0	0	0	0	0	0	0	0	0	0	0
GH_A01G1159	0	0	0	0	0	0	0	0	0	0	0	0	0	0	0	0	0	0	0	0	0	0	0	0
GH_A01G1160	2.97028	3.00249	7.4868	7.09882	4.49343	5.04384	5.96022	5.22408	5.30682	8.01868	4.48986	4.01121	2.11895	3.07731	5.26232	5.90681	5.05076	5.68957	5.61816	5.78723	4.30188	5.34379	3.70367	3.65388
GH_A01G1161	5.82301	6.44895	2.63164	2.19128	3.12342	2.96789	1.84513	4.36891	0.52213	9.64973	4.70612	5.59803	6.34996	5.20368	2.90311	2.75598	2.81936	2.51631	2.85149	8.67066	1.51383	1.23696	2.86167	2.99338
GH_A01G1162	3.40821	3.71391	17.4629	21.9273	4.52525	6.70205	2.23382	4.71683	0.71051	2.8357	6.58984	8.05005	7.01508	5.09393	14.7956	15.1004	6.46367	6.66868	3.52753	11.3274	1.94209	0.691069	18.7933	17.0151
GH_A01G1163	0	0	0	0	0	0	0	0	0	0.133131	0	0	0	0	0	0	0	0	0	0.42848	0	0.152489	0	0
GH_A01G1164	3.67899	3.52246	0.652655	0.857681	1.05461	0.954162	0.718911	1.65717	1.11006	1.84076	2.36318	2.59831	4.24722	4.19933	0.742076	0.916092	1.22099	1.00532	1.11462	1.69984	1.21254	0.987484	1.58213	1.47594
GH_A01G1165	5.05891	4.83194	4.70764	5.71252	5.46457	6.20257	8.06294	6.02225	7.09845	5.58799	5.20542	4.9142	4.69713	5.10065	5.22385	6.11827	10.052	8.85458	7.22577	4.60805	5.14558	6.54381	8.79168	9.9688
GH_A01G1166	6.86987	4.96704	0.819692	1.06356	0.378433	0.330583	0.541743	0.905601	0.516935	0.921821	2.5955	4.01857	12.4938	8.31498	0.652399	1.01024	0.306696	0.553278	0.419968	1.3186	0.753586	0.703906	2.50119	2.80471
GH_A01G1167	13.4805	14.7663	9.96065	11.6733	11.3333	12.343	7.78646	9.977	7.22111	9.08524	15.2894	14.4788	16.0886	17.9919	9.71789	9.80111	8.45561	10.1433	8.74332	9.26691	9.56352	6.46451	13.2686	12.8139
GH_A01G1168	17.7197	15.5608	0.639004	0.467704	0.432686	0.177177	0.129043	0.613084	0.33582	1.06652	9.89199	8.79833	20.6676	13.1061	0.532806	0.782079	0.730552	0.36496	0.400146	3.90371	0.0673142	0.143718	7.56646	8.22433
GH_A01G1169	0.188244	0.138009	0.733289	0.520928	0.700982	0.574078	0.156795	0.22072	0.0544053	0.508189	0.166935	0.346449	0.0615495	0.22003	0.809235	0.584781	0.177532	0.0985436	0.162066	0.654238	0.436215	0.174625	0.0482607	0
GH_A01G1170	0.211774	0.414027	0	0	0	0	0.352788	0.372465	0	5.48844	0.281702	0.668153	0.138486	0.247534	0	0	0.399447	0	0.607749	1.47203	0.981485	1.44066	0.108587	0.629811
GH_A01G1171	11.0844	12.9743	7.28179	5.31378	6.11169	6.67365	4.06814	6.35889	4.45473	7.14061	7.84684	11.5571	12.1326	12.0664	4.25376	4.0887	2.57228	2.93864	4.47796	4.73967	3.25206	4.23655	7.36657	7.97944
GH_A01G1172	0	0	0	0	0	0	0	0	0	0	0	0	0	0	0	0	0	0	0	0	0	0	0	0
GH_A01G1173	0.255572	0.359126	0.351374	0.321475	0.327146	0.40594	0.266093	0.674243	0.0369321	0.224234	0.226641	0.520758	0.188018	0.168034	0.128178	0.132323	0.0602572	0.0501709	0.971806	0.222059	1.55461	0.158055	0.229326	0.171014
GH_A01G1174	2.2706	1.8818	0	0.149015	0.18381	0	0	0.17363	0	0.106605	1.18188	1.29779	4.06713	2.82709	0.0565856	0	0	0.15504	0	0	0	0	0.759289	0.528473
GH_A01G1175	0.937857	1.94814	0.214903	0.11797	0.763961	0.595862	0.781174	0.274915	0.406582	0.632968	2.07923	1.2329	2.75984	1.5073	0.537563	0.728365	0.737075	0.490958	0.807438	0.407438	0.271661	0.290002	1.08199	0.418375
GH_A01G1176	0.287308	0.22468	0.237005	0.202382	0.294217	0.32127	0.0638158	0	0	0.0620502	0.203828	0.332371	0.150305	0.470151	0.131744	0.148754	0.0361279	0	0.0329807	0.133138	0.0998666	0.177682	0.206243	0.136712
GH_A01G1177	0.599687	0.771324	1.33075	1.1434	0.411364	0.609612	1.43716	0.777162	1.31357	0.443078	0.671752	0.497902	0.495355	0.922301	1.66438	1.47074	0.754084	0.958313	0.760855	1.4626	0.731395	1.9129	0.485507	0.675836
GH_A01G1178	0	0	0	0	0	0	0	0	0	0	0	0	0	0	0	0	0	0	0	0	0	0	0	0
GH_A01G1179	0	0	0	0	0	0	0	0	0	0	0	0	0	0	0	0	0	0	0	0	0	0	0	0
GH_A01G1180	1.37653	1.86312	96.9559	82.5789	178.028	179.435	103.132	118.444	87.2797	74.8944	18.3107	20.6014	5.26249	3.21794	79.0218	78.6164	203.718	190.349	113.041	84.5193	74.3475	82.6412	41.9144	40.5599
GH_A01G1181	3.38616	3.03983	0.19002	0.13908	0.386001	0.070249	0.0767469	0.729247	0	0.373118	2.08361	2.03493	7.04969	4.28103	0.15844	0.0715587	0.260692	0	0.237982	0.960696	0.400342	0.0854743	1.48821	2.384
GH_A01G1182	5.135	7.68819	0.655348	0.327045	0.121024	0.330379	0.721877	3.2772	0.150288	10.2478	1.21048	0.820306	22.443	2.8111	0.745137	0.673077	0.408675	0.544429	11.2668	8.20793	5.19652	3.13547	1.26648	0.927881
GH_A01G1183	3.88735	3.48108	2.9775	3.44677	3.37851	3.85497	0.256617	0.11156	0.04714	0.146775	4.59239	4.58853	4.67528	3.38398	3.11631	3.42015	0.803304	0.796918	0.499285	1.16523	0.173233	0.134494	4.64157	4.93157
GH_A01G1184	9.03984	9.09738	0.353159	0.507031	2.29016	2.10905	16.5569	19.0789	18.9481	18.4672	7.75371	6.17174	12.637	9.35375	0.747492	0.736586	10.6219	8.59565	21.1623	16.5158	28.1252	21.1158	4.8935	3.80787
GH_A01G1185	6.95724	5.9129	10.237	12.4647	14.2222	13.4522	18.4567	17.2591	19.3796	20.0193	8.7877	8.81485	5.3461	6.63593	9.22986	8.89308	10.2801	11.6502	16.3756	14.8762	13.3712	13.1249	5.84319	6.11511
GH_A01G1186	0	0	0	0.0153993	0	0	0	0	0	0	0	0	0	0.0536611	0	0.0158463	0	0.016022	0	0	0	0	0	0
GH_A01G1187	58.7526	50.2021	229.495	291.347	255.608	246.334	122.746	82.5301	87.0395	77.3535	103.614	89.1434	69.3414	72.753	302.083	289.477	186.213	188.976	107.127	117.452	75.3911	73.8	204.528	192.968
GH_A01G1188	0	0	0.707916	0.777214	0.431413	1.25622	0	0	0	0	0	0	0.202027	0	0.17708	0.319909	0.388482	0.161728	0	0	0	0	0	0
GH_A01G1189	3.25275	4.11025	7.08985	7.18512	2.65886	1.57264	0.0440541	0.186045	0	0.342682	12.7342	12.849	5.75869	6.25939	6.32083	6.12032	0.399045	1.07981	0.0455352	0.0919095	0.183843	0.0490638	11.8783	13.3071
GH_A01G1190	14.2835	14.2023	8.59291	9.23649	7.1284	6.4117	9.37603	9.61122	4.76651	8.16256	11.5349	11.5888	13.0959	13.9702	7.0054	7.67484	6.23386	6.98905	8.16996	8.07464	5.34588	4.21939	9.16105	8.20379
GH_A01G1191	102.229	107.602	35.737	35.4573	49.9917	50.0211	127.102	99.8765	105.838	80.5515	61.8935	62.6884	56.5077	69.8173	28.9629	31.3561	46.0487	48.2321	97.922	84.3142	77.6577	85.1464	30.5797	29.03
GH_A01G1192	2.94088	3.80399	0.353958	0.239143	0.387166	0.060395	0	0.0696616	0	0.16039	4.0832	2.87416	1.39865	1.66665	0.340538	0.430647	0.74708	0.279913	0.0340999	0.0344141	0	0	2.58937	2.43831
GH_A01G1193	0	0	0	0	0	0	0	0	0	0	0	0	0	0	0	0	0	0	0	0	0	0	0	0
GH_A01G1194	0	0	0	0	0	0	0	0	0	0	0	0	0	0	0	0	0	0	0	0	0	0	0	0
GH_A01G1195	16.0706	14.2386	1.47298	2.09888	0.954951	0.660413	0	0.0801834	0	0.0738463	8.39923	5.64566	26.2057	14.5078	2.23425	2.1598	0.558948	0.787579	0.0392504	0.356508	0.0396172	0	6.17134	6.14197
GH_A01G1196	0	0	0	0	0	0	0	0	0	0	0	0	0	0	0	0	0	0	0	0	0	0	0	0
GH_A01G1197	7.69514	7.54698	11.4875	12.7782	23.7966	25.3909	77.5634	66.5091	100.646	74.9649	8.31049	7.75893	11.9077	8.16334	12.9847	11.6501	52.4694	54.1764	80.1711	63.0507	65.4572	90.2316	6.99281	7.59818
GH_A01G1198	0	0	0	0	0	0	0.579414	0.101955	2.61362	2.06574	0	0	0	0	0	0	0	0	0	0	0.302245	0.860403	0	0
GH_A01G1199	0.180688	0.176626	0	0	0	0	0	0	0	0	0.640938	0.0633417	0	0.140799	0	0	0	0	0	0	0	0	0	0.214945
GH_A01G1200	43.2766	43.1306	20.1561	19.5758	19.0662	20.5942	32.4515	30.271	30.3582	34.5111	44.6104	47.5037	38.9538	46.9357	15.121	17.5791	16.9156	16.3824	30.0981	34.2248	35.1626	35.0956	41.0344	41.7553
GH_A01G1201	0	0	0.0943888	0	0	0.261712	1.20086	3.07904	0.297629	0.0556019	0	0	0	0	0	0.106636	0.258988	0.215637	3.01443	4.05627	10.9772	0.955301	0	0
GH_A01G1202	0	0	0	0	0	0	0	0	0	0	0	0	0	0	0	0	0	0	0	0	0	0	0	0
GH_A01G1203	0.431134	0.421442	0	0	0	0	0	0	0	0	0.139029	0.0824387	0.153782	0.732995	0	0	0	0	0	0	0	0	0	0.0466248
GH_A01G1204	1.0012	0.75499	0.0786573	0.0575714	0.878805	0.348949	4.86064	11.6051	1.62042	22.2099	0.380513	0.421174	0.561187	0.969642	0.196755	0.23697	0.863293	0.778688	5.6808	9.54417	12.9924	7.57164	0.0880048	0.102087
GH_A01G1205	10.776	9.84766	6.43273	7.26842	5.79862	5.46972	3.6536	6.01751	4.17509	6.37874	8.77816	8.56495	7.38142	9.80983	6.36935	6.08647	5.69961	5.66406	5.30379	6.06408	4.94677	4.06907	4.70816	5.13107
GH_A01G1206	18.1913	15.703	4.70626	4.8717	4.98495	5.51788	3.33999	6.19249	2.96798	6.7328	12.1641	9.95137	15.4455	16.8904	6.81114	5.77267	5.16529	5.45266	5.64154	6.45831	4.24945	3.81053	5.64165	5.4973
GH_A01G1207	0	0	0	0	0	0	0	0	0	0	0	0	0	0	0	0	0	0	0	0	0	0	0	0
GH_A01G1208	0	0	0	0	0	0	0	0	0	0	0	0	0	0	0	0	0	0	0	0	0	0	0	0
GH_A01G1209	10.0526	11.0299	17.2997	12.3868	12.6054	11.6789	9.56938	9.14091	8.06388	6.42462	9.82437	11.0036	7.24457	5.75516	19.2851	12.7464	10.835	9.88054	5.41656	12.1213	5.70488	9.89632	13.2543	16.1074
GH_A01G1210	0.314491	1.07597	0	0	0.731939	0.479544	2.35755	4.05622	2.63589	5.34877	0.488059	0.826855	0.822626	0.643291	0.0901304	0.325656	1.48298	2.30486	2.34657	4.46312	2.55068	4.86231	0.725644	0.374116
GH_A01G1211	2.38727	3.16265	2.04415	2.0862	2.60259	2.90575	3.38384	3.97771	3.37716	2.20479	1.4485	2.31243	2.01302	1.72563	1.76444	2.21181	2.68591	2.63097	2.45193	2.87481	2.51124	2.48652	2.44813	2.09254
GH_A01G1212	0.160122	0.156522	0	0	0	0	0	0	0	0.0864542	0.141996	0.336792	0.209419	0.467899	0	0.165807	0.201347	0	0.183807	0.0927502	0	0.0990251	0	0.0952398
GH_A01G1213	0	0	0	0.051014	0.094389	0.051534	0	0	0	0	0	0	0	0.0592552	0	0.0524948	0	0	0	0.0587298	0	0.0627031	0.0519874	0
GH_A01G1214	0	0	0	0	0	0	0	0	0	0	0	0	0	0	0	0	0	0	0	0	0	0	0	0
GH_A01G1215	0	0	0	0	0	0	0	0	0	0	0	0.0868458	0	0	0	0	0	0	0	0	0	0	0	0
GH_A01G1216	3.05541	2.906	0	0	0.153753	0.419727	0.366841	0.387301	0.190932	0.178346	0.805539	0.260537	4.64409	1.93045	0	0	0.519197	0.259374	0.568761	0.382667	0	0.714974	0.508103	0.589408
GH_A01G1217	2.24502	2.26106	0.187066	0.273837	0.380001	0.414942	0.453324	0.957216	0.0786481	0.514245	1.62891	1.57402	2.31337	2.54459	0.233965	0.422678	0.256639	0.142454	0.468565	1.49746	0.788239	0.336583	0.279062	0.890221
GH_A01G1218	2.90081	2.4625	0.699684	0.192044	0.390864	0.388003	0.339114	1.11884	0.485377	1.60744	1.35392	1.28451	5.04187	2.98911	0.787593	0.513808	0.575947	0.67935	0.306701	1.28232	0.398015	0.236048	1.01768	1.36215
GH_A01G1219	15.2308	14.2772	7.58751	8.27991	9.75542	9.50836	16.7484	19.5886	21.6266	17.9054	23.0656	24.0399	16.0602	17.3641	12.2134	11.8092	19.6239	18.8004	13.6654	13.2408	11.5039	15.3121	26.3396	26.8057
GH_A01G1220	14.5189	12.7075	3.1628	4.04023	4.26303	3.81667	5.03739	5.19111	4.9677	5.92918	10.0463	8.74157	18.2793	18.3404	4.92603	3.68557	4.6666	4.8398	5.82957	6.10955	4.50104	4.45596	8.01207	7.95166
GH_A01G1221	3.95904	3.69859	0.0459335	0.10086	0.209944	0.152832	0.194797	0.293802	0.144839	0.514105	2.93315	2.50345	3.73596	3.66104	0.143624	0.0778405	0.22056	0.23611	0.920438	0.725717	1.30646	0.371911	1.49037	1.40097
GH_A01G1222	0.925833	1.48094	0.154289	0	0	0	0.0934738	0.789498	0.0973018	0.999765	0.671752	1.50477	1.98142	1.67244	0.192971	0.0871548	0.846691	0	0.0966165	1.17008	0.585116	0.416413	1.03575	0.700867
GH_A01G1223	0	0	0	0	0	0	0	0	0	0	0	0	0	0	0	0	0	0	0	0	0	0	0	0
GH_A01G1224	8.21245	8.01166	10.9115	11.1133	11.7147	10.9909	17.5976	16.9095	27.4295	18.112	7.72331	6.79106	7.64417	7.47033	11.4075	10.0471	10.4101	9.82908	19.9188	13.7532	18.6278	22.8754	6.31637	6.57863
GH_A01G1225	9.39577	9.89107	0.552044	0.303042	0.616776	0.0612262	0.334447	0.918063	0.208886	1.30078	6.94349	6.14414	12.446	11.6159	0.552359	0.311838	0.302944	0.630589	0.553107	1.11641	0.837414	0.223488	3.39707	3.15252
GH_A01G1226	0	0	0	0	0	0	0	0	0	0	0	0	0	0	0	0	0	0	0	0	0	0	0	0
GH_A01G1227	1.40678	4.35468	4.29806	6.13444	3.49239	4.05186	1.04156	4.67355	1.08422	4.55737	6.65354	3.94528	8.89281	3.83677	5.37563	4.1274	1.76898	2.45479	4.84463	4.88926	6.2482	2.90002	17.3118	16.735
GH_A01G1228	16.5688	13.7516	3.8205	3.56531	2.52228	2.86014	3.24042	5.62048	2.16844	6.07649	8.40934	9.20566	25.6222	16.6869	2.03079	3.12927	4.71728	4.14587	5.14368	4.22528	4.34658	3.09335	7.48041	7.56174
GH_A01G1229	0.102578	0.200544	0.18804	0.258059	0.763961	0.156414	0.341764	3.48798	1.06728	4.92924	0.727731	0.755152	0.0670794	0.179849	0.411572	0.21244	2.06381	0.966575	2.11952	1.66371	3.38727	1.58595	0.946739	0.366078
GH_A01G1230	0.0813842	0.477329	0.0248648	0.0272988	0.0505098	0	0.0903837	0.0954249	0	0.761654	0.216515	0.17118	0.24836	0.539051	0.0621974	0.112365	0.102338	0.142013	0.37369	0.125711	0.282887	0.134216	0.194738	0.129085
GH_A01G1231	19.9236	17.4005	2.90386	3.41819	3.45113	2.68938	2.55728	4.23177	2.49209	3.08611	10.4127	8.86216	16.6384	18.8021	3.63189	3.29757	2.75175	3.19734	2.92445	3.97303	2.13815	2.3431	6.14622	6.21665
GH_A01G1232	7.41538	7.21544	2.68128	2.7726	1.64667	1.7635	2.4555	2.75199	2.87065	1.94679	5.70119	6.2961	5.20508	5.92413	2.22267	1.93728	1.9248	1.78068	2.81139	3.58602	2.60119	2.06157	4.8487	4.93668
GH_A01G1233	9.55801	8.30715	1.47509	1.49111	1.72662	1.62602	1.80912	2.53135	1.62228	3.45455	6.31788	4.92276	5.83962	9.95611	1.65367	1.56488	1.82627	1.64387	2.56835	4.34276	2.28536	1.96629	2.68691	2.54485
GH_A01G1234	4.61453	7.18472	3.33567	2.56114	2.50225	1.86185	2.35107	4.26715	2.80483	4.4693	5.63201	5.37831	5.47523	6.70045	2.67223	2.8079	2.09372	2.7145	2.81238	3.96809	3.58277	2.91263	4.85413	4.92348
GH_A01G1235	0.688919	0.633819	2.74864	1.83509	1.16952	1.73021	0	0.0475161	0	0.262564	0.395311	0.255713	0.318006	0.615778	2.18344	2.39192	1.223	1.14557	0.046519	0.9859	0.0939075	0	0.415578	0.626701
GH_A01G1236	0	0.125832	0	0	0.119837	0	0.14296	0	0	0	0.114154	0.270755	0	0	0	0	0	0	0.147766	0	0.149147	0.159217	0	0
GH_A01G1237	9.3676	8.81926	7.95267	9.50382	9.72152	9.52264	13.7718	14.81	19.3511	18.1584	9.49881	10.0535	10.4942	9.1544	8.71418	9.02434	10.7173	10.8528	15.1162	11.7863	15.7023	18.8993	8.26782	9.54514
GH_A01G1238	14.1752	14.6228	3.59241	4.93009	2.3717	3.18742	4.42536	8.57843	6.7966	7.05397	9.67412	8.65607	23.9216	13.9727	3.59445	3.51741	3.44995	4.24032	6.3738	7.7947	5.44944	4.44381	10.1823	11.1123
GH_A01G1239	27.2167	26.8437	8.56413	8.33727	4.03656	3.1868	3.14246	4.41568	0.847204	1.16505	11.6798	11.7533	25.4257	21.6287	13.5816	13.3432	4.63317	4.17733	4.95395	2.52338	5.66066	3.75159	7.72396	7.11951
GH_A01G1240	0.735574	0.647135	1.11244	1.14732	0.82174	1.27117	0.245074	0.172495	0.212592	0.357441	1.23939	1.62453	0.336712	0.558857	0.843236	0.837858	0.277487	0.11552	0.464409	0.852158	0.170454	0.136472	1.73495	1.00629
GH_A01G1241	10.4017	10.4179	5.78284	5.23357	2.85741	1.73342	1.515	2.19932	1.18279	2.11757	9.37545	9.68387	18.8449	10.4639	4.69146	3.26661	2.03701	1.96383	1.27233	2.76564	1.87693	0.527276	8.48103	10.2438
GH_A01G1242	0.244279	0.0895454	4.03018	4.36324	15.0945	21.0142	58.8363	35.0868	45.0783	46.789	0.0270784	0.192677	0	0.214145	3.57042	3.03542	45.039	49.1689	51.0351	75.3476	40.7567	52.9126	0.0626267	0.036324
GH_A01G1243	17.4625	15.461	3.78031	4.09325	6.74575	7.13523	1.87001	3.28313	1.85911	3.22795	8.28817	6.5461	17.1723	13.0915	3.23158	3.05619	3.80645	3.68431	4.06123	5.04112	3.4854	2.05927	5.56827	5.60405
GH_A01G1244	0	0	0	0	0	0	0	0	0	0	0	0	0	0	0	0	0	0	0	0	0	0	0	0
GH_A01G1245	6.0585	6.20795	1.39272	1.09779	2.08559	2.43578	2.03368	2.307	1.66655	2.81887	4.26705	3.4009	5.83451	7.4003	1.36225	1.33137	3.45397	3.56928	2.5493	3.2047	2.57312	2.38542	2.25744	2.17836
GH_A01G1246	0.150425	0.210063	0.45302	0.28112	0.0800221	0.109225	0.0238656	0	0.074529	0.0928215	0.457363	0.316397	0.309158	0.175826	0.147808	0.200271	0.324265	0.179991	0.024668	0.0248953	0.124493	0.106318	0.198335	0.178945
GH_A01G1247	2.07316	2.70207	6.12285	6.25861	5.14669	3.27829	4.86064	6.12207	6.92379	10.3644	2.72367	2.90705	1.3055	1.25649	6.16154	5.8042	6.56557	6.99401	4.75963	5.07034	5.071	5.41337	3.77957	3.37962
GH_A01G1248	0	0	0	0	0	0	0	0	0	0	0	0	0	0	0	0	0	0	0	0	0	0.0560004	0	0
GH_A01G1249	15.3348	15.8861	6.69849	5.73378	8.27961	7.75655	2.3111	3.83428	1.60383	3.665	14.5217	13.4437	23.8468	20.1829	7.55428	8.08073	8.59791	7.00311	4.00977	3.32921	3.58797	2.26749	12.6264	13.7037
GH_A01G1250	11.5417	10.4956	2.68837	3.13267	2.32638	1.66841	2.51656	3.16595	1.94635	4.45936	9.20228	8.4744	5.01321	11.1019	2.76758	2.52187	2.06381	2.2394	3.06305	4.28117	3.39839	2.42292	3.49649	3.89223
GH_A01G1251	8.04212	8.02177	12.1474	13.832	10.6955	10.7196	18.273	12.8935	19.5431	16.5711	7.38647	7.24945	5.84932	8.96845	11.7122	10.9619	10.6802	11.0404	10.315	10.0298	14.4524	12.5861	4.54435	4.73461
GH_A01G1252	12.6293	15.3909	3.51858	3.07921	2.43432	3.16716	3.58369	4.76208	1.73659	5.88767	10.0649	12.5213	15.2077	12.8109	4.01806	2.24682	2.44859	2.67947	4.66215	6.63871	3.41648	2.959	9.58506	9.53043
GH_A01G1253	47.7986	47.5592	13.3534	11.5384	12.7257	14.4901	7.69046	10.9137	3.84675	6.21522	36.0476	34.5685	37.932	52.9264	13.1961	14.3411	13.5137	14.8767	7.94902	10.6269	7.45021	5.6173	33.0624	33.9132
GH_A01G1254	0	0	0	0	0	0	0	0	0	0	0	0	0	0	0	0	0	0	0	0	0	0	0	0
GH_A01G1255	0.0316385	0.0618546	0	0	0.0883618	0	0.0702743	0.0741938	0.0365761	0.13666	0	0	0	0.184905	0.0725387	0.0655236	0.0795685	0	0	0.0733061	0.109974	0	0.0324451	0.188185
GH_A01G1256	0	0	0	0	0	0	0	0	0	0	0	0	0	0	0	0	0	0	0	0	0	0	0	0
GH_A01G1257	0	0	0	0	0	0	0	0	0	0	0	0	0	0	0	0	0	0	0	0	0	0	0	0
GH_A01G1258	0.0776923	0	0	0	0.0723277	0	0.0862835	0	0	0	0.206693	0.245121	0.203223	0.363245	0	0	0	0	0	0.0900061	0.0900178	0	0	0.092422
GH_A01G1259	0.227359	0.138905	0	0	0	0	0	0	0	0	0.151217	0.0896655	0.0371695	0.597938	0	0	0	0	0	0	0	0	0.145722	0.101424
GH_A01G1260	6.58137	5.8893	2.61099	3.13017	2.4081	1.96382	2.32729	2.9178	2.91469	3.1822	5.16853	4.4077	4.28237	7.88404	2.32721	1.52575	2.26453	2.67395	2.96933	3.41395	2.73151	2.42994	3.86146	3.38873
GH_A01G1261	7.3426	7.83797	5.33961	4.75911	4.17731	3.73206	4.19053	4.28974	3.69898	5.06571	6.74882	6.43502	6.15203	6.49644	4.2671	4.96325	3.81504	3.49677	4.63872	5.22787	4.38667	3.89447	4.98064	4.83744
GH_A01G1262	19.6386	17.9027	1.4333	1.71537	2.28205	2.10521	4.20873	5.74843	6.74264	5.64401	10.107	8.6229	21.6681	17.9488	1.66345	1.53175	2.14353	2.07973	3.80039	5.98975	3.42782	5.03583	4.88313	5.79859
GH_A01G1263	0.0588789	0.191851	4.19141	4.16721	0.913556	1.15717	0.305152	0.391209	0.340338	0.657	0.609162	1.19715	0.436367	0.114702	2.90236	3.57686	1.87563	1.56167	0.563235	0.318317	0.204659	0.60688	1.42899	1.79774
GH_A01G1264	4.90571	5.92377	0.528992	0.47518	0.293068	0.586695	0.101971	0.138419	0.0606557	0.0849859	4.8971	5.06265	4.30595	6.77664	0.360882	0.434642	0.181434	0.21973	0.0903427	0.18235	0.151978	0.0973433	2.13875	2.18452
GH_A01G1265	0	0	0	0	0	0	0	0	0	0	0	0	0	0	0	0	0	0	0	0	0	0	0	0
GH_A01G1266	18.2975	21.09	20.6412	20.3147	17.7641	20.9305	15.2295	16.0789	15.737	15.8287	20.1848	20.7022	16.5675	14.548	18.0483	19.78	19.1147	20.5676	17.8881	14.9315	20.3617	15.5438	20.5373	19.5421
GH_A01G1267	11.7934	13.1807	3.71126	4.03499	2.452	2.51761	2.18292	4.56325	4.09017	9.21177	10.1098	7.97915	19.2289	12.2685	2.9743	3.78575	3.46028	2.7576	3.74548	5.69275	5.05582	2.62565	7.29676	6.87437
GH_A01G1268	0	0	0	0	0	0	0	0	0	0	0	0	0	0	0	0	0	0	0	0	0	0	0	0
GH_A01G1269	0	0	0	0	0	0.185896	1.82782	8.19077	0	0.552921	0	0	0.0478338	0	0	0	2.20753	1.83802	4.49226	1.8643	0.0423761	0	0	0
GH_A01G1270	0	0	0	0	0	0	0	0	0	0	0	0	0	0	0	0	0	0	0	0	0	0	0	0
GH_A01G1271	2.33301	2.65183	0.248648	0.382184	0.606118	0.220617	0.301279	1.1451	0.250894	0.410121	0.86606	1.1412	3.9028	2.66354	0.497579	0.22473	0.2729	0.340831	0.622817	0.69141	0.565773	1.14083	1.33535	1.54902
GH_A01G1272	152.232	114.025	316.649	375.507	434.904	281.454	584.756	304.781	555.796	372.75	307.461	273.468	200.593	171.042	536.083	531.629	309.033	328.529	653.564	356.247	485.273	498.03	592.351	573.388
GH_A01G1273	0	0	0	0	0	0	0	0	0	0	0	0	0	0	0	0	0	0	0	0	0	0	0	0
GH_A01G1274	0	0	0	0	0	0	0	0	0	0	0	0	0	0	0	0	0	0	0	0	0	0	0	0
GH_A01G1275	8.24589	7.84351	1.45345	1.34041	1.26958	0.805997	1.65543	1.78495	1.24659	2.56857	5.06248	3.33538	7.00996	10.7133	1.59971	1.51068	1.39581	1.39461	1.49265	2.60865	1.91081	1.88291	2.92712	3.6596
GH_A01G1276	5.10611	4.46842	20.7262	25.887	20.2365	19.7738	4.48259	2.45183	0.899501	0.472616	10.005	11.9162	5.78771	5.45674	33.7271	32.4293	30.6972	29.1738	4.35418	4.78866	0.676134	0.721783	15.1603	16.0243
GH_A01G1277	0	0	0	0	0	0	0	0	0	0	0	0	0	0	0	0	0	0	0	0	0	0	0	0
GH_A01G1278	13.9921	13.9627	7.8407	7.46046	6.72903	6.20178	5.58237	7.511	6.47027	9.92494	8.37406	8.31299	14.0154	12.4637	6.30958	6.49594	7.73824	7.55382	6.33336	9.87948	6.62304	6.82413	6.80037	6.34239
GH_A01G1279	0	0	0	0	0	0	0	0	0	0	0	0	0	0	0	0	0	0	0	0	0	0	0	0
GH_A01G1280	59.5952	62.4119	1.40299	1.54033	3.15084	1.79808	5.5721	12.5236	2.32012	29.0365	36.5902	38.4026	39.3495	59.7185	2.24217	2.83547	1.7537	1.85191	13.3931	57.7507	10.1683	5.95331	17.4414	20.0907
GH_A01G1281	0	0	0	0	0	0	0	0	0	0	0	0	0	0	0	0	0	0	0	0	0	0	0	0
GH_A01G1282	97.8836	113.824	93.664	80.3743	75.5986	81.6867	45.3622	53.2611	26.0113	72.3987	103.045	116.017	52.5878	78.1177	82.524	84.3715	61.1993	60.1305	59.5577	92.0741	44.7256	30.98	81.8146	76.8702
GH_A01G1283	0	0	0	0	0	0	0	0	0	0	0	0	0	0	0	0	0	0	0	0	0	0	0	0
GH_A01G1284	0	0	0	0.120115	0.555608	0	0	0	0	0.128895	0	0	0	0.139519	0	0.247203	0	0	0.13702	0.829692	0	0	0	0
GH_A01G1285	0	0	0	0	0	0	0	0	0	0	0	0	0	0	0	0	0	0	0	0	0	0	0	0
GH_A01G1286	0	0	0	0	0	0	0	0	0	0	0	0	0	0	0	0	0	0	0	0	0	0	0	0
GH_A01G1287	9.61533	9.00813	0.550002	0.704482	1.8222	1.26356	1.68192	6.38257	1.80035	4.4896	4.91595	3.9367	9.45505	9.30177	1.40854	1.27233	0.934216	1.04709	2.7389	5.7931	3.45976	2.6684	2.19773	2.41343
GH_A01G1288	12.7773	12.9674	6.96215	6.01939	5.21514	4.06762	5.04643	7.63399	5.84896	8.0706	8.93726	10.2422	9.8457	11.431	7.0905	6.58739	5.47506	5.35388	5.54307	6.81982	9.30383	7.8684	8.67975	8.37441
GH_A01G1289	0.0283585	0.0554421	1.16967	1.56953	1.51802	1.3405	0.78736	0.266008	0.540939	0.382788	0.201187	0.328063	0.0185446	0.0828676	0.747712	0.66072	0.445747	0.564125	0.406916	0.394238	0.0821437	0.0175379	0.174489	0.168675
GH_A01G1290	3.77026	3.37623	0.0241658	0.159188	0.392719	0.107207	0.234248	0.278227	0	0.484004	1.56652	1.22003	1.82758	3.82136	0.453367	0.327618	0.298382	0.13802	0.302654	0.427619	0.397127	0.260885	0.56779	0.313641
GH_A01G1291	0	0	0	0	0	0	0	0	0	0	0	0	0	0	0	0	0	0	0	0	0	0	0	0
GH_A01G1292	10.4218	10.208	1.53782	1.83548	3.03316	2.85913	5.24207	6.7752	5.56942	7.12683	5.58725	4.78831	5.36294	9.33357	2.00318	1.90317	3.24782	2.98115	7.28035	7.60551	6.25944	6.44094	2.11323	2.26919
GH_A01G1293	55.2892	52.5528	6.25798	4.90068	9.8676	9.90127	4.02991	11.1405	5.46447	13.9207	32.9411	35.4501	77.7438	54.8031	6.18491	6.77335	7.20457	5.54872	5.5904	18.3639	7.96609	5.61022	23.7469	28.058
GH_A01G1294	18.685	19.5814	6.133	5.717	7.32619	6.33141	9.6278	13.4708	11.0438	11.77	15.0025	15.269	20.8049	18.5936	8.73196	8.19255	7.83189	7.4462	10.0481	12.8709	14.2866	12.3883	15.3636	14.1175
GH_A01G1295	5.14328	4.2919	5.86398	6.18553	4.35993	4.20823	3.29718	2.59856	1.83696	1.85133	7.34221	8.39943	4.97669	5.96288	6.90272	6.01868	5.99425	3.80884	2.73603	3.53632	1.06588	1.13784	7.46135	8.50606
GH_A01G1296	7.69017	8.34871	0.682121	0.570586	0.659831	0.432301	0.728112	0.810275	0.2663	1.01412	4.79262	4.67737	13.3254	8.11884	0.853137	0.844025	0.690721	0.686414	0.894974	0.738997	0.574851	0.284914	3.52518	4.04711
GH_A01G1297	0	0	0	0	0	0	0	0	0	0	0	0	0	0	0	0	0	0	0	0	0	0	0	0
GH_A01G1298	4.16317	3.80871	4.0849	3.33001	6.7328	5.96831	0.503846	0.406784	0.0308518	0	0.78098	0.561321	3.83934	3.86796	2.08033	2.68054	3.69137	2.76613	0.306345	0.123667	0.0309208	0.0660167	0.191571	0.317466
GH_A01G1299	9.64041	11.0431	2.51999	2.42971	2.54312	2.74112	1.72243	6.50939	1.1206	4.39628	6.07973	5.76435	6.73063	9.04345	1.67691	2.35423	2.14969	1.99283	3.39882	8.37117	2.98134	2.07089	3.94002	3.648
GH_A01G1300	3.04839	2.7072	8.54655	9.38317	7.80887	8.14206	4.93439	5.7002	5.85051	7.61636	4.94725	6.07657	2.47552	3.35354	9.9127	10.1301	9.09454	9.22019	5.42049	9.62519	5.12487	5.22444	4.9037	5.14324
GH_A01G1301	20.8204	20.9024	4.46998	3.20878	2.44468	3.62284	4.37457	7.03781	2.60213	4.86119	18.1309	16.5702	26.0038	23.4591	1.93523	3.49615	4.00969	2.55298	5.38292	4.56331	6.30253	4.64003	15.773	13.1649
GH_A01G1302	0	0	0	0	0	0	0.280421	0	0	0	0.223917	0	0	0	0	0.522929	0	0	0	0	0	0	0	0
GH_A01G1303	4.89047	4.68465	4.9641	4.63923	4.33102	4.51558	2.2721	2.64528	2.15455	1.9747	5.03276	5.11371	4.2885	5.22489	4.44967	4.36034	3.45363	4.31331	2.19568	1.98052	2.20808	2.41782	4.47627	4.40908
GH_A01G1304	12.9327	13.7991	19.187	14.4479	15.1415	18.4946	16.9189	18.0682	8.89458	17.2319	15.1621	17.2433	7.68311	13.2974	14.5743	15.3212	16.0143	16.4319	11.9269	11.6305	9.75258	10.5195	12.116	10.7432
GH_A01G1305	0	0	0	0	0	0	0	0	0	0	0	0	0	0	0	0	0	0	0	0	0	0	0	0
GH_A01G1306	3.5654	3.97016	2.17389	2.48029	1.61631	1.96979	1.7216	2.18114	1.61289	3.48185	4.23407	4.0268	3.14251	4.25805	2.32796	2.21519	2.70951	2.45073	1.67271	2.96319	2.49659	1.43803	3.54502	3.22713
GH_A01G1307	11.9746	11.577	16.2948	14.9303	14.3747	16.4172	6.35771	9.14476	5.2216	7.88324	10.8985	11.0744	10.0973	10.4667	14.1186	13.0523	13.1093	12.7846	7.41551	10.0089	6.99799	5.94388	10.0985	10.0276
GH_A01G1308	11.0868	11.7544	7.92071	7.31413	10.7266	11.9513	8.40692	11.5464	8.55759	10.4892	10.4556	10.92	16.34	14.0551	8.63941	9.64217	12.804	12.0636	8.68957	13.1544	9.66337	10.3986	9.75506	11.1567
GH_A01G1309	13.6152	16.4808	7.89334	6.37746	5.70236	6.25751	2.82882	3.51992	1.99817	4.91171	12.1815	12.4691	16.0222	15.9851	5.63138	6.24858	4.69004	3.49227	3.37644	3.05626	2.38911	2.28787	9.63988	9.23452
GH_A01G1310	7.53547	9.48662	92.5092	62.9611	37.2016	62.6743	2.28239	3.61453	1.45191	4.56177	38.5761	61.1176	14.1858	9.0748	87.1694	83.8232	37.9023	36.9372	4.71824	5.02625	5.29148	5.3663	93.0823	91.6786
GH_A01G1311	0	0	0	0	0	0	0	0	0	0	0	0	0	0	0	0	0	0	0	0	0	0	0	0
GH_A01G1312	29.4789	27.9882	10.3264	8.86525	9.62098	5.42503	10.3485	22.1492	8.71573	6.76908	50.5562	57.2829	36.4496	46.7344	17.1882	16.754	5.32596	6.03087	21.2955	16.3887	14.1334	12.8873	67.2368	68.4227
GH_A01G1313	10.1652	11.7702	6.33617	6.54543	7.09745	6.75054	8.75251	9.06331	10.4225	11.2219	8.1962	7.5883	13.1364	9.88367	5.94788	5.60763	7.74166	7.82366	10.5575	9.25279	8.1323	9.7291	6.6548	7.21584
GH_A01G1314	44.1965	43.776	18.3742	16.0439	14.6244	15.1349	12.629	15.945	10.9777	15.6976	24.5349	23.3018	46.6106	34.942	13.3047	15.7812	12.5303	13.0104	11.5733	14.532	11.6814	8.84506	22.6015	22.8712
GH_A01G1315	7.50285	10.3137	9.24083	9.20165	7.74875	6.912	2.21333	4.53609	2.71055	4.55737	8.62881	12.0824	11.1927	12.0584	8.86979	8.2548	5.45435	6.75068	4.03719	3.25951	3.66742	4.20503	12.2625	13.5275
GH_A01G1316	178.304	183.637	125.758	110.314	142.847	137.185	82.3145	131.725	94.3079	94.4673	172.037	190.704	197.634	168.001	118.099	115.366	155.14	140.315	91.5032	100.537	122.964	115.314	258.14	252.497
GH_A01G1317	9.42344	9.10414	3.72841	3.22413	4.21092	3.78386	4.55249	6.0034	4.35763	8.12379	5.97506	6.11141	3.77955	7.04938	3.85297	4.19594	2.96241	2.43365	3.49761	4.80348	6.44187	4.64281	2.02937	2.01781
GH_A01G1318	19.826	20.5471	5.20342	5.03896	4.8243	4.73519	4.72053	7.57813	4.30803	14.2099	13.296	14.3902	16.0681	17.8993	4.97276	5.45655	4.75912	5.05981	7.3857	11.501	8.93891	5.5094	9.79253	10.1127
GH_A01G1319	0	0	0	0	0	0	0	0	0	0	0	0	0	0	0	0	0	0	0	0	0	0	0	0
GH_A01G1320	6.9408	7.29273	5.16253	4.48202	4.24147	4.37678	0.66984	1.87136	2.18836	2.20443	4.75623	4.77198	4.0534	5.59653	3.56349	3.52635	2.12361	2.00131	0.916047	1.67698	0.967612	0.814875	3.05454	2.91414
GH_A01G1321	62.3675	57.8802	18.0519	16.6428	19.2753	22.0744	13.4602	22.2046	12.8438	28.766	41.6486	35.849	47.7192	50.6159	12.1572	13.8576	17.3042	16.2583	14.2026	32.4697	15.7981	14.3663	26.0232	26.7331
GH_A01G1322	18.149	20.5445	14.8686	14.0243	14.059	15.8983	11.7949	18.2851	13.0032	15.5818	18.1213	19.4167	18.2859	21.4231	12.5346	10.9048	15.4962	15.342	15.9981	16.3012	13.0842	12.3048	17.8764	20.1505
GH_A01G1323	0.364722	0.390478	0.588993	0.454403	0.355707	0.335448	0.385765	0.407281	0.361407	0.318828	0.44665	0.803668	0.908588	0.751114	0.298646	0.305733	0.524142	0.363673	0.358861	0.181084	0.321969	0.408151	0.516504	0.289247
GH_A01G1324	0.482175	0.543849	0	0.0373238	0.138117	0.188521	0.0411918	0.565361	0	0	0.36181	0.39007	0.582113	0.433534	0	0.0384072	0	0	0.681228	0.257814	0	0	0.114108	0.0441224
GH_A01G1325	11.958	11.6355	3.40728	3.74081	5.67697	3.66725	5.63346	8.39544	4.72097	6.34769	10.1821	7.83829	10.5142	14.5337	4.09358	3.83044	4.16792	4.94656	5.82286	6.95846	7.44737	4.12232	5.50232	5.18466
GH_A01G1326	0	0	0	0	0	0	0	0	0	0	0	0	0	0	0	0	0	0	0	0	0	0	0	0
GH_A01G1327	17.4248	14.5142	6.07352	4.69234	1.02813	2.86905	0.817677	2.44597	2.55349	5.96291	11.4261	9.16264	16.3699	17.0683	4.22012	6.35334	2.00595	1.28475	0.845168	4.54909	0.853066	2.73198	4.90771	6.71485
GH_A01G1328	34.713	32.9958	6.09634	7.52252	10.778	7.73559	12.5596	19.8227	10.8359	14.489	18.171	14.6753	23.5649	31.1647	7.47095	7.66148	8.74934	8.97056	13.928	17.0319	15.9015	9.2462	8.80613	8.80155
GH_A01G1329	0	0	0	0	0	0	0	0	0	0	0	0	0	0	0	0	0	0	0	0	0	0	0	0
GH_A01G1330	0	0	0	0	0	0	0	0	0	0	0	0	0	0	0	0	0	0	0	0	0	0	0	0
GH_A01G1331	0	0	0	0	0	0	0	0	0	0	0	0	0	0	0	0	0	0	0	0	0	0	0	0
GH_A01G1332	0	0	0	0	0	0	0	0	0	0	0	0	0	0	0	0	0	0	0	0	0	0	0	0
GH_A01G1333	0.157245	0.806981	0	0	0	0	0	0	0	0	0	0	0.308485	0.137848	0	0	0	0	0	0	0	0	0	0
GH_A01G1334	0	0	0	0	0	0	0	0	0	0	0	0	0	0	0	0	0	0	0	0	0	0	0	0
GH_A01G1335	2.12397	1.50998	0.176979	1.16582	1.79756	6.47737	33.6671	38.7144	4.91088	7.29775	1.88354	0.406132	2.02027	1.35415	0	1.3996	8.01243	7.27774	31.4742	15.211	9.84371	6.20945	0.594032	0.459392
GH_A01G1336	7.72352	5.66243	0.530937	1.36012	7.19022	13.151	960.691	743.498	1177.05	795.454	5.30816	3.24906	5.30322	5.19093	0.885398	0.59983	26.4653	23.4505	790.624	562.361	1162.23	1285.6	0.792043	0.229696
GH_A01G1337	28.927	26.8729	209.289	181.88	366.51	643.173	1370.93	1145.98	1442.72	1274.29	44.3916	61.9224	57.6883	25.1788	127.47	106.857	769.027	709.895	1541.36	999.412	1433.83	2126.44	122.445	106.651
GH_A01G1338	0	0	0	0	0	0	0	0	0	0	0	0	0.291056	0	0	0	0	0	0	0	0	0	0	0
GH_A01G1339	0.539589	0.17582	0.659428	1.80995	2.51165	2.92544	6.39207	6.95948	5.19831	6.021	0.478508	0.378315	1.64666	1.68187	1.44332	2.42123	4.52342	3.95457	8.05225	3.54229	7.9191	6.67402	1.29114	1.06982
GH_A01G1340	0	0	0	0	0	0	0	0	0	0	0	0	0	0	0	0	0	0	0	0	0.281722	0	0	0.289247
GH_A01G1341	3.07734	5.81578	11.2824	11.7675	16.6162	24.8176	157.667	185.464	157.246	153.083	4.91219	7.12	6.70794	4.07657	6.34997	6.16075	74.2971	58.2093	172.623	110.518	125.745	119.771	5.04927	3.90483
GH_A01G1342	1.93721	2.10407	12.0346	9.74702	3.00575	1.75047	1.43429	0	0	0.232434	11.0711	5.65922	1.68908	2.26432	8.14276	9.58417	2.43597	2.7043	2.22376	0.997444	1.24697	0	15.6721	16.8996
GH_A01G1343	0.350133	0.171131	0	0	0	0	0.583276	0	1.41671	0.378093	0	0	0	0.204628	0	0	0	0	0.803849	0.811255	0.40568	0.216535	0	0
GH_A01G1344	15.3414	16.4151	12.763	11.5784	15.1827	13.6634	10.7062	10.8577	9.5069	13.1338	16.3625	17.515	29.3285	24.2322	11.9622	11.7714	11.6008	11.3231	9.08296	8.88644	10.8493	9.35943	17.8939	17.3868
GH_A01G1345	0.0427687	0	0	0	0	0	0	0	0	0.277104	0	0.0449788	0.167808	0.199962	0	0	0	0.134334	0.147285	0.0495473	0	0	0	0
GH_A01G1346	13.2849	12.5319	4.54403	4.40421	6.16577	3.97663	2.27977	4.17805	1.61194	6.23184	9.41113	9.20566	18.1854	12.9024	4.83965	4.45184	3.31183	3.81181	3.20117	6.59593	2.60282	2.49111	8.81761	8.66204
GH_A01G1347	0.755363	0.45606	12.9509	11.4688	6.3909	6.43652	3.72567	2.57889	2.54269	1.70334	7.44724	8.41126	1.07509	1.01275	10.2383	11.5947	4.4419	4.88466	2.93282	2.16197	1.90484	1.86857	15.4924	14.9586
GH_A01G1348	0.220056	0	0	0	0	0	0	0	0	0	0.0650486	0	0.0959348	0.257214	0	0	0	0	0	0	0.169978	0	0	0
GH_A01G1349	17.5213	15.7967	1.97222	1.85595	2.96386	2.45519	1.34115	3.2953	1.82758	4.45745	7.08747	7.43534	14.8463	13.7816	1.98844	1.84162	1.35286	1.1494	2.16757	5.16361	1.85711	1.2764	4.77345	5.22385
GH_A01G1350	0.0704021	0.154844	0	0.0354226	0.0655409	0.0178918	0.0390936	0.0619111	0.0203473	0.171054	0	0	0.0230192	0.0205725	0.0201766	0.0364508	0	0	0	0.0203901	0	0	0.0180492	0
GH_A01G1351	8.04741	7.41798	1.42344	2.20211	3.15442	3.40859	5.29182	4.59373	3.14191	7.85152	6.85476	5.08538	8.49384	6.39462	2.71094	2.63151	1.90847	2.66068	3.03874	9.282	3.92594	4.06003	5.13976	4.36669
GH_A01G1352	194.636	171.987	139.028	160.817	171.884	152.604	87.2831	88.1926	71.8476	85.9486	187.685	174.118	349.498	240.876	162.989	176.879	153.783	142.116	107.874	116.618	93.1616	79.1125	300.969	295.8
GH_A01G1353	0	0	0	0	0	0	0	0	0	0	0	0	0	0	0	0	0	0	0	0	0	0	0	0
GH_A01G1354	2.29893	2.87278	14.8368	11.3285	13.7678	15.1302	10.7917	8.58686	8.11012	7.19161	3.57298	4.96009	2.75873	3.15806	12.525	13.6207	15.0502	16.2778	10.3383	6.69944	6.94746	8.53046	5.56575	5.89249
GH_A01G1355	0	0.160435	0.451296	0	0.305584	0.166841	0	0	0	0	0.436639	0	1.50258	0.767354	0	0.679807	0	0.343671	0	0	0	0	0.168309	0
GH_A01G1356	1.23576	2.26497	0.141583	0.466328	0	0	0	0	0	0	2.73969	2.27434	0.808109	1.80554	0.17708	0	0.194241	0	0	0	0	0	0.950452	2.20508
GH_A01G1357	1.56407	1.48868	0.641341	0.414189	0.919627	0.669457	0.959938	0.965217	0.761333	0.577806	0.328506	0.389581	5.32934	3.46392	1.17961	1.53436	0.724597	0.775684	0.51973	1.19209	0.238448	0.509094	1.3929	1.07719
GH_A01G1358	3.02446	3.40229	0.0660031	0.0966189	0.402232	0.170806	0.346554	0.225159	0.0554994	0.466568	1.27719	1.51464	1.9778	3.22654	0.247653	0.0994234	0.211286	0.175919	0.110217	0.639586	0.695293	0.178137	0.541543	0.656754
GH_A01G1359	36.1075	34.269	0.722074	1.05701	2.44468	1.20126	0.874915	3.38695	2.12507	4.39533	16.1847	10.6325	43.1025	32.5358	1.35466	1.63154	1.48594	1.92456	3.16516	6.08441	1.82556	1.29921	10.0985	10.9335
GH_A01G1360	0	0	0	0	0	0	0	0	0	0	0	0	0	0	0	0	0	0	0	0	0	0	0	0
GH_A01G1361	3.63534	2.42482	1.09762	0.516455	0.35834	0.217383	0.0949962	0	0.0494432	0.046184	1.02404	1.03451	2.79679	2.84946	0.735429	0.885743	0.43024	0.268668	0	0.0990946	0	0	1.05262	1.27193
GH_A01G1362	6.2395	6.32441	6.25137	5.72447	6.28418	6.4344	6.88498	5.66018	5.12916	7.47317	5.85294	6.3618	5.90749	6.14586	5.4191	5.64173	5.40274	5.98737	6.42665	5.58086	5.00138	5.41337	4.8888	5.32558
GH_A01G1363	6.25238	7.7103	2.33638	2.2263	1.29845	1.17339	0.74779	1.86096	0.945217	3.84325	5.67257	6.06966	6.54184	9.16328	2.59133	1.99211	2.23768	1.51064	1.43544	1.72726	1.56031	0.951801	2.86064	2.57461
GH_A01G1364	17.0437	18.3421	20.6699	19.0726	19.7014	19.9247	19.279	20.5393	18.0069	16.9562	19.3409	19.7169	13.4572	19.4974	18.1996	20.2471	18.9513	19.2158	18.7134	14.9185	20.2414	19.1095	13.5133	13.3665
GH_A01G1365	0	0	0	0	0.390108	0.56797	0	0	0	0	0	0	0	0	0.32025	0.43392	0	0	0	0	0	0	0.0716209	0
GH_A01G1366	0.945804	0.435079	0.101988	0.111971	0.155382	0.509007	1.85363	13.0468	0	0	0.0986754	0.234042	1.09146	0.91042	0.0637787	0.115222	1.11935	0.87374	7.15289	3.22267	0.193386	0	0	0.0661836
GH_A01G1367	0	0	0	0	0	0	0	0	0	0	0	0	0	0	0	0	0	0	0	0	0	0	0	0
GH_A01G1368	0	0.128348	0	0	1.1001	1.66841	0	0.0769761	0	0.425354	0	0	0.0858616	0	2.33302	2.99115	0.165105	0	0	0	0	0.162401	0.471266	0.0780966
GH_A01G1369	0	0	0	0	0	0	0	0	0	0	0	0	0	0	0	0	0	0	0	0	0	0	0	0
GH_A01G1370	0	0	0	0	0	0	0	0	0	0	0	0	0	0	0	0	0	0	0	0	0	0	0	0
GH_A01G1371	0	0	0	0	0	0	0	0	0	0	0	0	0	0	0	0	0	0	0	0	0	0	0	0
GH_A01G1372	0	0	0	0	0	0	0	0	0	0	0	0	0	0	0	0	0	0	0	0	0	0	0	0
GH_A01G1373	3.80171	3.13129	0.22585	0.247958	0.262164	0.178918	0.156374	0.536563	0.203473	0.684216	2.18514	1.88802	3.91326	3.66191	0.201766	0.0729016	0.177056	0	0.484895	0.285462	0.36707	0.130618	0.866364	0.544373
GH_A01G1374	12.6326	10.9874	1.91459	2.50239	3.24105	2.83125	0.552345	2.6825	1.7249	4.29651	7.145	5.54432	9.49681	10.6965	1.36834	1.64802	1.12571	1.04143	1.25601	2.53517	2.0745	1.23031	2.34613	4.37814
GH_A01G1375	5.70869	6.32441	1.42438	2.10636	2.59821	1.86991	0.915772	2.26838	0.696624	2.12335	4.19061	4.16923	5.26784	6.70972	1.56335	2.03614	1.47557	1.82627	1.31062	2.05753	1.17589	0.784547	2.50431	2.60322
GH_A01G1376	6.3024	5.30507	1.12323	1.23318	1.62978	1.77964	0	2.0527	1.41671	3.40284	6.98622	4.2346	8.01375	6.34346	3.61242	1.81282	1.1007	2.19949	0.803849	3.65065	1.0142	2.59842	3.41107	2.49909
GH_A01G1377	7.13586	5.71987	0.588647	1.00531	1.92651	2.75651	0.792495	1.58972	1.48491	2.23465	5.94841	3.97744	8.95947	6.67265	1.71787	1.92119	1.25623	1.71835	1.47445	3.55475	1.24019	1.58871	2.92712	4.24438
GH_A01G1378	7.5625	6.57615	0.42525	0.747004	1.68449	1.13193	1.28815	4.4064	0.321818	1.55312	4.48468	3.80587	11.6505	8.56834	0.425492	0.432386	1.5752	0.825782	1.75753	1.28998	2.41903	1.83634	2.42651	4.24978
GH_A01G1379	0	0	0	0	0	0	0	0	0	0	0	0	0	0	0	0	0	0	0	0	0	0	0	0
GH_A01G1380	0	0.0334241	0	0.0344079	0.0318317	0	0	0.120275	0	0.738463	0.0303221	0.0719192	0	0	0	0.0708133	0.042996	0	0.431755	1.78254	0.0396172	0.0845839	0	0
GH_A01G1381	0	0	0	0	0	0	0	0	0	0	0	0	0	0	0	0	0	0	0	0	0	0	0	0
GH_A01G1382	2.73541	2.94132	0.03134	0.103224	0	0.0347586	0.113921	0.24055	0.0395288	0.0738463	1.03095	0.970909	3.62229	3.43711	0.195987	0.0708133	0.042996	0.0357991	0.0392504	0.039612	0	0.0845839	0.245451	0.284727
GH_A01G1383	0	0	0	0	0	0	0	0	0	0	0	0	0	0	0	0	0	0	0	0	0	0	0	0
GH_A01G1384	40.3703	39.9762	1.44415	2.00832	2.2817	1.35253	0.466621	0.73897	0.526208	1.66361	27.4481	19.5896	45.7013	45.5092	1.96676	1.37774	0.704447	0.62319	0.763656	3.28558	0.730225	0.346456	18.1325	18.6599
GH_A01G1385	0	0	0	0	0	0	0	0	0	0	0	0	0	0	0	0	0	0	0	0	0	0	0	0
GH_A01G1386	10.148	8.74486	8.13605	8.90922	6.11169	5.26373	5.93032	6.69475	5.87922	5.41678	10.1677	7.65787	7.73964	11.8075	8.71837	9.69444	8.25524	9.34204	6.81963	7.23059	7.1244	5.60398	10.1223	9.1571
GH_A01G1387	72.3272	77.1736	45.4125	40.8236	45.4459	56.5264	29.2885	35.0011	27.504	38.7182	50.8044	60.4269	107.951	88.3441	41.8105	43.6936	46.0035	43.7079	40.8366	33.3472	34.5218	33.2436	65.022	67.2165
GH_A01G1388	0.522876	0.965452	0.798755	0.818482	0.919458	1.06306	2.32278	1.83925	1.54477	2.07031	0.463687	0.855393	1.06377	0.407445	0.532806	1.26336	1.4611	1.39901	3.06779	2.28838	2.356	2.94622	0.953255	0.552896
GH_A01G1389	4.4669	3.83722	2.35729	1.90698	1.00811	2.47682	0.901974	0.634854	0.625941	1.60787	4.44141	4.84009	2.65551	2.84791	3.72415	0.981165	0.510633	0.99204	0.310766	1.72496	1.72519	1.17197	3.74792	5.31379
GH_A01G1390	3.81963	4.22642	0.850929	1.33461	1.43223	1.56393	1.0605	1.71058	1.50258	1.60403	4.75157	4.32387	4.1283	6.41787	1.30753	1.48322	1.43424	1.24971	1.3093	2.3047	1.2908	1.34514	3.20977	2.87143
GH_A01G1391	3.36843	3.09111	6.1118	4.01221	0.255987	0.489168	0	0	0	0	15.3014	18.9415	6.11371	9.40109	4.88592	4.69815	0.605096	0.359865	0.0789119	0	0	0	29.9608	29.276
GH_A01G1392	0	0	0	0	0	0	0	0	0	0	0	0	0	0	0	0	0	0	0	0	0	0	0	0
GH_A01G1393	33.4771	32.1296	5.89774	6.38756	7.60926	5.48035	1.64167	5.91339	2.91519	6.10332	15.6535	14.0828	39.0073	27.3402	6.27988	7.38334	8.20057	5.91751	3.39373	8.66323	4.02994	1.72081	17.9233	15.7228
GH_A01G1394	0	0	0.0962765	0	0	0	0	0	0	0	0	0	0	0	0	0	0	0	0	0	0	0	0	0
GH_A01G1395	0	0	0	0	0	0	0	0	0	0	0	0	0	0	0	0	0	0	0	0	0	0	0	0
GH_A01G1396	0.230351	0.0750575	0.105566	0.1159	0.0357409	0.0390272	0.0426372	0.225076	0.0443833	0.16583	0.102138	0.0403757	0	0.134624	0.088022	0.0397548	0	0.0401954	0.0440707	0.0444767	0.133447	0	0.236223	0.182682
GH_A01G1397	13.13	7.39491	1.59398	2.71253	2.83323	2.475	0.386276	1.42737	1.10576	2.34743	6.09174	4.93813	12.5096	10.4685	2.5917	3.24147	2.29616	2.45804	1.8965	2.21618	1.10823	0.860403	5.97442	5.68916
GH_A01G1398	1.47712	1.17653	0.0752161	0.165158	0.0763961	0.0278069	0	0.19244	0.0316231	0.118154	0.485154	0.632889	0	0.0959193	0	0	0	0	0	0	0	0	0	0
GH_A01G1399	4.95065	5.04977	1.61119	1.4079	0.83493	0.619957	1.19524	1.64047	0.497675	1.97569	3.84942	3.50871	4.17578	5.87047	1.23375	1.04014	1.35332	1.42727	1.15306	1.99489	1.03914	0.665578	2.86953	3.02998
GH_A01G1400	9.30734	10.7228	15.1575	13.2126	13.4612	12.1646	10.152	7.01554	7.20526	7.62766	10.3909	14.2455	14.1291	13.793	13.0512	13.0798	11.2856	10.9627	10.0163	6.83533	6.64366	7.8117	16.7883	15.7182
GH_A01G1401	4.34931	3.85045	5.03948	2.14705	2.29188	5.2555	2.55183	4.04124	3.60503	3.89908	5.31244	3.45212	6.54695	4.70005	4.04516	4.9286	4.43719	3.69446	2.44923	3.32741	4.75407	4.16153	7.57391	5.85725
GH_A01G1402	0.298409	0.0972336	0	0	0	0	0.0552345	0	0	0.0537064	0	0.0523049	0	0.116266	0.114029	0	0	0	0	0	0	0.0615156	0.153008	0
GH_A01G1403	0	0	0	0	0.660723	0	0	0	0	0	0	0	0	0.207393	0	0.367463	0	0	0	0	0	0	0	0.211072
GH_A01G1404	30.2345	27.7163	17.629	19.3547	20.7467	22.2936	20.4935	22.5519	23.425	16.0945	29.4239	26.1615	28.7288	34.2613	19.1198	17.9322	23.9625	24.9672	24.034	20.021	19.9825	20.1465	20.1607	20.2629
GH_A01G1405	8.53575	7.58311	1.79483	2.45053	3.57586	4.05778	3.62457	3.85616	5.05002	4.3918	8.63816	5.43891	6.66536	10.0945	2.99309	3.40554	3.75668	4.54723	4.87036	5.20607	3.46147	4.71988	5.20053	4.89784
GH_A01G1406	7.98303	7.4442	9.33883	12.1028	18.1395	14.4685	20.998	16.3189	19.9149	12.8173	12.5752	9.94211	9.27305	11.4182	15.8947	14.9014	18.2276	22.6548	18.9306	24.4593	15.0305	13.7716	15.4037	14.1823
GH_A01G1407	22.0345	21.4225	11.4875	12.2517	12.3567	11.2845	2.78382	3.83481	0.855548	3.3255	15.9413	17.3987	17.8592	18.3328	10.6457	10.1106	7.44472	7.09837	3.42549	3.92721	4.5639	2.12598	11.5062	10.1384
GH_A01G1408	0	0	0	0	0	0	0	0	0	0	0	0	0	0	0	0	0	0	0	0	0	0	0	0
GH_A01G1409	0	0	0	0	0	0	0	0	0	0	0	0	0	0	0	0	0	0	0	0	0	0	0	0
GH_A01G1410	11.1515	11.8092	2.52781	1.59879	2.707	2.7426	1.33168	1.30051	0.658453	4.56431	5.66235	6.58898	10.7425	9.70581	2.85228	2.66956	3.46795	3.64071	1.41087	4.30632	0.868323	1.14941	3.50452	3.99398
GH_A01G1411	0	0	0	0	0	0	0	0	0	0	0	0	0	0	0	0	0	0	0	0	0	0	0	0
GH_A01G1412	0	0	0	0	0	0	0	0	0	0	0	0	0	0	0	0	0	0	0	0	0	0	0	0.168858
GH_A01G1413	0.795757	0.996644	0.866124	0.950909	1.73628	2.50262	5.55107	6.82288	6.46836	6.33735	2.29346	2.79831	0.748037	1.45332	0.940736	1.08151	2.40778	1.9006	5.53788	3.91799	7.20313	6.02853	1.45358	1.53827
GH_A01G1414	0	0	0	0	0	0	0	0	0	0	0	0	0	0	0	0	0	0	0	0	0	0	0	0
GH_A01G1415	0	0	0	0	0	0	0	0	0	0	0	0	0	0	0	0	0	0	0	0	0	0	0	0
GH_A01G1416	18.8594	20.3024	9.40884	7.44712	9.00085	9.82847	4.37457	10.4967	7.31356	9.53825	16.7246	17.4489	14.6745	22.6021	6.56805	8.52849	6.60419	5.37376	5.48079	9.54146	6.36181	6.05313	12.1183	11.9275
GH_A01G1417	55.3548	45.0678	24.4794	26.7255	28.8916	22.9786	20.7958	31.9276	26.4771	28.8403	31.6894	32.3244	85.3738	60.1676	24.3736	27.7331	27.2048	23.7445	23.4646	26.965	33.7971	24.2679	35.2684	30.4399
GH_A01G1418	0	0	0	0	0	0	0	0	0	0	0	0	0	0	0	0	0	0	0	0	0	0	0	0
GH_A01G1419	0.186241	0.0910272	0.128027	0	0.0866906	0	0	0.054593	0	0	0.0825794	0.0489663	0.182684	0.0544223	0.0533751	0.0482133	0.117096	0	0	0	0	0.0575891	0.190989	0.0553877
GH_A01G1420	11.4781	13.336	0.156632	0.171965	0.503783	0.231623	0.347941	0.367348	0.131706	1.10721	6.71849	6.2902	8.00878	9.1217	0.195902	0.147464	0.286516	0.0596392	0.228862	0.857889	0.165	0	2.39503	2.71051
GH_A01G1421	0	0	0	0	0	0	0	0	0	0	0	0	0	0	0	0	0	0	0	0	0	0	0	0
GH_A01G1422	0	0	0	0	0	0	0	0	0	0	0	0	0	0	0	0	0	0	0	0	0	0	0	0
GH_A01G1423	18.1171	20.49	0.571374	0.862546	1.41457	1.46543	0.0865395	2.78667	0	1.34632	16.6536	15.7753	26.3954	25.9124	0.491304	0.927927	0.78388	0.530293	0.715593	3.47552	0.586852	0.240951	8.35053	8.80615
GH_A01G1424	12.2445	12.0439	3.14858	3.45679	3.05584	2.35906	2.50944	4.31424	1.57086	5.06139	8.08289	7.24143	9.46474	12.1884	2.99285	2.68761	1.93902	2.70141	3.08454	5.71298	3.5556	2.79481	3.99245	4.83109
GH_A01G1425	0	0	0	0	0	0	0	0	0	0	0	0	0	0	0	0	0	0	0	0	0	0	0	0
GH_A01G1426	8.10792	5.4415	31.1124	34.4015	26.6154	25.2184	35.1108	20.6807	28.3996	20.1896	8.20961	7.15878	6.25167	6.86022	26.0111	28.2574	28.1135	23.7244	24.1016	17.8397	12.3387	20.1692	12.9683	13.496
GH_A01G1427	0	0	0	0	0	0	0	0	0	0	0	0	0	0	0	0	0	0	0	0	0	0	0	0
GH_A01G1428	14.7499	16.5019	1.40664	0.428981	1.34933	0.953379	1.79907	5.69823	0	0.644476	11.4925	5.55926	21.8557	21.6254	6.0598	5.12063	0.643265	0.714121	1.17445	1.58037	0.0987858	0.105455	3.75963	4.15839
GH_A01G1429	0	0	0.102422	0	0	0	0	0	0	0	0	0	0	0.0653068	0	0	0	0	0	0	0	0	0	0
GH_A01G1430	33.2336	30.2989	4.85863	5.49565	6.95431	5.54391	5.18298	9.6903	3.69984	7.00264	24.9943	21.9136	20.6487	30.9977	6.05048	5.55235	5.58033	5.42996	7.63692	9.15847	5.57545	3.8451	10.0574	10.0222
GH_A01G1431	0	0	0	0	0	0	0	0	0	0	0	0	0	0	0	0	0	0	0	0	0	0	0	0
GH_A01G1432	0.121574	0	0	0	6.45123	6.67365	0	0	0	1.18154	0.53906	0	0.159003	0	15.3305	10.4489	0	0	0.139557	0	0	0.150371	2.99216	2.02473
GH_A01G1433	0	0	0	0	0.414352	0.62212	0	0	0	0	0	0.0585105	0.0727641	0	0.446451	0.0576108	0	0	0	0	0	0	0.057054	0.198551
GH_A01G1434	0	0	0	0	0	0	0	0	0	0	0	0	0	0	0	0	0	0	0	0	0	0	0	0
GH_A01G1435	0	0	0.556126	0.476241	0.666524	0.604453	0.377351	0.0853709	0.22446	0.0917277	0.0322838	0.038286	0	0.014184	0.973774	0.816774	1.0834	1.0037	0.264668	0.154641	0.140601	0.210131	0.0622215	0.0433068
GH_A01G1436	0	0	0	0	0	0	0	0	0	0	0	0	0	0	0	0	0	0	0	0	0	0	0	0
GH_A01G1437	0	0	0	0	0.111629	0	0	0	0	0	0.0531676	0	0	0	0	0	0	0	0	0	0	0	0	0
GH_A01G1438	0	0	0	0	0	0	0	0	0	0	0	0	0	0	0	0	0	0	0	0	0	0	0	0
GH_A01G1439	0	0	0	0	0	0	0	0	0	0	0	0	0	0	0	0	0	0	0	0	0	0	0	0
GH_A01G1440	45.3522	44.7945	53.6628	59.5224	60.0401	55.3433	34.6999	39.7487	32.9571	41.8142	53.249	49.8716	44.7631	47.0885	54.9222	56.3582	54.1814	52.9236	38.8585	38.1408	33.2761	32.8429	46.4249	44.455
GH_A01G1441	0	0.123412	0.347151	0	0	0	0	0	0	0	0.335876	0.132774	0	0.590273	0	0	0	0.132181	0	0	0	0	0	0.150186
GH_A01G1442	0	0	0	0	0	0	0	0	0	0	0	0	0	0	0	0	0	0	0	0	0	0	0	0
GH_A01G1443	0	0	0	0	0	0	0	0	0	0	0	0	0	0	0	0	0	0	0	0	0	0	0	0
GH_A01G1444	9.98399	9.04792	4.00358	4.0292	3.82434	4.54601	4.15801	4.26798	3.54679	4.09913	9.72998	8.01166	11.4936	12.0649	4.47082	4.52308	5.55798	4.54598	4.3575	4.96994	4.21747	3.50529	8.98538	9.68089
GH_A01G1445	2.78178	1.84909	3.31461	5.31864	3.00405	3.22371	2.22436	3.32693	2.83	2.2229	3.74967	3.21808	2.61951	3.05641	3.12516	3.2262	4.19758	4.07745	2.9378	4.06057	1.99832	2.75256	3.76556	3.50773
GH_A01G1446	7.40557	6.76065	0.214555	0.278386	0.950927	0.75714	0.496305	2.19575	0.0738043	0.919188	4.71787	3.75985	10.7153	6.41742	0.512297	0.771256	0.133796	0.378762	1.34355	1.62711	1.72595	0.500101	3.46984	3.03779
GH_A01G1447	0	0	0	0	0	0	0	0	0	0	0	0	0.0543428	0	0	0	0	0	0	0	0	0	0	0
GH_A01G1448	19.7548	19.7785	23.7813	22.9641	25.9503	24.3839	20.8099	19.2177	17.1672	17.8765	18.6458	19.6747	15.1774	20.2064	22.5434	21.4937	26.1008	25.5835	19.3981	17.5672	16.8071	18.4412	16.1025	16.0285
GH_A01G1449	2.76815	3.91261	6.92588	8.62021	7.93997	6.57859	2.53418	3.24572	2.42173	2.30249	2.65383	2.43911	3.52253	3.41046	5.48896	6.39135	7.4791	6.93217	2.5335	3.07687	2.34046	1.98953	1.07411	1.02349
GH_A01G1450	16.4064	17.8779	5.87161	4.84709	3.96065	4.49881	3.36714	5.01706	2.43091	5.49185	7.7191	9.41137	9.72139	12.8893	4.73696	5.46884	3.19756	2.58553	2.55413	4.75876	4.27777	3.44762	5.14017	5.72999
GH_A01G1451	0	0	0	0	0	0	0	0	0	0	0	0	0	0	0	0	0	0	0	0	0	0	0	0
GH_A01G1452	0	0	0	0	0	0	0	0	0	0	0	0	0	0	0	0	0	0	0	0	0	0	0	0
GH_A01G1453	0	0	0	0	0	0	0	0	0	0	0	0	0	0	0	0	0	0	0	0	0	0	0	0
GH_A01G1454	25.1619	24.6703	10.6289	10.9454	12.241	11.8461	8.96782	9.579	8.96299	10.1202	20.9704	19.1049	23.8209	23.6901	10.2769	10.8612	10.4872	10.8924	10.7472	10.4733	7.96298	7.43509	12.9017	12.6464
GH_A01G1455	42.8087	46.5687	69.9822	67.7833	77.0073	78.9254	52.0272	53.9414	48.1721	48.3941	57.6473	59.611	33.5994	46.881	68.2158	70.5717	71.1819	68.6564	46.8375	49.5076	44.3761	47.1883	51.1406	51.3375
GH_A01G1456	5.93017	5.69092	1.97265	1.60484	1.70089	1.63693	1.32406	1.7247	1.25299	1.78903	3.88581	4.77109	4.23233	4.63308	1.61523	1.39489	2.10275	1.91289	2.09731	2.69063	1.52489	1.41718	2.85808	2.65234
GH_A01G1457	18.1719	18.4822	9.53138	6.65917	6.0628	6.51348	2.33311	4.92647	2.18579	5.89825	12.6683	9.94211	19.6451	17.8026	9.3923	9.68046	8.71753	7.58825	4.34078	8.76155	6.81543	3.24802	14.6496	13.1202
GH_A01G1458	0	0	0	0	0	0	0	0	0	0	0	0	0	0	0	0	0	0	0	0	0	0	0	0
GH_A01G1459	6.83854	6.79177	0.451296	0.825789	0.560238	1.00105	0.789853	0.962201	0.569215	0.886155	3.29905	3.68226	13.3801	9.33614	0.627157	0.566506	0.619143	1.14557	0.125601	1.5211	0.316938	0.203001	2.80515	3.90483
GH_A01G1460	10.3267	9.97745	5.92944	6.3411	4.97411	5.11484	4.36393	4.83208	3.82247	5.32987	11.1125	11.843	9.96496	9.29787	5.98775	5.97933	4.79045	4.71607	4.04308	5.32941	4.35847	2.93389	8.94373	9.03527
GH_A01G1461	26.6155	23.9784	12.5994	12.6164	10.6568	11.0103	3.18486	4.44627	0.931568	2.22658	24.023	21.0866	22.8448	27.9516	17.171	15.4613	10.7586	11.2158	5.25077	6.39742	2.74603	1.55366	19.5166	18.5233
GH_A01G1462	0	0	0	0	0	0	0	0	0	0	0	0	0	0	0	0	0	0	0	0	0	0	0	0
GH_A01G1463	0	0	0	0	0	0	0	0	0	0	0	0	0	0	0	0	0	0	0	0	0	0	0	0
GH_A01G1464	0	0	0	0	0	0	0	0	0	0	0	0	0	0	0	0	0	0	0	0	0	0	0	0
GH_A01G1465	6.82463	7.90394	0.543935	0.933095	0.759645	0.527859	4.90183	7.3062	2.27257	11.4149	3.2234	5.38297	9.26529	5.80935	5.05978	4.2632	17.9563	15.572	4.72602	19.2501	18.5221	8.71644	4.56432	5.20644
GH_A01G1466	0.287518	0.468425	0	0	0.0446109	0.0974256	0	0.0561869	0.0553981	0.672702	0.594934	0.554355	1.25345	0.672135	0.0549335	0	0.0602572	0.0501709	0.110016	1.4989	0.166566	0.118541	0.294848	0.627053
GH_A01G1467	0.179249	0.219024	0	0.31566	29.5364	38.1742	136.811	101.041	134.021	106.121	0.675573	0.565535	0.644695	0.419033	0.0513712	0.13921	115.122	113.916	158.232	112.395	132.815	159.907	0.367638	0.426466
GH_A01G1468	20.9725	19.2176	7.51347	6.03496	5.31882	4.68959	5.87217	7.05267	5.82548	5.72887	15.2312	12.3157	17.0563	18.3335	5.5122	6.00803	6.33645	7.28211	6.31402	6.08441	4.95451	4.49895	11.0811	11.609
GH_A01G1469	17.1009	16.9998	10.8258	10.0772	9.1473	9.79686	6.63107	8.71716	6.40001	7.54308	14.9723	14.5248	9.43909	17.4984	9.56934	10.6998	8.61971	8.96731	8.0518	7.08505	6.85089	6.99078	5.6326	6.24083
GH_A01G1470	0	0	0	0	0	0	0	0	0	0	0	0	0	0	0	0	0	0	0	0	0	0	0	0
GH_A01G1471	2.10676	1.97619	0.546139	0.94223	0.495275	0.475917	0.307236	1.12283	0.0738043	0.160858	2.60426	2.238	2.0039	3.55694	0.902618	0.881436	1.28445	1.15857	0.366422	0.419104	0.123282	0.0526422	0.938385	0.632874
GH_A01G1472	0	0	0	0	0	0	0	0	0	0	0	0	0	0	0	0	0	0	0	0	0	0	0	0
GH_A01G1473	0	0	0	0	0	0	0	0	0	0	0	0	0	0	0	0	0	0	0	0	0	0	0	0
GH_A01G1474	0	0	0	0	0	0	0	0	0	0	0	0	0	0	0	0	0	0	0	0	0	0	0	0
GH_A01G1475	0	0	0	0	0	0	0	0	0	0	0	0	0	0	0	0	0	0	0	0	0	0	0	0
GH_A01G1476	0	0	0	0	0	0	0	0	0	0.181775	0.149278	0	0	0	0	0	0	0	0	0	0	0	0	0
GH_A01G1477	0	0	0	0	0	0	0	0.127585	0	0	0.0964948	0	0	0	0	0	0	0	0	0	0	0	0	0
GH_A01G1478	0	0	0	0	0	0	0	0	0	0	0	0	0	0	0	0	0	0	0	0	0	0	0	0
GH_A01G1479	0	0	0	0	0	0	0	0	0	0	0	0	0	0	0	0	0	0	0	0	0	0	0	0
GH_A01G1480	0	0	0	0	0	0	0	0	0	0	0	0	0	0	0	0	0	0	0	0	0	0	0	0
GH_A01G1481	0	0	0	0	0	0	0	0	0	0	0	0	0	0	0	0	0	0	0	0	0	0	0	0
GH_A01G1482	0	0	0	0	0	0	0	0	0	0	0	0	0	0	0	0	0	0	0	0	0	0	0	0
GH_A01G1483	0	0	0	0	0	0	0	0	0	0	0	0	0	0	0	0	0	0	0	0	0	0	0	0
GH_A01G1484	0	0	0	0	0	0	0.0408457	0	0	0	0	0	0	0	0	0	0	0	0	0	0	0	0	0
GH_A01G1485	0	0	0	0	0	0	0	0	0	0	0	0	0	0	0	0	0	0	0	0	0	0	0	0
GH_A01G1486	0	0	0	0	0	0	0	0	0	0	0	0	0	0	0	0	0	0	0	0	0	0	0	0
GH_A01G1487	0	0	0	0	0	0	0	0	0	0	0	0	0	0	0	0	0	0	0	0	0	0	0	0
GH_A01G1488	0	0	0	0	0	0	0	0	0	0	0	0	0	0	0	0	0	0	0	0	0	0	0	0
GH_A01G1489	0	0	0	0	0	0	0	0	0	0	0	0	0	0	0	0	0	0	0	0	0	0	0	0
GH_A01G1490	0	0	0	0	0	0	0	0	0	0	0	0	0	0	0	0	0	0	0	0	0	0	0	0
GH_A01G1491	31.7041	22.2262	7.63168	5.63954	4.02477	4.88316	2.66742	3.37944	3.33199	3.45817	12.7797	13.1349	28.6903	21.3362	7.15877	4.47678	2.81886	1.34115	2.94091	6.49251	2.59734	2.97075	14.45	9.90494
GH_A01G1492	15.4551	12.4337	2.38184	2.06447	1.65525	1.66841	0.911369	0.801834	1.26492	1.18154	6.91345	4.60283	13.237	11.6702	2.35184	3.82392	0.687936	0.859177	1.72702	3.32741	1.58469	0.676671	6.03108	3.90483
GH_A01G1493	1.71794	1.79928	0.44989	0.617413	0.685423	0.374223	0	0	0	0.530037	2.06757	1.93577	3.53076	3.01205	0.422012	0.3812	0.154303	0	0.281723	0.142159	0.284355	0.303554	1.13255	1.31377
GH_A01G1494	0	0	0	0	0	0	0	0	0	0	0	0	0	0	0	0	0	0	0	0	0	0	0	0
GH_A01G1495	0	0	0	0	0	0	0	0	0	0	0	0	0	0	0	0	0	0	0	0	0	0	0	0
GH_A01G1496	5.1445	4.65357	0.0703776	0	0.0714817	0	0	0	0	0.16583	1.49802	1.13052	8.53595	5.38494	0	0	0.0965525	0	0.0881413	0.0889534	0	0	0.866152	1.18743
GH_A01G1497	0	0	0	0	0	0	0	0	0	0	0	0	0	0	0	0	0	0	0	0	0	0	0	0
GH_A01G1498	5.10916	4.69895	7.88038	7.87782	4.57737	5.8918	4.81996	4.38023	3.68363	5.01289	5.48082	6.44203	5.89176	5.10499	7.74631	7.73672	7.04631	6.03941	3.94147	4.26418	4.04195	3.19366	5.12674	6.46993
GH_A01G1499	0.0596818	0	0	0	0.0277804	0	0	0.0349891	0	0	0	0	0.078056	0.0697595	0	0	0	0	0	0	0	0	0	0
GH_A01G1500	20.9294	21.0897	13.6289	11.067	14.4173	13.4043	5.26569	9.01344	5.6435	6.72569	18.0627	16.0214	24.9512	20.8891	13.1542	12.1436	12.0653	11.2207	9.3718	10.9857	7.0864	6.3503	12.9181	12.649
GH_A01G1501	0	0	0	0	0	0	0	0	0	0	0	0	0	0	0	0	0	0	0	0	0	0	0	0
GH_A01G1502	2.50663	3.61709	0.437621	0.120115	0.777851	0.849374	0.265126	2.37926	0.137992	2.06232	2.22289	2.3851	2.6539	2.65086	0.273669	0.618007	0.600381	0.374914	1.91828	2.48908	3.5958	0.885824	2.32573	1.70393
GH_A01G1503	0.175067	0.598959	0	0.0440421	0	0	0.243032	0.153952	0.556566	0.330831	0.116437	0.0920566	1.03034	0.358099	0	0.0453205	0.0550349	0	0.552646	0.0507034	0.20284	0.324802	0.0897649	0.0520644
GH_A01G1504	0.257451	0.0838878	0	0	0	0	0.190613	0	0	0.556019	0.0761026	0	0.785662	0.100308	0	0.0888637	0	0	0.295533	0.0994185	0	0.106145	0	0.102087
GH_A01G1505	0	0	0	0	0	0	0	0	0	0	0	0	0	0	0	0	0	0	0	0	0	0	0	0
GH_A01G1506	0	0	0	0	0	0	0	0	0	0	0	0	0	0	0	0	0	0	0	0	0	0	0	0
GH_A01G1507	0	0	0	0	0	0	0	0	0	0	0	0	0	0	0	0	0	0	0	0	0	0	0	0
GH_A01G1508	0	0	0	0	0	0	0	0	0	0	0	0	0	0	0	0	0	0	0	0	0	0	0	0
GH_A01G1509	0	0	0	0	0	0	0	0	0	0	0	0	0	0	0	0	0	0	0	0	0	0	0	0
GH_A01G1510	8.4789	9.46935	6.04668	6.15442	5.96238	6.13019	5.85414	6.9454	5.38931	7.03151	7.18724	6.64561	6.86613	7.67354	5.36863	5.51375	5.84858	4.98155	5.86685	6.15625	5.12882	5.87183	4.05696	4.29913
GH_A01G1511	0	0	0	0	0	0	0	0	0	0	0	0	0	0	0	0	0	0	0	0	0	0	0	0
GH_A01G1512	0.0261554	0.0639185	0.215759	0.36848	0.486987	0.358941	0.450238	0.368013	0.529151	0.296562	0.12757	0.137535	0.0256559	0.0917157	0.374795	0.331779	0.337116	0.32861	0.322761	0.303008	0.250015	0.28307	0.140816	0.171128
GH_A01G1513	1.05509	0.763978	3.51008	2.8706	11.3503	13.9034	0.867971	1.46621	0.993868	4.17759	1.28219	1.56167	0.919946	0.776489	1.92627	1.45673	6.48626	6.09607	2.28774	19.3759	4.70879	2.90002	0.240442	0.23243
GH_A01G1514	0	0	0	0	0	0	0	0	0	0	0	0	0	0	0	0	0	0	0	0	0	0	0	0
GH_A01G1515	0	0	0	0	0.154726	0.422383	0.369162	0	0	0	0	0	0	0	0.190529	0	0.417987	0.522032	1.33551	0.577634	2.79226	0	0	0
GH_A01G1516	0	0.0809769	0.0379639	0	0	0	0	0	0	0	0	0	0.0541714	0	0.0474819	0.0428901	0	0	0	0	0	0	0	0
GH_A01G1517	39.3436	38.0056	10.8439	7.75016	12.4825	12.5927	7.83198	14.0352	6.32909	15.6314	20.325	22.2497	43.0218	29.5011	9.14807	8.69577	7.58432	8.16067	14.5396	19.1885	15.5893	8.7226	14.7494	17.0543
GH_A01G1518	0	0	0	0	0	0	0	0	0	0	0	0	0	0	0	0	0	0	0	0	0	0	0	0
GH_A01G1519	0	0	0	0	0	0	0	0	0	0	0	0	0	0	0	0	0	0	0	0	0	0	0	0
GH_A01G1520	7.94794	7.36527	0.233115	0.255935	0.76951	0.387815	0.211844	0.410042	0.0367532	0.446296	8.45789	7.95743	8.31589	9.51296	0.692454	0.954693	0.239862	0.099856	0.58391	0.515628	0.442025	0.157289	6.58566	5.33251
GH_A01G1521	1.06241	1.69325	0.042338	0.0464824	0.268764	0.0586953	0.0256498	0.176023	0.0133501	0	0.84998	0.777259	0.694747	0.944851	0.0661907	0.143495	0.0871265	0.0120904	0.0132561	0.120404	0.0401399	0	0.35527	0.261009
GH_A01G1522	0.159151	0.0388934	0	0	0	0	0	0	0	0	0	0	0	0.0465063	0	0	0	0	0	0	0	0	0	0
GH_A01G1523	2.91778	2.77713	0.738965	0.888569	0.178704	0.0780544	0.0426372	0.225076	0.0443833	0.621863	3.54077	3.91644	6.07559	3.63484	0.660165	1.11313	0.241381	0.120586	0.220353	0.311337	0.622755	0.284914	5.0788	5.98284
GH_A01G1524	67.0623	62.6211	74.675	79.0759	78.2502	82.5065	59.3815	61.0116	55.0273	50.0894	77.6703	72.6396	51.6035	62.5491	76.4478	77.2124	87.3251	82.6196	67.0268	60.6907	48.068	47.1646	57.9549	58.7234
GH_A01G1525	2.73018	2.61613	2.53533	2.16897	1.10362	1.20509	0.398958	0.652875	0.477591	0.834028	2.48484	2.55013	2.13773	2.85527	2.03848	1.89714	1.55844	1.44803	0.659794	1.49821	0.582715	0.59984	2.35771	2.45721
GH_A01G1526	0	0	0	0	0	0	0	0	0	0	0	0	0	0	0	0	0	0	0	0	0	0	0	0
GH_A01G1527	1.29383	2.38897	0.0878436	0.144664	0.624552	0.292277	0	0.0561869	0	0.0517463	1.14737	2.06623	2.0682	1.5123	0.714135	0.49621	0.120514	0.200684	0.110016	0.0555147	0	0	1.57252	1.59614
GH_A01G1528	0.430492	0.841629	0	0	0.100192	0	0	0	0	0.232434	0.286321	0.679106	0	0.125796	0	0	0	0	0	0.249361	0	0	0	0
GH_A01G1529	0.0263126	0.334374	0.217056	0.185348	0.195966	0.160489	0	0.0925564	0	2.41517	0.466681	0.553446	0.172067	0.184534	0.271475	0.245221	0.132348	0.0550975	0.211433	0.792558	0.487792	0.130181	1.05235	1.09554
GH_A01G1530	16.968	16.6963	11.4791	11.8801	19.8499	18.7547	23.7797	26.5535	26.2066	25.085	13.3753	12.6991	11.9472	13.2483	11.2438	11.0628	20.6028	20.256	21.9255	22.1535	18.9838	17.6559	7.31929	7.36912
GH_A01G1531	5.28277	5.4147	1.08123	0.980625	2.62612	3.18041	1.76578	3.18729	1.60092	3.10154	3.04737	4.15333	6.43962	4.85591	1.64629	2.01818	0.709434	1.50356	2.29615	5.22879	1.8422	1.39563	2.05127	2.62356
GH_A01G1532	2.86166	2.46824	0.308579	0.508178	1.41039	0.513358	0.186948	0	0.389207	0.545326	1.3435	2.65548	3.96284	1.96758	0.964857	0.348619	1.27004	1.05745	0.579699	0.390026	0.780155	0.208207	1.381	1.80223
GH_A01G1533	2.79362	2.45773	1.15225	1.26504	0.260072	1.27793	0.93076	0.655116	1.13036	0.754175	1.48643	1.17519	3.83637	3.59187	0.800626	1.15712	0.702573	0.584972	1.28274	0.485458	0.971043	0.345534	2.29187	2.49245
GH_A01G1534	0	0	0	0	0	0	0	0	0	0	0	0	0	0	0	0	0	0	0	0	0	0	0	0
GH_A01G1535	0	0	0	0	0	0	0	0	0	0	0	0	0	0	0	0	0	0	0	0	0	0	0	0
GH_A01G1536	9.91952	9.97818	0.0377259	0	0	0.167364	0.137134	0.0482609	0	0.26668	3.06605	3.07336	19.5409	10.7766	0	0	0	0	0.425234	0.762935	1.19224	0	1.22407	1.12616
GH_A01G1537	0	0	0	0	0	0	0	0	0	0	0	0	0	0	0	0	0	0	0	0	0	0	0	0
GH_A01G1538	10.8772	9.90961	2.0186	2.30079	1.89376	1.43556	0.560125	2.12892	0.835724	1.57942	7.91652	6.98381	13.7203	10.3165	2.1007	2.29794	1.43753	1.53134	1.75617	2.18135	0.993423	0.83176	5.6376	5.43976
GH_A01G1539	28.2942	24.698	0.339002	0.767635	4.41161	1.15144	1.00122	11.6819	0.374132	2.79576	14.8826	11.2802	41.0261	30.7482	0.63599	1.00535	0.668558	1.1133	3.60883	4.52582	2.81226	1.05789	5.1678	6.37972
GH_A01G1540	4.70456	6.3129	0.0392005	0	0.35834	0	0	0.150442	0	0.23092	2.31357	1.88911	10.9075	6.39879	0	0.0442871	0	0.179112	0	0.198189	0.198215	0.0528994	0.92104	0.966668
GH_A01G1541	0	0	0	0	0	0	0	0	0	0	0	0	0	0	0	0	0	0	0	0	0	0	0	0
GH_A01G1542	27.6307	26.3044	2.31434	2.17791	5.03711	2.93347	1.92289	4.56781	3.16926	5.45326	17.5295	14.9465	46.6106	27.9958	2.39836	2.68935	2.35864	3.47448	3.14694	8.94275	2.25688	2.23078	11.8371	12.7014
GH_A01G1543	0	0.0401089	0	0	0	0	0	0	0	0	0	0	0.0536635	0	0	0	0	0	0	0	0	0	0	0
GH_A01G1544	0	0	0	0	0	0	0	0	0	0	0	0	0	0	0	0	0	0	0	0	0	0	0	0
GH_A01G1545	0	0	0	0	0	0	0	0	0	0	0	0	0	0	0	0	0	0	0	0	0	0	0	0
GH_A01G1546	0.24582	0.449245	0.117554	0.118306	0.328345	0.20643	0.0890226	0.457408	0.11738	0.438569	0.350685	0.387784	0.118815	0.31856	0.0918912	0.127274	0.107516	0.111899	0.171763	0.297163	0.260052	0.0859265	0.158924	0.114427
GH_A01G1547	0	0	0	0	0	0	0	0	0	0	0	0	0	0	0	0	0	0	0	0	0	0	0	0
GH_A01G1548	7.36917	7.54654	2.17105	2.32472	2.74958	2.5565	1.59134	3.05161	0.878967	1.73678	5.70515	4.42856	6.31054	6.73358	2.11194	1.96826	1.61795	1.37775	1.24203	3.65878	2.4395	1.77231	4.49824	3.16561
GH_A01G1549	0	0	0	0	0	0	0	0	0	0	0	0	0	0	0	0	0	0	0	0	0	0	0	0
GH_A01G1550	23.8727	21.7346	5.70623	5.88798	5.9047	5.97179	2.78122	5.29639	1.83989	2.42626	12.2041	11.9132	21.3659	19.4779	6.60024	7.31914	6.88672	6.29757	4.72852	5.01611	2.82024	2.40273	11.1846	11.5822
GH_A01G1551	11.5922	13.0276	5.96307	7.30067	7.59832	8.33705	2.97769	3.0513	3.32755	2.59726	10.9094	9.66179	17.0176	14.3793	7.18688	7.75756	8.67667	7.43072	3.30411	4.75059	4.20299	3.36507	13.4647	12.9927
GH_A01G1552	1.12414	1.3626	0.370928	0.407239	0.0418609	0.27426	0	0	0	0	1.07664	0.993076	1.11738	1.20885	0.567019	0.791557	0	0	0	0	0	0.0556168	0.691681	1.01633
GH_A01G1553	4.60581	4.36788	23.5651	20.9604	19.839	24.5283	6.2603	6.44826	2.62256	5.49323	8.04696	8.89238	4.94491	5.78529	17.8099	19.3621	9.68153	12.0195	4.02451	4.38014	4.06211	3.65615	10.5039	12.6754
GH_A01G1554	0.249304	0.0812331	0.228504	0.334497	0.0773632	0.0422383	0.230726	0.438471	0.144105	0.224343	0.294777	0.349582	0.0543428	0.0971335	0.285793	0.215129	0	0	0.28618	0.288817	0.0962849	0.0513928	0.383489	0.247141
GH_A01G1555	0	0	0	0	0	0	0	0	0	0	0	0	0	0	0	0	0	0	0	0	0	0	0	0
GH_A01G1556	29.4369	28.8735	39.163	33.1226	9.09734	10.6697	1.76412	2.87629	1.4412	0.825088	48.0726	54.8956	35.0284	27.7329	31.2791	31.1899	4.82925	4.69456	2.10041	2.00329	2.23652	3.38232	70.4373	69.677
GH_A01G1557	3.96377	4.96442	9.53683	6.35702	3.57476	4.02937	0.825391	1.45238	0.429597	2.67519	3.73477	4.42914	6.80413	2.31654	7.24189	8.08073	5.45157	3.37187	2.13285	3.0135	0.861114	0.612834	8.63775	7.80966
GH_A01G1558	1.01757	0.738003	0.0902593	0.0660632	0.213909	0.20021	0.0729095	0.115464	0.151791	0	0.698622	0.27617	0.858616	1.15103	0.263406	0.0679807	0.165105	0.206203	0	0.190138	0.0760651	0.0812006	0.168309	0.195242
GH_A01G1559	13.4667	11.4636	0.10286	0.338785	0.835787	0.11408	0.311579	3.22378	0.324339	3.57492	6.31944	5.66502	17.3925	8.26382	0.192971	0.17431	0.141115	0.234989	2.06115	4.74532	1.4953	0.62462	3.22233	2.66997
GH_A01G1560	0	0	0	0	0	0	0	0	0	0	0	0	0	0	0	0	0	0	0	0	0	0	0	0
GH_A01G1561	28.637	26.9089	18.6743	17.6776	15.5321	14.682	9.8805	12.0242	8.08678	14.5941	25.4957	25.6885	25.7289	34.8749	18.0362	16.8077	23.6271	20.5017	11.486	13.008	9.65239	8.84806	21.3346	19.4703
GH_A01G1562	0	0	0	0	0	0	0	0	0	0	0	0	0	0	0	0	0	0	0	0	0	0	0	0
GH_A01G1563	0	0	0	0	0	0	0	0	0	0	0	0	0	0	0	0	0	0	0	0	0	0	0	0
GH_A01G1564	1.77594	1.44343	0.365792	0.4016	0.130036	0.243416	0.0664829	0.327558	0.092274	0.30167	0.760911	0.608581	1.38318	1.18952	0.22875	0.351268	0.225827	0.167135	0.0916241	0.369873	0.300561	0.320853	0.409262	0.712127
GH_A01G1565	6.79401	7.38749	0.489779	0.460906	1.13706	0.776006	0.678228	0.805564	0.706004	1.2365	3.79097	0.401409	5.89051	5.79977	0.525062	0.632379	0.287973	0.559464	0.525773	0.530617	0.619134	0.377677	1.33082	2.36106
GH_A01G1566	0	0	0	0	0	0	0	0	0	0	0	0	0	0	0	0	0	0	0	0	0	0	0	0
GH_A01G1567	0	0	0	0	0	0	0	0	0	0	0	0	0	0	0	0	0	0	0	0	0	0	0	0
GH_A01G1568	12.6858	13.4454	42.9479	42.2357	52.3047	51.1459	53.2872	42.882	48.618	47.3166	14.5362	16.7716	9.07628	10.9344	33.8108	34.206	66.8971	65.6971	35.8482	36.5	24.2025	35.6733	11.344	12.8455
GH_A01G1569	0	0	0	0	0	0	0	0	0	0	0	0	0	0	0	0	0	0	0	0	0	0	0	0
GH_A01G1570	0	0	0	0	0	0	0	0	0	0	0	0	0	0	0	0	0	0	0	0	0	0	0	0
GH_A01G1571	0.312619	0.305591	1.14615	0.943759	0.145516	0	0.867971	0.366553	0.361407	0.506374	0	0.164387	0.204432	0	0.179188	0.161859	0	0	0	0	0	0	0	0
GH_A01G1572	0.177432	0.346887	0	0.178549	0.165181	0.541107	0.394106	0	0.205123	1.91601	0.314695	0.933006	0.696175	0.207393	0.203402	0	0	0	0	0	0	0	0	0
GH_A01G1573	8.65461	8.58872	2.56376	2.61603	3.15541	2.50889	2.44859	3.2411	2.28257	3.83778	7.58737	7.30223	15.0204	8.61591	2.03708	2.9305	2.27588	2.17055	1.66209	4.46038	2.55457	2.0758	7.01921	6.694
GH_A01G1574	3.42026	3.12048	3.03041	2.29452	2.22886	1.97022	1.32947	3.14143	1.44981	2.70848	3.38695	2.9975	2.90761	3.53138	2.02578	2.3021	2.58051	1.61142	1.24329	3.76423	2.50982	2.46775	2.3383	2.16998
GH_A01G1575	6.49935	4.81306	2.16622	3.6665	4.49209	3.40356	2.40602	3.81032	3.75682	4.6789	4.62837	3.4176	5.28049	5.75516	3.49954	3.36505	2.72423	2.88684	3.39124	5.59005	3.76522	2.67962	3.63548	4.33436
GH_A01G1576	10.9617	9.42006	4.41636	3.51529	5.94348	3.67357	4.54849	4.94342	4.31699	8.06482	9.40042	6.20748	17.4874	11.9679	6.07594	5.23888	6.05889	3.65742	5.11624	7.39619	5.8619	5.36371	8.77061	11.1771
GH_A01G1577	0	0	0	0	0	0	5.07439	4.23884	0.696554	1.30128	0	0	0	0	0	0	0	0.0788538	10.5476	7.18379	0.930815	1.52154	0	0
GH_A01G1578	0	0	0	0	0	0	0.0639557	0.101284	0	0	0	0	0	0	0	0	0	0	0.099159	0	0	0	0	0
GH_A01G1579	36.4387	33.9122	1.82175	1.15156	0.112141	0.428583	0	0.211861	0.0696288	0	17.1451	13.1117	34.1083	41.2541	2.07134	1.55919	0.302944	0.126118	0.41483	0.348877	0.837414	0.148992	8.89414	8.66944
GH_A01G1580	0	0	0	0	0	0	0	0	0	0	0	0	0	0	0	0	0	0	0	0	0	0	0	0
GH_A01G1581	0	0.0965025	0	0	0	0	0	0.0578768	0	0.0533026	0	0	0.710134	0.115392	0	0	0	0	0.0566623	0	0.0571918	0	0	0
GH_A01G1582	3.24342	2.97952	0	0	0	0.0397241	0	0	0	0.210989	1.69804	0.98632	3.32203	3.01461	0	0	0	0.0409132	0.0448576	0.633793	0	0	0.44081	0.464861
GH_A01G1583	0	0	0	0	0	0	0	0	0	0	0	0	0	0	0	0	0	0	0	0	0	0	0	0
GH_A01G1584	0.777735	1.20746	0.209661	0.184148	0.170361	0.0465063	0	0	0.0528888	0.0988047	1.21711	1.05849	1.79502	0.962535	0.209781	0.331613	0.115056	0.143695	0.0525163	0.0530001	0.212028	0.169757	0.328408	0.870764
GH_A01G1585	0	0	0	0	0	0	0	0	0	0	0	0	0	0	0	0	0	0	0.102532	0	0	0	0	0
GH_A01G1586	0.423548	0.31052	3.62331	4.75939	18.0393	18.8728	1.84234	4.71789	0.693668	3.31594	0.187802	0.148478	0.461622	0.330045	2.71094	3.39904	21.3038	20.9528	4.94302	8.54598	3.06714	2.53206	0.144782	0.293912
GH_A01G1587	0.37823	0.422546	0	0	0	0	0.180024	0.380129	0	0.116695	0.191666	0.284125	2.19071	0.568411	0.0619414	0	0	0.113143	0.558228	0.250387	0.438235	0.467822	0	0
GH_A01G1588	1.62853	0.994948	0	0.102423	0.0947549	0	0.113038	0.716057	0.235335	0	0.902612	0.535213	0.798713	1.90351	0.11668	0.526983	0.255976	0.319694	0.116839	0.117915	0.11793	0	0	0.24216
GH_A01G1589	0	0	0	0	0	0	0	0	0	0	0	0	0	0.158217	0	0	0	0	0	0	0	0	0	0
GH_A01G1590	0	0.121465	0.0759279	0.0833604	0.115679	0.126315	0	0	0.0957671	0.0447271	0.0367309	0	0.0541714	0	0.0474819	0	0.156251	0.0867308	0.0475463	0.0479843	0	0	0	0.0985446
GH_A01G1591	13.5419	12.3063	0.0471944	0.0777214	0.0958696	0.235541	0.028592	0.241494	0.0297629	0.750625	6.27847	4.305	12.2227	14.3239	0.0295133	0.239932	0.194241	0.0539092	0.325086	0.924592	0.477271	0.318434	2.42893	2.41946
GH_A01G1592	4.95471	5.32767	10.8235	10.8028	9.60957	10.745	4.58551	3.09841	3.81864	3.56691	14.5729	11.811	7.66814	8.68703	15.5251	16.589	13.1876	14.1791	5.02406	6.02701	3.06174	3.16631	24.3043	25.1481
GH_A01G1593	4.04	5.11278	0.628178	0.544477	0.570872	0.843374	0.320482	2.3262	0.458708	3.23301	1.79134	2.4658	4.15155	3.9211	1.28188	0.747041	0.952527	0.717555	1.1594	2.00585	2.59123	0.93693	0.887785	0.858205
GH_A01G1594	0	0	0	0	0	0	0	0	0	0	0	0	0	0	0	0	0	0	0	0	0	0	0	0
GH_A01G1595	0	0	0.058138	0.191487	0.0590501	0.193439	0.281776	0.074373	0	0	0	0.0667077	0	0.148281	0.0727139	0.0656819	0.159521	0	0.145625	0	0	0	0	0.0754557
GH_A01G1596	0	0	0	0	0	0	0	0	0	0	0	0	0	0	0	0	0	0	0	0	0	0	0	0
GH_A01G1597	40.1918	58.2956	443.442	361.28	382.47	460.329	393.489	281.932	252.946	206.291	140.08	188.259	55.8428	45.9241	390.197	379.55	397.512	391.837	346.085	252.085	237.369	306.455	302.802	308.094
GH_A01G1598	1.91596	1.90044	6.09476	5.55724	5.98054	5.41339	10.2637	8.06102	8.79474	7.2718	2.72353	3.34841	1.80567	6.61967	4.87729	4.52232	8.25524	7.40441	8.31233	6.00607	6.00686	7.07456	4.18967	3.98863
GH_A01G1599	10.4299	13.2489	94.4325	111.615	224.309	224.859	7.17336	9.87032	1.89738	15.3791	15.0241	16.8709	8.72465	7.24036	68.704	69.2417	188.273	188.908	19.1441	70.4737	3.4352	2.4884	15.7993	13.226
GH_A01G1600	0.194039	0.632258	0.414985	0.130174	2.22791	3.41901	22.2679	33.6723	34.7698	24.725	0.0573581	0	0.422964	0.151203	0.741467	0.401857	4.63595	4.87573	25.0213	20.1565	15.288	22.7202	0.0663287	0
GH_A01G1601	0	0	0	0	0	0	0	0	0	0	0	0	0	0	0	0	0	0	0	0	0	0	0	0
GH_A01G1602	3.44662	3.12849	4.06167	2.89026	4.04899	5.33892	0.455685	1.4433	0.569215	2.03816	5.74908	7.50836	4.61506	2.87758	4.9859	5.94831	2.57976	1.71835	0.847809	2.56686	1.5213	0.304502	12.2866	14.4479
GH_A01G1603	0	0	0	0	0	0	0	0	0	0	0	0	0	0	0	0	0	0	0	0	0	0	0	0
GH_A01G1604	0	0	0	0	0	0	0	0	0	0	0	0	0	0.0294005	0	0	0	0	0	0	0	0	0	0
GH_A01G1605	0	0	0	0	0	0	0	0	0	0	0	0	0	0	0	0	0	0	0	0	0	0	0	0
GH_A01G1606	0	0	0	0	0	0	0	0	0	0	0	0	0	0	0	0	0	0	0	0	0	0	0	0
GH_A01G1607	0	0.157483	0	0	0	0	0	0	0	0	0	0	0.210703	0.282462	0	0	0	0	0.0924673	0	0	0	0	0.0958241
GH_A01G1608	3.40407	7.60583	6.24015	6.68787	32.5957	29.3311	7.74101	22.0475	19.3018	48.6619	0.718747	5.96663	7.84415	6.82093	7.24715	8.22483	56.6656	51.7628	17.4912	25.3517	62.1668	40.5	2.16101	3.66379
GH_A01G1609	10.4775	10.2419	9.05632	6.93997	6.35863	8.29151	2.94584	3.49891	3.14314	4.65455	6.05708	6.90424	7.37196	7.98359	9.04627	9.20143	6.92106	8.67856	3.121	3.99481	5.68567	4.3471	7.75242	7.57301
GH_A01G1610	13.7127	13.7071	9.66438	10.3905	10.172	10.8296	20.2852	23.8935	19.8107	22.9098	12.3381	11.1847	11.5752	12.7076	8.12086	9.27782	11.9993	14.0328	18.3124	20.6541	24.0539	20.9477	8.21704	8.21044
GH_A01G1611	36.0607	37.4075	81.1219	77.5442	71.808	76.3192	41.627	43.0277	45.9697	45.6054	57.2565	69.0818	36.7419	31.35	69.0838	69.9175	51.0837	50.6792	35.5978	45.4597	39.9179	45.2965	70.8145	74.6257
GH_A01G1612	1.96503	2.35742	0.491207	0	0.332609	0.45399	0.0991967	0.314188	0.413036	0.675166	1.66339	1.97264	2.80364	1.46163	0.409572	0.184982	0.449265	0.187032	0.205064	0.413905	0.41396	0.220954	0.824371	0.956285
GH_A01G1613	10.8519	8.94795	1.86023	2.16737	2.58349	3.28419	0.643996	1.89405	1.24497	1.6549	6.90541	5.70635	6.82559	9.77953	1.8518	2.23028	1.51042	2.42846	1.47393	2.39922	1.19976	1.48569	2.97328	2.75925
GH_A01G1614	4.40664	4.13176	0.886107	0.588234	0.544191	0.502809	0.424473	0.47451	0.259916	0.485564	2.53211	2.60091	3.05808	4.73027	0.72166	0.605308	0.452342	0.25893	0.361319	0.677203	0.260497	0.278084	1.54476	1.63147
GH_A01G1615	50.0924	48.5743	16.9103	18.6294	12.6557	13.755	2.86012	5.07399	1.12257	6.26862	39.1431	40.2266	30.3138	48.4593	16.9635	17.0717	13.1128	12.465	3.94978	5.13556	4.72044	2.16709	29.1808	28.2504
GH_A01G1616	31.991	34.1147	56.88	53.367	49.4708	55.8456	43.7932	47.5146	33.0528	27.5026	41.9287	44.574	29.6181	33.0687	46.5771	47.5865	49.1012	51.4275	46.6648	31.0414	31.4171	33.1679	46.0301	45.9422
GH_A01G1617	6.78279	6.75198	6.33098	6.36628	6.7972	7.31677	5.04493	5.59384	4.43622	7.07804	8.71898	8.39853	6.94489	7.17652	5.82572	5.77783	3.93852	3.86562	5.40503	5.95945	4.85471	4.4128	7.57258	7.59992
GH_A01G1618	0	0	0	0	0	0	0	0	0	0	0	0	0	0	0	0	0	0	0	0	0	0	0	0
GH_A01G1619	12.4119	13.002	7.64697	7.50092	6.74832	5.42234	4.74672	5.85339	4.22959	8.34463	9.73341	9.99677	17.9326	11.5103	6.89873	8.99329	4.60057	4.08109	4.86705	7.249	3.209	3.97544	8.59078	8.82654
GH_A01G1620	16.1937	16.2245	4.75211	5.72547	4.29385	3.25127	4.29979	4.46067	3.03582	9.08877	14.9577	11.8611	30.8661	16.8818	4.94007	5.36874	3.30209	4.1593	4.36706	7.99554	4.60291	3.58115	11.8766	12.4554
GH_A01G1621	22.5269	28.784	0.176979	0.0647678	0.149796	0.228998	0.32166	0.641467	0	0.347512	6.53531	8.96875	19.403	13.3159	0.147566	0.0666478	0	0.10108	0.147766	0.447383	0.410155	0.199021	1.61709	2.60322
GH_A01G1622	27.3332	25.4465	14.7136	16.5445	19.1748	17.8274	22.5449	22.892	18.9804	21.8965	21.3029	17.2186	26.2811	26.7707	15.4968	13.8799	14.3856	14.8227	22.6738	22.8827	17.5677	13.3875	12.0129	12.4955
GH_A01G1623	9.89012	11.168	5.10557	3.77504	4.70944	5.37359	2.77751	3.46559	3.08838	7.30407	4.08286	4.48327	16.5033	8.96908	3.58375	3.0606	3.93106	3.39208	2.41416	9.08711	4.67586	5.48367	2.91444	2.90749
GH_A01G1624	22.1852	22.0799	3.98847	2.96145	6.25219	5.52302	10.0286	13.0063	12.3003	15.9168	13.7405	14.3375	14.1129	19.2574	4.09454	4.68833	8.31849	8.40085	12.0693	15.0362	15.7085	14.6845	6.03591	8.25849
GH_A01G1625	0	0	0	0	0	0	0	0	0	0	0	0	0	0	0	0	0	0	0	0	0	0	0	0
GH_A01G1626	14.033	13.5005	2.06229	2.69615	2.26002	1.77563	1.75904	2.86382	1.65994	4.02816	8.87389	7.45689	10.4931	14.4993	3.22417	2.4985	2.19643	2.4487	3.07561	4.04713	2.86423	2.08723	4.00754	4.6136
GH_A01G1627	26.8945	27.0307	12.5838	13.4077	11.5999	10.4629	10.4716	14.6513	8.72033	20.6873	20.1147	18.4051	29.2506	29.2934	12.4253	11.6617	9.75115	9.90879	13.0491	17.2732	14.58	11.9021	14.5672	16.2693
GH_A01G1628	0	0	0	0	0	0	0	0	0	0	0	0	0	0	0	0	0	0	0	0	0	0	0	0
GH_A01G1629	7.39601	14.297	83.328	87.1365	512.763	190.326	506.214	460.492	39.9652	107.057	80.2531	24.4707	28.0409	22.7292	399.348	403.496	389.877	360.463	312.509	345.136	335.649	149.656	185.097	207.203
GH_A01G1630	0	0	0	0	0	0	0	0	0	0	0	0	0	0	0	0	0	0	0	0	0	0	0	0
GH_A01G1631	0	0	0	0	0	0	0	0	0	0	0	0	0	0	0	0	0	0	0	0	0	0	0	0
GH_A01G1632	43.5763	49.0142	9.24394	9.76586	37.2902	42.6533	65.4073	69.6132	34.5379	50.4466	28.8561	25.7158	62.343	41.5928	8.18031	9.16262	69.7508	69.7303	91.8528	108.571	77.8289	67.3141	19.7092	19.0148
GH_A01G1633	0	0	0	0	0	0	0	0	0	0	0	0	0	0	0	0	0	0	0	0	0	0	0	0
GH_A01G1634	30.7501	30.4749	20.0706	20.8147	14.9375	15.2077	24.2008	20.8097	21.9937	28.6327	36.3653	30.1459	23.1284	35.1714	19.2965	20.0086	16.564	15.3064	21.9609	21.8674	28.4782	25.2156	36.0951	33.6942
GH_A01G1635	0	0	0	0	0	0	0	0	0	0	0	0	0	0	0	0	0	0	0	0	0	0	0	0
GH_A01G1636	0	0	0	0	0	0	0	0	0	0	0	0	0	0	0	0	0	0	0	0	0	0	0	0
GH_A01G1637	2.69175	2.18935	16.5169	18.8368	10.0427	8.43867	0.889976	2.40927	0.285053	1.44226	11.1882	9.72429	1.77367	1.87335	17.9491	17.8729	9.32751	11.2513	2.02849	2.97555	0.904686	0.711617	7.94398	6.91748
GH_A01G1638	0	0	0	0	0	0	0	0	0	0	0	0	0	0	0	0	0	0	0	0	0	0	0	0
GH_A01G1639	0	0	0	0	0	0	0	0	0	0	0	0	0	0	0	0	0	0	0	0	0	0	0	0
GH_A01G1640	0	0	0	0	0	0	0	0	0	0	0	0	0	0	0	0	0	0	0	0	0	0	0	0
GH_A01G1641	40.1586	41.8854	4.05066	4.44718	5.72412	8.78969	1.70715	7.88536	4.88692	7.88462	25.5593	22.0262	66.8464	31.2182	4.18513	3.97936	2.41617	3.62112	4.41137	7.34581	2.44892	2.13894	14.3843	16.9146
GH_A01G1642	26.26	25.1853	3.25463	3.73942	4.84323	5.12066	1.46736	4.26031	2.00478	3.56691	13.4012	15.198	15.1203	21.7176	3.97594	3.07837	1.66143	2.16145	2.74901	4.68767	2.20062	1.8385	9.39991	8.74289
GH_A01G1643	0.814965	0.0885161	164.085	172.038	127.545	128.871	1.7096	0.955565	0	0.195565	27.5434	30.5691	0.23686	0.740894	149.168	134.743	80.9582	77.2667	3.74206	9.44133	0.314752	0	65.5593	69.6945
GH_A01G1644	14.9349	14.1841	9.66658	12.4291	15.551	11.5485	22.6393	14.3163	26.6759	23.4652	15.4726	12.1708	21.801	18.16	14.9706	14.3657	13.7068	14.4138	25.188	20.459	18.9035	25.2138	16.6948	14.5247
GH_A01G1645	16.2417	16.1734	18.1562	16.3439	16.2507	17.5907	6.82737	7.7421	5.26442	8.60544	15.0762	16.5223	13.6982	16.1455	20.185	16.4254	11.9295	10.8068	7.84101	9.93552	5.89175	7.41601	17.3563	18.1473
GH_A01G1646	0	0	0	0	0	0	0	0	0	0	0	0	0	0	0	0	0	0	0	0	0	0	0	0
GH_A01G1647	25.928	29.311	7.06524	6.23517	9.68256	8.47329	9.21609	15.8709	10.8727	20.272	22.7314	22.8848	30.4375	25.0037	6.29976	5.8051	6.30737	5.44467	11.6005	15.2965	18.8881	14.0961	18.7977	20.27
GH_A01G1648	20.6045	19.2361	2.09165	2.22152	3.92564	2.40386	3.49856	7.3486	2.07422	6.46424	12.3183	11.4868	18.5997	18.9229	2.61605	2.39731	2.00663	2.30268	5.43851	6.90627	4.90495	3.70209	7.14784	7.39656
GH_A01G1649	0	0	0	0	0	0	0	0	0	0	0	0	0	0	0	0	0	0	0	0	0	0	0	0
GH_A01G1650	3.30341	3.3109	5.99812	5.59643	3.93172	3.2093	1.3003	1.74054	1.49857	1.2869	6.04434	5.71689	4.94935	4.39885	6.75892	6.45168	4.7323	3.91829	2.25603	1.98615	1.13855	1.73262	6.34643	7.163
GH_A01G1651	0.564179	0.451225	8.46181	11.6643	3.62882	4.01462	0	0.0601376	0	0.110769	4.3209	5.23212	2.41486	0.899243	11.2888	12.2153	3.48268	3.49041	0.176627	0.475345	0	0	8.78363	11.8365
GH_A01G1652	9.85576	10.3131	2.78887	2.76234	2.8942	2.72325	2.97515	5.77805	3.51757	4.60711	6.71639	7.51293	16.264	11.288	2.42648	2.91101	3.95087	2.9779	3.265	4.13801	2.95063	2.9044	5.35876	5.54742
GH_A01G1653	14.168	15.1846	2.06975	1.81422	2.91598	2.31403	1.61797	2.81854	1.57896	3.28406	9.01135	10.0164	11.5752	14.6234	2.63041	1.81031	1.69456	1.77317	1.96503	3.39664	2.38429	2.34254	4.7995	5.50251
GH_A01G1654	0.172763	0.422199	0	0	0	0.351245	0.383734	1.01284	0	0.279838	0	0	0.112976	0.100968	0	0.357793	0.651729	0.271319	0.694113	0.300218	0.300257	0	0.0885838	0
GH_A01G1655	6.03678	8.01563	0.322766	0.607477	2.43531	1.02278	3.57564	5.89855	0.872361	13.1463	5.66571	4.86736	5.65831	6.35052	3.05649	2.34416	2.90989	2.58082	6.69874	19.8151	14.2221	7.28005	3.14693	2.33392
GH_A01G1656	1.40107	1.48696	0.183454	0.0805648	0.52173	0.122079	0	1.12648	0.0462777	0.648406	0.993974	1.22087	2.87951	2.29271	0.0917791	0.0414517	0.100674	0.0419111	0.229759	1.71588	0.556574	0.346588	0.738918	0.619059
GH_A01G1657	6.95117	8.32849	0.353958	0.655774	2.33682	1.98737	5.84349	9.84841	10.2682	13.9178	5.24395	4.87358	6.15552	7.30679	0.664049	0.549844	0.789103	0.909717	5.70748	17.2802	8.19377	8.44844	1.53458	1.95242
GH_A01G1658	1.04344	1.61498	0.478195	0.437504	0	0.176785	3.09021	7.74859	3.71938	27.6058	1.07955	2.46907	0.341172	0.914727	0.598084	0.180081	1.09341	1.36558	3.69318	26.4934	6.2464	3.76426	0.356682	0.413757
GH_A01G1659	10.1967	12.9259	0.469434	0.28112	0.866906	0.662632	0.879051	4.09447	0.107653	4.37421	5.57411	5.58215	7.49005	8.76199	0.266875	0.626773	0.644025	0.292486	2.51203	8.09097	2.75129	1.26696	3.24682	3.43404
GH_A01G1660	0	0	0	0	0	0	0	0	0	0	0	0	0	0	0	0	0	0	0	0	0	0	0	0
GH_A01G1661	0.0702139	0.0686355	2.6386	2.33164	2.02634	1.28477	0.467869	0.576292	0.892887	0.454925	0	0	0.0918306	0	1.60982	1.96308	0.882913	1.24971	0.483599	0.813424	0.894883	0.434228	0.216012	0.167052
GH_A01G1662	75.2573	70.8525	287.068	242.769	241.586	273.023	144.871	135.428	114.645	97.6356	198.7	242.603	83.0694	82.3502	333.586	354.716	271.416	246.549	128.297	152.605	155.841	175.869	455.064	449.024
GH_A01G1663	7.41601	7.24931	0.668587	0.978713	1.81087	1.60662	1.89025	5.41684	2.10821	3.80718	4.85154	4.85854	0	0	0	0	0	0	0	0.281686	0.281722	0	0	0
GH_A01G1664	9.27496	9.35252	13.364	12.1372	8.18445	7.34619	3.95633	5.17649	4.16248	11.2246	10.1995	12.3099	4.12668	5.13057	11.7701	12.0942	4.67157	5.71453	7.39004	27.6068	4.95307	4.87833	10.6596	10.428
GH_A01G1665	245.889	243.084	91.171	92.6886	93.7126	97.678	107.597	145.788	63.2462	183.031	186.828	166.748	308.842	210.441	108.555	101.765	98.5625	97.6859	116.923	180.919	254.703	153.789	181.774	191.928
GH_A01G1666	13.2987	13.0272	11.983	13.0995	10.2603	9.66036	12.0839	16.7468	14.074	22.133	8.92601	8.39745	6.39825	9.99039	14.2782	15.2265	13.0457	14.0118	15.3626	26.1877	19.7085	13.0756	4.55552	6.08719
GH_A01G1667	0	0	0	0	0	0	0	0	0	0	0	0	0	0	0	0	0	0	0	0	0	0	0	0
GH_A01G1668	15.7281	18.9519	1.45951	2.24896	4.49924	3.8622	2.23382	3.57038	1.84087	3.86137	12.0401	11.84	12.1668	12.6369	2.6901	1.70675	1.40515	2.1059	2.37306	10.0652	2.26577	1.62401	4.61239	6.31419
GH_A01G1669	5.45335	4.75668	5.3252	4.87559	4.56912	4.20035	3.35431	3.02494	1.89132	2.26493	5.26385	5.58075	4.49882	5.46709	4.97718	5.19086	4.64192	4.6994	2.93739	2.67286	2.40589	2.1273	4.86107	4.46623
GH_A01G1670	110.737	101.592	0.827775	0.908805	3.49239	2.47172	1.3116	2.11786	0.401563	5.40133	46.0203	41.7908	146.01	106.78	0.955668	1.58262	0.786213	1.60016	2.63165	8.20912	0.482953	0.429633	31.4177	29.6685
GH_A01G1671	0	0	0	0	0	0	0	0	0	0	0	0	0	0	0	0	0	0	0	0	0	0	0	0
GH_A01G1672	1.58942	2.49942	110.845	105.284	124.614	114.436	4.22108	6.07706	0.23967	1.94021	25.4323	31.0328	1.35571	0.726967	61.7915	66.4065	59.0901	59.3285	3.56972	5.28383	0.240205	0.0854743	32.5988	28.4436
GH_A01G1673	6.82698	6.04081	1.94926	2.34168	2.20939	2.16189	1.0269	1.98765	1.76377	2.26323	4.60555	3.6304	8.44507	13.1675	10.8825	11.3301	11.1233	10.2295	7.78375	8.96236	8.64213	8.02475	5.62611	6.36139
GH_A01G1674	20.9463	20.8105	3.23645	3.20829	5.20212	4.07737	7.88108	9.80792	14.2279	17.6953	13.3158	11.8977	48.3336	28.0094	3.45837	3.15942	3.40555	3.30211	7.59511	13.4238	8.57966	9.32852	8.78899	11.4596
GH_A01G1675	71.6441	77.9856	34.0107	30.7337	31.4885	33.9486	25.2013	42.5042	24.5835	32.9804	60.4966	60.3371	97.2476	72.0646	37.4658	32.0692	33.2004	29.4362	28.1784	37.3662	35.3868	27.3611	67.47	61.2889
GH_A01G1676	319.521	297.352	367.828	374.309	393.197	391.844	156.735	185.431	128.556	223.054	323.812	304.712	521.405	342.523	409.005	422.164	331.501	346.052	167.983	190.52	169.893	119.759	589.364	563.256
GH_A01G1677	0	0	0	0	0	0	0	0	0	0	0	0	0	0	0	0	0	0	0	0	0	0	0	0
GH_A01G1678	11.7423	10.174	0.391368	0.537099	0.248443	0.651088	2.31177	4.5685	0.86385	2.13254	9.70308	10.609	21.9889	15.971	1.22372	1.16065	0.805389	1.17351	4.10502	3.27717	2.28814	2.17855	14.231	9.84144
GH_A01G1679	0.128097	0	0.176116	0	0.238505	0.0651088	0	0	0	0.0691633	0	0.0673585	0.0837674	0.224592	0.146847	0.198968	0.0805389	0	0	0.1484	0	0	0.262726	0.0761918
GH_A01G1680	38.5441	36.0957	1.17986	0.851234	0.102717	0.224324	0	0.0862477	0	0	21.2	21.7377	59.8386	30.5222	0.843236	0.761689	0.0924956	0.0770131	0.042219	0	0.085227	0	10.9377	11.9004
GH_A01G1681	1.72987	1.99591	0.7018	0.485129	1.04282	0.763939	0.346438	0.432263	0.344234	0.260296	3.42018	2.34118	3.31949	5.20409	0.568911	0.601989	1.06979	1.18763	0.374363	0.377812	0.115001	0.263069	1.45407	1.45061
GH_A01G1682	24.502	24.9715	3.02123	3.04056	2.55719	3.1274	1.03721	3.09193	1.39724	2.72891	11.595	13.1729	46.2719	21.1905	1.63743	2.50306	1.93428	1.38044	2.71173	4.0096	1.14575	1.29105	10.5915	11.0446
GH_A01G1683	0	0	0	0	0	0	0	0	0	0	0	0	0	0	0	0	0	0	0	0	0	0	0	0
GH_A01G1684	10.7541	8.92327	0.286537	0.188752	0	0.317793	0	0.513174	0.216844	0	9.98032	5.32613	7.68666	10.0121	0.573401	0.194231	0.314485	0.196383	0.574178	0.2173	1.81107	0.0773339	3.91118	4.76017
GH_A01G1685	14.7111	14.078	2.61484	2.73245	7.8076	6.14954	4.3135	7.21399	3.57622	8.05427	8.32128	7.80794	14.2503	11.7313	3.034	2.6694	4.01956	2.62701	5.48438	8.4019	5.37633	4.08128	5.56918	4.82482
GH_A01G1686	1.755	2.35094	3.69378	3.82643	2.69277	2.4448	4.83657	3.8107	4.99707	4.84314	2.3345	1.64061	2.38032	2.16531	3.5394	3.76923	3.71894	4.66168	4.40227	3.87806	2.93717	3.45705	2.93291	2.01041
GH_A01G1687	11.509	12.9933	2.22862	1.95743	2.11268	2.14216	1.98026	3.42116	2.62354	3.50086	7.04372	8.18281	19.0804	11.9366	1.67242	1.51068	1.63066	1.52743	2.41899	3.56802	4.69537	2.40594	8.31156	7.32758
GH_A01G1688	0	0	0	0	0	0	0	0	0	0	0	0	0	0	0	0	0	0	0	0	0	0	0	0
GH_A01G1689	2.58116	2.29862	0.00501232	0.0110059	0.0254548	0.0166772	0.00607327	0.025648	0.00632198	0.0649576	0.940807	0.897178	1.94539	2.1477	0.0313448	0.0339762	0.013753	0.0400782	0.069052	0.126706	0.0253445	0.0608751	0.241143	0.312256
GH_A01G1690	0.876631	0.590326	0.464242	0.372463	0.435254	0.257441	0.346158	0.342624	0.292772	0.273472	0.604643	0.573646	0.560521	0.842496	0.580632	0.463964	0.220466	0.224355	0.581419	0.315956	0.225712	0.626473	0.399547	0.393959
GH_A01G1691	0.894157	0.598039	0.668587	0.473571	0.328585	0.382718	0.522649	0.35867	0.244824	0.381142	1.00161	1.03935	0.246198	0.935127	0.431592	0.438585	0.384653	0.492718	0.459188	0.299859	0.354425	0.465666	0.530868	0.279916
GH_A01G1692	1.70204	1.54493	1.22574	0.795205	0.792256	0.80331	1.08014	1.21166	0.562188	0.393847	0.754684	1.66213	0.795015	1.13682	0.766525	1.07007	0.840811	0.954642	0.558228	0.774636	0.422584	1.12779	0.623367	0.723117
GH_A01G1693	1.73143	1.83355	0.396744	0.725969	0.94026	0.953379	1.20181	1.01507	0.750614	0.934845	1.3435	1.8209	1.88707	1.09622	0.661616	0.747041	0.272151	0.830853	1.24221	0.752194	1.17023	0.713851	1.03575	0.944025
GH_A01G1694	0	0	0	0	0	0	0	0	0	0	0	0	0	0	0	0	0	0	0	0	0	0	0	0
GH_A01G1695	0.195	0.571849	0.178731	0.0654091	0	0	0.288751	0.228642	0.150288	0.350952	0.403495	0.136718	0.935126	0.53183	0.223541	0.336538	0	0.204161	0.223844	0.753021	0.753119	0	1.73308	0.69591
GH_A01G1696	0	0.031691	0	0	0	0.0988689	0	0.0380129	0.262354	0.350086	0	0	0	0	0.0371649	0	0	0	0	0	0.075126	0	0	0
GH_A01G1697	71.725	70.8789	78.09	79.1772	86.7951	90.4678	43.7729	43.9453	35.0875	42.0064	77.4002	81.0476	71.9892	78.9688	81.6334	84.2657	80.6426	81.2243	48.0847	46.0871	42.0061	41.2972	87.9478	87.9753
GH_A01G1698	2.74358	1.34095	0.538861	0.788814	0	0	0	1.1489	3.17175	0.846476	12.3388	19.3731	0.76891	4.58122	0.224653	1.01464	0.739275	1.02588	0.674873	1.81624	6.13062	0.484779	4.62222	4.42936
GH_A01G1699	1.01	0.658197	0	0	0	0	0	0	0	0.181775	0.447835	0.177032	4.84348	1.77082	0.192971	0	1.05836	0.528725	0.386466	2.34016	0.195039	0.832826	0.517874	0.200248
GH_A01G1700	1.47252	1.67932	1.34967	1.45092	0.485508	0.0935559	0.0681398	0	0.0709303	0.0662546	2.7749	2.83913	0.682078	2.07975	1.54738	1.5248	0.385759	0.0963563	0.0704307	0.0710796	0	0	4.49873	4.81717
GH_A01G1701	0	0	0	0	0	0	0	0	0	0	0	0	19.3447	8.87542	1.90414	1.39238	1.59137	2.31874	1.99752	2.84061	0.916447	1.17398	6.3268	8.46831
GH_A01G1702	0	0	0	0	0	0	0	0	0	0	0	0	0	0	0	0	0	0	0	0	0	0	0	0
GH_A01G1703	0	0	0	0	0	0	0	0	0	0	0	0	0	0	0	0	0	0	0	0	0	0	0	0.0305065
GH_A01G1704	1.28041	1.41092	0.0640137	0.14056	0.563489	0.378647	0.491235	2.64776	0.915051	0.829592	1.67223	1.5914	0.182684	0.789123	0.453688	0.337493	0.761121	0.901832	0.668093	1.4294	1.91511	1.29575	0.381978	0.443101
GH_A01G1705	0	0	0	0	0	0	0	0	0	0	0	0	0	0	0	0	0	0	0	0	0	0	0	0
GH_A01G1706	0	0	0	0	0	0	0	0	0	0	0	0	0	0	0	0	0	0	0	0	0	0	0	0
GH_A01G1707	13.3297	12.7372	11.9431	14.1672	10.8523	10.7844	13.3344	10.683	7.8204	10.0543	16.2923	15.5411	13.0262	15.9014	11.2459	13.0275	15.4119	14.2957	8.10917	9.62979	6.13148	6.3602	13.2855	13.1844
GH_A01G1708	0.164125	0.721959	0.601728	0.825789	0.763961	0.750786	2.91638	3.3677	3.41529	3.9877	0.218319	0.776727	1.07327	1.43879	1.59925	1.10469	3.09571	2.74937	5.27526	3.13727	2.18687	2.74052	1.00985	0.780966
GH_A01G1709	6.09607	7.23597	3.16214	2.12346	2.68166	3.57517	4.09186	4.24154	3.52371	2.82123	3.98024	4.22709	5.25683	5.63771	1.26711	1.56078	2.99042	2.80548	3.53735	2.83267	2.63899	2.4443	2.98835	2.9087
GH_A01G1710	1.18795	1.91504	0.07641	0.125835	0.601468	0.296607	0.208313	1.17297	0.0481875	0.450111	1.035	1.2055	1.82626	1.65651	0.716751	0.431624	0.760006	0.654611	0.622026	0.627757	0.313919	0.386669	0.619805	0.644607
GH_A01G1711	0	0	0	0	0	0	0	0	0	0	0	0	0	0	0	0	0	0	0	0	0	0	0	0
GH_A01G1712	0	0	0	0	0	0	0	0	0	0	0	0	0	0	0	0	0	0	0	0	0	0	0	0
GH_A01G1713	0	0	0	0	0	0	0	0	0	0	0	0	0	0	0	0	0	0	0	0	0	0	0	0
GH_A01G1714	0	0	0	0	0	0	0	0	0	0	0	0	0	0	0	0	0	0	0.0358861	0	0	0	0	0
GH_A01G1715	12.329	13.1704	0.0524382	0.0575714	0.452718	0.0581582	0.158844	0.469571	0.529118	0.864918	3.39925	2.58721	4.41467	5.28288	0.0983776	0.0888637	0.323735	0.119798	0.656739	0.497092	0.364582	0.566104	0.205345	0.408348
GH_A01G1716	0	0	0	0	0	0	0	0	0	0	0	0	0	0	0	0	0	0	0	0	0	0	0	0
GH_A01G1717	9.56334	10.1146	2.19137	1.73539	2.99199	3.50616	1.6976	1.88419	2.40147	4.23238	4.48369	4.74023	7.53532	7.42158	2.56105	2.84099	2.56282	1.84659	3.1944	3.36005	3.81461	2.37542	3.77816	4.00974
GH_A01G1718	6.3847	5.12149	0.719352	1.21667	1.04659	1.40157	1.62545	2.01456	1.5694	2.42798	3.95021	3.25693	4.74389	6.61983	1.33739	1.31788	1.22695	1.53236	1.92359	3.02255	2.90006	1.6004	1.84895	1.91772
GH_A01G1719	10.4349	9.01816	5.00385	4.34626	4.27818	3.82857	1.1512	2.43082	1.83747	2.72376	7.0475	5.85044	8.4054	7.26967	6.65447	6.61918	3.51934	3.36436	2.14183	3.96287	2.12182	1.79496	6.80323	6.78207
GH_A01G1720	98.6022	94.0475	107.961	108.492	100.037	101.941	54.343	56.479	44.2723	50.8887	108.765	105.731	107.593	112.694	120.793	121.048	92.0555	90.207	59.0619	70.9553	55.9285	51.7103	167.996	160.461
GH_A01G1721	5.95626	5.85898	6.45506	5.89951	5.51011	5.8454	1.66413	2.26206	1.77558	2.22487	6.82676	7.38685	7.74102	7.0058	5.6471	6.24531	4.61634	4.11817	2.08559	4.20961	1.51913	2.08504	6.60752	6.48391
GH_A01G1722	0.15232	0.35735	0.0558449	0.0306558	0.0283605	0.0309682	0	0.0357198	0	0.0328967	0.297171	0.256306	0.199215	0.391689	0.104769	0.0315456	0.0383074	0	0	0.0705848	0	0.0376801	0.093722	0.108719
GH_A01G1723	25.7248	26.934	7.94674	7.45006	14.9554	10.9716	21.7738	58.2759	6.65116	40.2141	21.4997	19.4182	18.0589	27.4308	10.481	11.9982	10.9696	10.6183	29.6426	46.7594	27.5839	21.8557	8.76305	9.33764
GH_A01G1724	6.61669	6.67007	1.80045	1.50853	1.20309	1.31371	0.229636	0.424278	0.358561	0.72567	3.85067	3.26185	6.82836	5.67963	1.42221	0.963507	1.23504	1.19067	1.06811	0.778517	0.299469	0.383625	4.24086	4.61201
GH_A01G1725	7.89574	4.98651	0.569203	1.38376	3.71657	2.20952	12.168	11.9625	15.4868	18.0584	6.52991	3.91862	3.65492	5.18483	1.37297	1.83732	2.78893	2.87941	13.6464	20.1443	11.6153	14.649	2.77483	2.21626
GH_A01G1726	6.19687	5.39783	3.14923	4.01318	2.39898	2.61956	1.56721	3.74089	4.53954	3.644	4.78806	4.19417	4.97516	6.38267	4.5718	3.55787	4.08904	3.85425	1.8312	2.7721	2.70138	3.11142	4.97063	4.59821
GH_A01G1727	0.0449657	0	0	0	0	0	0	0	0	0	0	0	0.117619	0.105117	0	0	0	0	0	0	0	0	0	0.0534908
GH_A01G1728	68.5357	76.4448	103.771	101.006	123.622	122.179	82.8445	87.3523	85.57	83.6686	84.1929	91.1967	85.9245	84.8868	105.914	110.662	125.068	116.571	84.8016	70.5948	82.0277	79.5944	115.56	117.116
GH_A01G1729	6.51951	5.92833	7.58761	7.20134	5.10954	5.17863	14.4135	10.7731	10.5517	9.365	9.19664	8.54659	7.45588	7.08872	6.77851	7.37897	6.93974	6.92104	10.6863	8.6067	7.69434	9.26399	14.3354	14.7175
GH_A01G1730	0	0	0	0	0	0	0	0	0	0	0	0	0	0	0	0	0	0	0	0	0	0	0	0
GH_A01G1731	0.255681	0.235232	1.47503	1.24105	1.52617	1.49832	1.45318	1.5166	2.7298	1.21808	1.14703	0.759229	0.137693	0.0878985	1	1.55741	1.75885	1.54317	1.08768	0.90604	1.01072	1.33939	0.508976	0.590421
GH_A01G1732	0	0.0546163	0	0	0	0	0	0	0	0	0	0	0.219221	0.0653068	0	0	0	0	0	0	0	0	0	0
GH_A01G1733	5.36606	5.14407	2.50671	2.53036	1.78584	1.58112	0.849292	1.79332	0.988963	1.56761	5.03449	5.88871	9.86603	9.77184	3.6255	3.04672	3.4879	3.69115	3.16917	3.84405	3.51416	4.42475	4.53255	4.57941
GH_A01G1734	0	0.0807222	4.76841	2.99154	3.92071	2.7702	1.19223	2.03333	0.286398	0.713383	0.952001	1.73692	0.54001	0.675658	7.38389	7.86695	4.98429	5.10103	2.08546	2.20034	2.48766	0.510695	6.26661	6.09055
GH_A01G1735	0	0.127078	0	0	0	0	0	0	0	0	0	0	0	0	0	0	0	0	0	0	0	0	0	0
GH_A01G1736	15.7323	14.338	3.43329	3.69001	3.59727	4.08836	2.05811	4.66942	2.78055	3.95976	8.28696	7.25671	17.688	13.5036	4.02285	3.71546	4.1648	4.00433	3.25885	5.66417	3.92889	3.26753	7.68258	8.6774
GH_A01G1737	66.0107	76.9385	399.058	306.794	326.74	401.079	257.908	248.861	218.846	192.189	164.483	199.464	73.5957	67.2911	372.903	378.675	331.57	315.951	160.494	154.701	193.506	227.005	350.527	334.614
GH_A01G1738	26.1055	22.9517	30.1218	28.4072	30.9899	32.9757	19.6427	21.6439	17.6792	19.3495	17.8765	19.1694	30.9102	19.4998	22.7105	20.5942	21.6093	23.1675	17.8206	20.8033	15.4815	14.5683	18.6922	18.9269
GH_A01G1739	0	0.122237	0	0	0	0	0	0	0	0	0	0	0.163546	0	0	0	0	0	0	0	0	0	0	0
GH_A01G1740	3.73422	4.35678	0	0	0	0	0	0	0	0	1.3887	1.39352	2.28439	2.81598	0	0.0623677	0	0	0	0	0	0	1.11177	0.931428
GH_A01G1741	15.5525	15.2029	1.06579	0.682571	0.76678	1.03429	0.430462	1.64746	0.392079	0.732468	9.40949	10.0379	8.61784	7.75849	3.22141	3.16073	0.609242	0.760895	0.556169	1.01033	0.729776	0.17978	2.73269	3.0547
GH_A01G1742	0	0	0	0	0	0	0	0	0	0	0	0	0	0	0	0	0	0	0	0	0	0	0	0
GH_A01G1743	25.3197	23.2734	1.35427	1.45305	1.21921	0.853408	0.633996	0.944975	0.737602	1.26917	10.5716	8.61706	32.6318	28.6531	0.654425	0.660682	5.65832	5.27372	1.7732	4.0848	1.20615	0.581487	4.33902	3.79498
GH_A01G1744	60.8205	57.0929	9.17578	10.8333	19.4825	16.2622	70.6189	69.308	103.055	64.4822	42.6043	35.0238	25.0676	54.6262	8.70811	7.60551	15.7514	17.8024	52.4927	43.7681	90.9284	76.6583	11.9687	12.0885
GH_A01G1745	13.9143	14.3682	3.8074	3.59547	5.65196	3.83883	3.90356	6.19896	4.39925	7.0265	9.47983	9.59262	15.6526	16.2978	3.03033	3.06816	5.44261	4.22746	4.4683	8.24491	6.05828	4.2756	5.18333	4.73418
GH_A01G1746	0.234464	0.611183	0.0716343	0	0	0	0	0	0	0	0.207923	0.0821934	0.511081	0.274055	0.179188	0	0	0	0	0	0.814983	0	0.0801472	0.185944
GH_A01G1747	0	0	0	0	0	0	0	0	0	0	0.337499	0	0	0	0	0	0	0	0	0	0	0.235364	0.780564	0.226367
GH_A01G1748	2.01737	2.10572	0.10969	0.137632	0.366065	0.191172	0.265816	0.160367	0.454582	1.16308	0.576121	0.215758	0.491915	0.759361	0.431171	0.177033	0.171984	0.0536986	0.215877	0.713017	1.16871	0.338336	0.350644	0.34574
GH_A01G1749	0	0	0	0	0	0	0	0	0	0	0	0	0.0908588	0	0	0	0	0	0	0	0	0	0	0
GH_A01G1750	0	0	0	0	0	0	0	0	0	0	0	0	0	0	0	0	0	0	0	0	0	0	0	0
GH_A01G1751	0	0	0	0	0	0	0	0	0	0	0	0	0	0	0	0	0	0	0	0	0	0	0	0
GH_A01G1752	0	0	0	0	0	0	0	0	0	0	0	0	0	0	0	0	0	0	0	0	0	0	0	0
GH_A01G1753	0	0	0	0	1.158	3.93394	0.153494	0	0	1.19398	0	0	0	0.161548	2.85191	3.72105	0	0	0	0.160116	0	0.341897	0.425202	0
GH_A01G1754	22.5567	24.6354	26.2733	23.957	23.9542	26.2546	27.8285	30.2265	25.1873	27.526	24.0978	25.3408	16.9207	29.2325	33.4668	33.7165	34.4119	32.2774	23.464	28.5834	29.6459	31.112	29.0996	29.6939
GH_A01G1755	2.97913	3.17576	0.776803	0.717165	0.878649	0.783216	0.463484	0.737766	0.155873	0.977587	2.53371	2.59964	2.65352	3.93996	0.581462	0.757927	0.516709	0.584829	0.626472	1.15291	0.490982	0.341479	1.27075	1.37481
GH_A01G1756	41.8637	41.0157	0.959277	1.81913	4.16303	2.22455	0.950994	3.01211	0.879947	2.46582	19.0687	18.2112	11.0749	15.4583	2.18142	1.67489	0.478564	0.996148	2.29359	2.53517	2.64574	1.64755	3.51254	3.16914
GH_A01G1757	43.9087	38.9629	104.443	119.428	98.4617	92.0011	93.2201	83.0742	91.173	72.3195	130.689	131.136	33.3411	39.3643	114.648	115.965	86.8944	93.3267	84.6586	83.1668	94.9332	107.986	175.741	178.101
GH_A01G1758	7.50285	7.56755	5.31397	4.18686	3.39715	4.99224	9.09002	9.47706	4.80999	5.30312	6.6233	8.39269	8.56386	9.76633	3.67498	4.16713	5.7465	4.49897	6.26376	5.57079	5.84812	4.64003	3.91701	5.84203
GH_A01G1759	0.875333	0.733419	0	0	0	0	0	0	0	0	0.554462	0.263019	2.94383	0.730814	0.2867	0.517949	0.157243	0.130922	0.574178	0	0.289772	0	0.256471	0.743777
GH_A01G1760	1.53775	0.925033	0.325259	0.595164	0.550603	0.60123	0	0.97087	0.136748	0.255468	2.20286	1.86601	0	0.138262	0.135602	0.612439	0.594972	0	0.543141	0.274073	0	0	1.45565	2.25143
GH_A01G1761	2.626	3.01125	1.57375	1.32126	1.69247	1.69408	0.224337	0.414487	0.291905	0.381728	1.52264	1.48707	4.68936	1.59374	1.15783	0.993565	0.635018	0.370107	0.289849	1.81362	0.292558	0	0.725024	0.841041
GH_A01G1762	52.5959	35.8584	783.754	1038.07	689.714	452.908	75.5506	37.5537	32.5809	25.5431	85.3871	63.2689	57.605	36.5196	187.495	185.395	50.5812	57.4242	23.4359	24.4725	1.37767	2.25296	35.6984	35.4219
GH_A01G1763	2119.66	1918.44	148.219	183.458	333.825	190.468	213.533	452.92	46.8458	244.864	1692.89	1337.36	1394.81	2264.4	200.604	197.379	192.717	195.379	246.005	338.751	308.632	137.108	713.863	688.597
GH_A01G1764	0	0	0	0	0	0	0	0	0	0	0	0	0	0	0	0	0	0	0	0	0	0	0	0
GH_A01G1765	24.5548	24.9196	0.664246	0.0857963	0.357177	0.390019	0.142032	0.299907	0	0.138102	7.78767	8.83205	31.5569	28.4021	1.56382	1.67745	0.107211	0.401693	0.538292	1.13589	0.0987858	0.0527276	8.17502	7.25183
GH_A01G1766	0	0	0	0	0	0	0	0	0	0	0	0	0	0	0	0	0	0	0	0	0	0	0	0
GH_A01G1767	0.0676804	0	0	0	0	0	0	0	0	0	0	0	0	0	0	0	0	0	0	0	0	0	0	0
GH_A01G1768	0	0	0.0796991	0	0	0	0	0	0	0	0	0.0304823	0	0	0.0332269	0	0.036447	0.0606924	0	0	0	0	0	0
GH_A01G1769	0	0	0	0	0	0	0	0	0	0	0	0	0	0	0	0	0	0	0	0	0	0	0	0.0312386
GH_A01G1770	0.631925	0.343177	0.064356	0	0	0.071376	0	0	0	0	1.05852	0.959948	0.183661	0.16414	0	0	0	0	0	0	0	0	0.0720039	0.0835258
GH_A01G1771	0	0	0	0	0	0	0	0	0	0	0	0	0	0	0	0	0	0	0	0	0.0817904	0	0	0
GH_A01G1772	0.406082	1.38934	0.868474	0	0	0	0	0.0793568	0	0	0.420134	0.569422	9.8254	0.791087	1.1638	1.33158	0	0.14172	0.0776916	0	0.548923	0.0837119	4.09494	3.86457
GH_A01G1773	0	0	0	0	0	0	0	0	0	0	0	0	0	0	0	0	0	0	0	0	0	0	0	0
GH_A01G1774	0.210642	0.411813	0	0	0	0	0	0	0	0	0.560392	0.812264	1.56112	2.13382	0	0.0727067	0	0	0	0.0813424	0	0	1.22407	1.25289
GH_A01G1775	224.99	252.926	176.847	176.392	224.924	229.242	320.472	208.923	175.974	202.664	179.655	184.191	203.545	273.473	229.943	231.979	248.963	236.182	194.235	211.322	209.286	216.902	166.521	166.959
GH_A01G1776	5.63052	6.29023	0.0650517	0.119033	0.638699	0.216443	0	0	0.0546994	0.0255468	4.30083	3.06026	6.40481	5.91762	0.216962	0.342966	0.237989	0.297229	0.108628	0.0274073	0.0548217	0	1.64973	2.05443
GH_A01G1777	0.0442087	0.0432149	0	0	0	0	0.0490973	0	0	0	0.117613	0	0	0.0516737	0	0	0	0.0462856	0	0	0.0512223	0	0	0.0525903
GH_A01G1778	0.083365	0.285219	0.38205	0.209724	0.543261	1.01694	0	0.195495	0.0481875	0.225055	0.147857	0.175346	0.545153	0.53593	0.238917	0.474786	0.62897	0.741893	0.191393	0.289734	0.0482953	0	0.384707	0.247926
GH_A01G1779	7.76704	7.55628	0.101701	0	0	0.037598	0	0.0433668	0	0	2.39434	2.33383	7.4494	8.1707	0.127198	0	0	0	0	0.171392	0	0	0.758577	1.01196
GH_A01G1780	7.72214	7.57163	0.519478	0.38022	0.285798	0.216053	0	0.0276892	0	0.0765026	3.72766	4.39587	18.7166	12.1176	1.05579	0.758059	0.504817	0.445042	0.108433	0.27358	0.0547231	0	2.88184	3.56772
GH_A01G1781	3.34175	3.33613	0	0.0238495	0.0220639	0.0963704	0.0263211	0	0.0273991	0.0255929	1.40817	0.697902	2.94471	6.53775	0.0543385	0.0736254	0	0	0.13603	0.466764	0.137302	0.117257	1.26384	1.18414
GH_A01G1782	22.321	19.9857	34.2555	37.7032	30.493	25.7889	25.9089	23.4777	25.2081	20.8626	26.3647	27.543	18.7056	15.9774	31.6087	33.1163	25.7386	24.5725	21.101	25.3698	20.3474	28.4782	30.2716	30.2345
GH_A01G1783	7.32515	5.94456	1.2668	0.695402	0.257334	0.70249	0	0.810275	0.15978	0.447741	5.27031	5.23269	17.5338	10.016	1.74284	0.715587	0.173794	1.15763	0.793272	0.640464	0.320274	0.512846	6.09456	4.60359
GH_A01G1784	19.2391	22.9957	0.50144	0.275263	0.679077	0.370758	0.101263	2.13822	0	0.196923	9.21793	9.78101	18.4841	21.2088	2.82221	4.2488	2.06381	2.3866	1.46535	2.74644	4.01455	0.676671	9.44401	6.94192
GH_A01G1785	0.563865	0.472448	0	0	0	0	0	0	0	0	0.0714337	0.338859	0.526758	0.188308	0	0.083412	0	0	0	0.0933192	0	0	0.165211	0
GH_A01G1786	1.48641	1.61444	0.227067	0.0830983	0.153753	0.0839453	0.733681	0.0968253	0.286398	0.980901	1.02523	0.607921	1.62003	2.1235	0.0946652	0.171021	0	0.43229	0.0947935	0.191334	0.382717	0.510695	0.338735	0.884113
GH_A01G1787	1.75067	1.71131	0.240691	0.440421	0.162978	0.177964	1.36098	0.923713	0.303582	1.32332	1.24199	0.736453	3.2055	2.66016	0.100345	0.362564	0.550349	0.366582	0.100481	1.31829	1.11562	0.324802	1.70553	1.97845
GH_A01G1788	0.0734888	0	0	0	0	0	0	0	0	0	0	0	0	0.11453	0	0	0	0	0	0	0	0	0	0
GH_A01G1789	1.3821	0.90069	0.774154	0.618135	0.571854	0.936653	8.35688	7.74262	8.61035	5.63823	0.476643	1.13052	1.60677	1.97448	1.23231	0.954116	2.12415	1.84899	8.02086	4.71453	4.35928	5.79326	0.472447	0.913411
GH_A01G1790	10.0085	12.2052	22.1164	20.3425	22.0482	21.5572	4.56716	9.29523	1.26015	10.4332	19.5966	25.0637	13.5435	10.4823	21.8677	24.7809	18.6288	17.1187	7.45077	15.3258	9.30003	3.43187	27.0819	29.6472
GH_A01G1791	0.54519	0.35529	0.124926	0.0914369	0.549841	0.277107	0	0.319624	0.0525228	0.098121	0.443186	0.286681	0.713038	0.849666	0.520823	0.423409	0.342778	0.428102	0.36507	0.0526333	0.631682	0	0.372726	0.432369
GH_A01G1792	19.2971	18.2799	1.91459	1.90182	3.24105	2.42678	2.20938	4.89848	0.229986	6.44476	12.173	8.78722	13.7899	18.0212	2.96474	2.98703	2.62667	2.39528	1.02765	7.37504	2.766	3.07578	5.40629	5.4431
GH_A01G1793	12.3725	14.686	1.15717	1.77862	1.99805	2.18177	1.96295	2.96062	1.45953	3.40829	7.61319	8.36476	14.3653	12.2482	1.73674	1.30732	1.7463	0.793087	2.17387	7.16673	1.02395	1.40539	5.43768	3.75465
GH_A01G1794	21.019	18.5984	11.4847	12.7685	14.0723	12.3028	12.4299	12.2256	11.0176	14.9529	18.4807	15.9624	11.6076	20.6992	11.0991	11.0754	10.8653	11.5592	12.7607	13.8689	9.89964	10.4742	8.41546	8.79407
GH_A01G1795	8.24982	7.49645	3.83402	2.10467	2.37977	2.12612	1.03235	2.04361	1.07462	1.8821	6.38858	4.27696	6.83853	6.79075	2.39763	2.76736	1.31499	1.58149	1.60058	1.88455	1.21166	1.29346	6.31532	5.39074
GH_A01G1796	0.124455	0.0304143	22.9427	14.8251	1.57861	2.34052	0.0345543	0.0912039	0.0359694	0.0503974	34.5586	45.303	0.0406927	0.0909188	17.5842	16.9146	1.85841	1.61248	0.035716	0.0720902	0.0901245	0.0192418	49.8546	48.2089
GH_A01G1797	0.0777843	0.0304143	15.4995	12.696	1.54965	1.18608	0.0691086	0.0729631	0.0899234	0.0503974	25.7431	32.6724	0.0203464	0.0181838	14.5524	14.6755	0.997671	0.912112	0.0714321	0.0540676	0.0901245	0.0384837	37.1716	36.7905
GH_A01G1798	4.11537	3.22467	2.18538	2.16924	4.34812	2.58978	0.834288	1.30208	0.717419	0.670127	4.8081	5.04937	6.66389	6.79548	1.64746	2.29985	2.01247	2.5989	0.824845	0.945959	1.02177	0.444381	3.04799	3.8854
GH_A01G1799	96.8584	101.776	92.8295	79.9397	69.3477	72.3706	18.9785	27.6959	15.2554	31.4207	83.9049	88.1245	65.065	95.3216	101.581	104.397	121.879	123.86	26.5088	49.4549	26.3743	22.524	87.081	91.3613
GH_A01G1800	0.0875333	0.513393	0.0802305	0	0.0814892	0	0	0	0	0	0	0.0920566	0	0.102314	0	0	0	0	0	0	0	0	0	0
GH_A01G1801	0	0	0	0	0	0	0	0	0	0	0	0	0	0	0	0	0	0	0	0	0	0	0	0
GH_A01G1802	1.67004	2.00779	1.2668	1.31354	7.11243	6.96636	18.9735	22.0125	17.376	19.8582	1.78741	1.63522	2.30973	1.88473	1.67242	1.6697	10.5725	10.5312	13.5738	14.7663	24.7323	24.7875	1.53545	1.57563
GH_A01G1803	5.76316	7.64212	0.918669	1.46247	1.63289	0.509439	0.166968	0.293802	0.231742	0.324698	4.93302	4.69067	6.88204	8.025	1.09154	1.55681	0.819222	1.10185	0.172582	0.812803	0.174195	0.0619852	4.77947	3.93464
GH_A01G1804	0	0	0	0	0	0	0	0	0	0	0	0	0	0	0.610207	0	0	0	0	0	0	0	0	0
GH_A01G1805	0	0	0	0	0	0	0	0	0	0	0	0	0	0	0	0	0	0	0	0	0	0	0	0
GH_A01G1806	145.283	135.683	30.6334	42.6408	66.9111	48.709	101.979	101.968	95.8056	165.815	117.874	98.632	371.881	136.131	48.3807	50.1468	81.2658	70.698	134.181	140.06	141.955	115.684	96.2641	92.6003
GH_A01G1807	3.13064	3.28864	0.299794	0.04702	0.434996	0.759989	1.50489	0.821809	0.0540181	11.1006	2.15471	1.96562	6.84448	2.02079	0.10713	0.0483849	1.23388	1.22303	3.54008	11.5842	8.01255	3.12088	0.431255	0.722602
GH_A01G1808	15.1941	15.3009	10.3529	10.674	10.2484	11.3656	14.7093	14.8574	13.1906	14.3642	13.3725	16.0396	13.2729	12.6664	11.6996	7.95582	8.57968	7.56376	9.80678	11.6906	13.5522	12.907	13.2883	14.3916
GH_A01G1809	13.8443	13.2671	2.27597	2.25915	2.31168	1.38314	3.32437	4.2277	2.75268	4.18743	10.1958	11.1255	18.5514	19.4025	2.18368	2.14861	1.83925	1.95875	3.82661	3.78305	3.54708	2.14571	7.22072	7.12176
GH_A01G1810	0.101783	0.19899	0.559747	0.614541	0.568529	0.620805	0.263755	0.397809	0.392224	0.622827	0.481393	0.499532	0.0443729	0.198283	0.777869	0.456718	0.682603	0.355215	0.155785	0.47166	0.11793	0.167856	0.487096	0.6054
GH_A01G1811	285.849	309.753	131.46	145.928	145.591	133.133	82.5689	120.808	67.6774	136.095	212.257	204.225	373.307	316.033	152.052	136.827	111.577	105.422	99.7451	119.46	152.324	84.5107	195.796	187.73
GH_A01G1812	0.358743	0.140271	0.131525	0	0.133589	0	0.159365	0.336507	0	0.929736	0.254507	0.528193	0.0938378	0.0838639	0.0822501	0.0742959	0.360885	0.150239	0.411808	0.332481	0.581919	0.266231	0.0735778	0
GH_A01G1813	424.16	410.485	145.364	165.134	353.47	350.044	781.413	645.385	592.093	783.272	345.138	290.325	409.489	355.623	220.651	211.398	443.416	440.736	579.495	1076.88	379.071	436.038	115.15	116.333
GH_A01G1814	21.1444	23.9195	8.16631	7.80746	8.9691	7.23701	8.75861	14.2456	8.47663	19.0121	18.5619	17.6193	25.87	21.476	7.13493	7.85751	9.48816	8.83725	12.136	15.0629	13.3361	13.6037	14.1642	14.8586
GH_A01G1815	3.66048	4.20049	97.0059	96.4122	43.3374	40.3655	2.73963	3.54557	5.51966	4.89802	48.9741	49.6269	10.0952	7.81306	96.4226	95.8322	36.6232	38.4078	4.29328	5.80785	6.17741	6.49605	105.678	104.413
GH_A01G1816	42.6928	42.2888	31.4139	27.9508	36.9222	36.7395	26.6082	26.6004	22.127	24.7027	38.5563	37.5819	43.9399	45.3767	30.9104	30.1078	35.9486	34.3246	25.9179	28.6971	25.6896	20.2583	32.2321	30.3691
GH_A01G1817	0	0	0	0	0	0.0983831	0	0	0	0	0	0.0339275	0	0.0377078	0	0	0	0	0	0	0	0	0	0
GH_A01G1818	0	0	0	0	0	0.0983831	0	0	0	0	0	0	0	0	0	0	0	0	0.0370324	0	0	0	0	0
GH_A01G1819	8.71992	9.04644	6.27757	6.82484	4.541	4.7208	4.71222	4.93587	2.62641	6.92689	10.3697	8.60834	8.12736	10.8172	5.85985	6.26184	5.62952	6.08639	4.56384	8.28285	4.91616	3.14058	7.40046	6.27952
GH_A01G1820	4.16403	4.60738	0.0974459	0.160477	0.214445	0.162113	0.0196787	0.0207763	0	0.0191343	1.9799	1.69578	5.46919	4.18369	0.162502	0.146787	0.0222813	0.0185517	0.264424	0.0615831	0.0205304	0	0.472447	0.716676
GH_A01G1821	3.27114	2.88673	1.99882	2.10305	1.09968	1.01606	2.72465	2.07756	1.78577	3.13987	2.65912	2.34123	4.813	2.76141	1.61455	1.83477	1.37111	1.61728	3.12917	2.10533	2.26353	1.9106	3.12158	3.13467
GH_A01G1822	9.07399	8.20921	0.619602	0.5756	0.701937	0.449315	0.317626	0.670683	0.330633	1.09497	4.51914	3.93747	7.68504	7.5064	0.655721	0.511538	0.457716	0.598872	0.417842	2.0181	0.421747	0.321586	2.26634	2.44342
GH_A01G1823	34.9982	42.5762	28.302	20.639	21.3277	27.7072	13.174	23.6237	11.7769	41.851	21.2397	23.8553	18.0013	28.2069	21.2801	21.6601	13.6069	15.2163	14.5005	27.747	33.7309	22.2882	8.1717	7.91738
GH_A01G1824	0	0	0	0	0	0	0	0.0460935	0	0	0	0	0	0.0459494	0	0	0	0	0	0	0	0	0	0
GH_A01G1825	0.234	0.203324	11.9154	12.2969	10.1902	9.43562	3.40726	2.80467	4.53869	2.75147	5.32613	5.57808	0.374051	0.273512	11.9818	11.7654	9.51395	9.41863	4.47688	4.21692	2.62086	4.21278	5.73251	5.19613
GH_A01G1826	14.0846	13.4809	22.3595	23.0556	18.9914	19.4984	18.1214	15.7741	18.1504	17.6359	18.0907	18.5967	8.27883	14.9523	20.6751	20.5463	19.096	19.467	15.4768	18.0865	11.8267	16.113	10.814	12.2124
GH_A01G1827	0.522587	0.702404	0.299367	0.230071	0.319267	0.365225	0.0906835	0.229779	0.0755178	0.229254	0.738593	0.721339	0.299021	0.610829	0.131048	0.253659	0.246425	0.170981	0.168718	0.283788	0.151373	0.201991	0.435427	0.271978
GH_A01G1828	0	0	0	0	0	0	0	0	0	0.549554	0	0.214085	0	0	0	0	0	0	0.467354	3.06579	0	0.125892	0.313133	0
GH_A01G1829	3.69651	3.00636	0.135524	0.178549	0.991085	1.32271	4.63074	4.47293	4.99132	4.79003	1.80949	1.49281	5.14396	3.59481	0.305103	0.0612439	3.08642	2.84844	3.49647	7.9481	4.48852	5.81572	0.576194	0.949824
GH_A01G1830	17.6043	17.7553	20.8225	22.0836	17.1078	19.2494	10.8255	12.0226	10.0065	11.1875	14.6432	14.3407	14.9431	14.7245	18.1354	20.0771	13.128	13.942	10.3029	10.9532	10.4917	8.69653	13.1097	12.6412
GH_A01G1831	0	0	0	0	0	0	0	0	0	0	0	0	0	0	0	0	0	0	0	0	0	0	0	0
GH_A01G1832	0	0	0.0138488	0.0608176	0.0421981	0.0307188	0.117461	0.0885801	0.0524019	0.0489476	0	0.0317802	0	0.0706425	0.0173208	0.0938744	0.0189994	0	0.12141	0.0175041	0.0175063	0.0373766	0	0
GH_A01G1833	2.7448	3.02349	3.56719	2.86514	5.47287	6.33008	2.77534	4.89957	5.70695	5.70678	2.0708	2.17575	1.95566	2.10693	4.20322	3.75432	4.73936	5.53305	3.95027	5.17317	7.76077	5.70051	1.13431	1.07215
GH_A01G1834	15.4084	14.0051	9.41528	9.94833	9.09563	6.71291	5.7041	9.19185	5.84841	9.17431	11.8492	10.8437	15.4551	14.986	8.41128	8.99745	11.4116	9.29933	7.49175	11.1846	9.66474	8.78877	10.6926	11.4848
GH_A01G1835	6.30922	6.21501	3.86267	3.78321	3.24294	3.45858	1.83965	2.6944	1.91499	2.98125	4.4933	4.72238	4.74708	6.52038	3.25796	2.88403	2.62411	2.967	2.53533	2.68098	2.1921	2.3401	2.14836	2.62737
GH_A01G1836	1.08912	1.3308	0.887341	1.18731	0.81677	0.7381	1.24316	1.09966	1.32904	1.37211	1.15364	0.859053	1.22659	1.13158	0.589585	0.626551	0.836936	1.01359	1.07658	0.946308	1.33202	0.860651	1.24099	0.971709
GH_A01G1837	0.445084	0.870158	0.101988	0.111971	0.310764	0.113113	0	0.260936	0.128636	0.240313	0.394702	0.234042	0.582113	0.52024	0	0.115222	0	0.81549	0.12773	0.386721	0	0	0.342324	0.529469
GH_A01G1838	0	0.0705211	0.132248	0.145194	0	0	0.160241	0.338356	0	0.155807	0.191929	0.227612	0.377414	0.337299	0	0.224112	0.362867	0.226596	0.496885	0.167154	0	0	0.887785	0.171641
GH_A01G1839	29.414	25.1672	6.25284	6.18313	8.22142	8.59737	6.74608	8.5742	5.86096	5.9035	12.5139	12.5063	26.7057	23.3483	6.05285	7.76577	10.1648	11.0562	5.76604	9.39186	5.30561	5.43264	9.00843	9.53279
GH_A01G1840	8.37037	7.62068	1.27867	1.48642	0.993149	0.917627	0.546822	0.481101	0.569215	3.54462	5.02135	4.57406	19.7482	7.9613	1.03481	1.10469	0.928714	1.03101	0.94201	2.94714	1.61638	0.609004	3.28203	4.10007
GH_A01G1841	0	0	0	0	0.0346271	0	0	0	0	0	0	0	0	0	0	0.038516	0	0	0	0	0	0	0	0
GH_A01G1842	0.120238	0.282084	0.0220413	0	0.0447743	0.0977824	0.106827	0.253767	0.0278005	0.181775	0.0426509	0.0252903	0.471767	0.252974	0	0.0249014	0.151195	0.0503547	0.110419	0.0835771	0.195039	0.178463	0.0493214	0.0286068
GH_A01G1843	28.6199	30.3674	9.43888	8.98113	3.99457	4.05653	0.28592	0.301867	0.0992097	0.18534	13.7746	15.794	21.1567	21.9172	10.3296	12.1299	1.18703	1.34773	0.837343	2.28662	0	0.106145	15.0928	14.9047
GH_A01G1844	0	0.129907	0	0.0267462	0.0989747	0.0540377	0.0590361	0.0623288	0	0.0861041	0.0235702	0.223619	0.173809	0.062134	0	0	0.066844	0.0556552	0.0610209	0.0615831	0	0	0.0545131	0.0948542
GH_A01G1845	0	0	0	0	0	0	0	0	0.0289677	0	0	0.0527041	0.0327716	0	0.0574495	0.0259468	0.0315085	0	0	0	0.0290325	0	0	0
GH_A01G1846	0	0	0	0	0	0	0	0	0	0	0	0	0	0	0	0	0	0	0	0	0	0	0	0
GH_A01G1847	0	0	0	0	0	0	0	0	0	0	0	0	0	0	0	0	0	0	0	0	0	0	0	0
GH_A01G1848	10.5545	13.5753	1.11088	0.965538	3.10286	2.05343	0.953433	2.78298	1.05086	8.28896	3.49311	2.81481	31.6367	8.67701	2.7209	1.56879	2.54007	1.74479	3.18834	2.16465	10.1225	3.62279	2.69295	2.46305
GH_A01G1849	0.0358743	0	0	0	0	0	0	0	0	0	0	0	0	0	0	0	0	0	0	0	0	0	0	0
GH_A01G1850	0	0.0313045	0	0	0	0	0	0	0	0	0	0	0.0418837	0	0.0367116	0	0.161078	0	0.0367614	0.0371001	0.14842	0	0	0.114288
GH_A01G1851	0.0570869	0	0	0	0	0	0	0	0	0	0	0	0.0746623	0	0	0	0	0	0	0	0	0	0	0
GH_A01G1852	0.3232	0.513393	0	0	0.0376104	0	0	0.236849	0	1.52691	0.10748	0	0.105676	0.377774	0	0	0	0	0.185504	3.46343	0.187237	0	0.0414299	0
GH_A01G1853	0	0	0	0	0	0	0	0	0	0	0	0	0	0	0	0	0	0	0	0	0	0	0	0
GH_A01G1854	0	0	0	0	0	0	0	0	0	0	0	0	0	0	0	0	0	0	0	0	0	0	0	0
GH_A01G1855	0	0	0	0	0	0	0	0	0	0	0	0	0	0	0	0	0	0	0	0	0	0	0	0
GH_A01G1856	11.6845	11.3041	4.08513	2.06069	6.72847	3.67357	1.47157	6.35582	1.94961	4.03241	9.72089	8.74115	16.0695	10.9823	3.59033	6.48624	2.12061	2.27012	4.01003	6.83798	2.37267	3.42681	8.77061	8.3112
GH_A01G1857	0.49681	0.27751	0	0	0.925012	0.432886	0	0.499304	0	0	0.440572	0.447843	0	0.165914	0.162722	0.220478	0.267737	0	0.244414	0.164444	0	0.0877844	0	0.0844288
GH_A01G1858	0.338838	0.331222	0	0	0.315442	0.775005	0.0940768	0.695268	0	0	0.0751207	0.089087	0.221578	0	0.0971082	0.175434	0	0	0	0.196271	0	0	0.0868692	0
GH_A01G1859	0	0.133234	0	0	0.0422954	0.0461844	0.100913	0	0	0.0490605	0.0402896	0	0	0.212416	0	0	0	0	0	0	0	0	0	0.0540461
GH_A01G1860	0.0389614	0.114257	0	0	0	0	0	0	0	0	0.207306	0.245848	0.254782	0.0455403	0	0	0	0	0	0	0	0	0.159819	0.417133
GH_A01G1861	0	0	0	0	0	0	0	0	0	0	0.161158	0.143341	0	0	0	0	0	0	0	0	0	0	0.0465908	0.216184
GH_A01G1862	0.217624	0.141821	0	0	0	0	0	0	0	0	0.257319	0.15258	0.0948747	0.169581	0	0	0	0	0	0	0	0	0.446345	1.20812
GH_A01G1863	0.570869	0.186012	0	0	0	0	0	0	0	0	0	0.200123	0	0.444843	0	0	0	0	0	0	0	0	0.195141	0.452734
GH_A01G1864	0	0	0	0	0	0	0	0	0	0	0	0	0	0	0	0	0	0	0	0	0	0	0	0
GH_A01G1865	0	0	0	0	0	0	0	0	0	0	0	0	0	0	0	0	0	0	0	0	0	0	0	0
GH_A01G1866	0	0	0	0	0	0	0	0	0	0	0	0	0	0	0	0	0	0	0	0	0	0	0	0
GH_A01G1867	0	0	0	0	0	0	0	0	0	0	0	0	0	0	0	0	0	0	0	0	0	0	0	0
GH_A01G1868	0	0	0	0	0	0	0	0	0	0	0	0	0	0	0	0	0	0	0	0	0	0	0	0
GH_A01G1869	15.3324	14.6566	10.7146	11.3373	9.93642	9.81673	15.3345	13.3094	9.40124	11.8002	9.39008	10.3341	16.7292	17.1293	12.7212	12.6313	10.865	10.6427	11.8633	15.1129	13.6426	12.6778	8.07884	9.06928
GH_A01G1870	9.66513	9.44787	14.7089	15.5982	13.9938	16.6312	16.7229	16.8003	17.8294	15.8664	11.0892	11.0413	9.36982	9.53103	17.5305	18.9105	12.9398	14.6742	15.1619	15.3317	15.9978	17.1101	10.152	10.103
GH_A01G1871	4.83313	4.9922	0.339626	0.437719	2.41468	1.09726	1.21665	2.94681	0.260745	2.19201	3.70027	3.72744	3.8348	4.80185	1.23738	0.650613	0.607747	0.539753	1.90483	2.85557	2.72528	1.57419	1.98254	1.91648
GH_A01G1872	0	0	0	0	0	0	0	0	0	0	0	0	0	0	0	0	0	0	0	0	0	0	0	0
GH_A01G1873	0.220302	0.301489	0.141346	0.133013	1.10749	0.783818	15.0468	13.9487	25.6975	21.7197	0.27351	0.16218	0.518627	0.515003	0.151528	0.182499	3.32426	2.76782	18.3597	12.3526	21.7985	26.2676	0.0677755	0.183448
GH_A01G1874	0	0	0	0	0	0	0	0	0	0	0	0	0	0	0	0	0	0	0	0	0	0	0	0
GH_A01G1875	0.326436	0.46092	0	0.109497	0.0675325	0.110613	0.241689	0.808036	0.293518	5.13089	0.353814	0.53403	1.42312	0.423953	0.083159	0.187792	0.182436	0.113924	1.33235	3.9078	1.1767	0.448622	0.185977	0.215737
GH_A01G1876	0	0.0225965	0.0211876	0.0232617	0	0	0	0	0	0	0	0	0	0.0270195	0	0	0	0.0242022	0.0265355	0	0	0.0285917	0	0
GH_A01G1877	0.314926	0.260486	0	0	0	0	0	0	0	0.0261596	0	0	0.126733	0.19821	0	0	0	0	0.0556169	0.140323	0	0	0	0
GH_A01G1878	0	0.10854	0.127215	0.111735	0.0258422	0.0282184	0.2158	0.260384	0.0320911	0.0599513	0.123084	0.233547	0	0.0324463	0	0	0.0349059	0	0.159325	0.0321586	0.321628	0.0686686	0	0
GH_A01G1879	12.6533	13.5973	10.6444	9.98578	14.0387	12.5103	12.6088	13.4645	13.4257	14.2253	13.2577	13.1705	9.06789	13.2704	11.4254	13.0577	12.3692	12.9756	10.4461	13.8556	12.1503	13.3458	9.42087	8.24783
GH_A01G1880	1.61246	0.90069	1.64684	1.52988	1.37245	0.983486	1.12562	1.08037	1.17172	0.696487	1.6342	1.59888	1.44609	2.04628	1.32033	2.05135	1.50622	1.20586	0.687502	0.747208	0.480411	0.569829	1.98428	1.53453
GH_A01G1881	2.3921	2.28637	2.58232	2.72811	1.97949	1.94536	1.94819	1.99452	2.02797	1.89429	2.30988	2.62753	3.61523	2.29896	2.62035	2.8073	1.93848	2.33752	2.25777	1.53958	1.53978	1.18349	2.78017	2.40297
GH_A01G1882	6.53446	6.7159	0.559747	0.0921811	0.170559	0.341443	0.0678228	0.0716057	0	0.0329732	5.17197	6.64734	7.18841	6.78127	0.175021	0.0948569	0.115189	0.255755	0	0.0353745	0.283033	0	2.63032	2.50636
GH_A01G1883	3.69477	4.16265	28.6993	26.0682	10.8242	13.22	2.38782	2.37414	0.603302	2.70496	13.3653	15.0379	4.25895	3.24509	23.6904	24.1877	10.8932	9.87849	2.9713	3.02286	2.44279	1.23931	18.0029	18.5743
GH_A01G1884	12.3245	13.1498	1.4028	0.89165	1.57479	1.22828	1.43135	1.32229	0.744985	2.60954	6.3576	6.43831	18.0151	7.72062	0.554053	1.83506	0.81033	1.43372	1.94181	3.63945	1.30664	0.896693	5.94761	5.65362
GH_A01G1885	24.2619	24.0421	12.645	12.327	11.7805	10.615	7.63437	12.0205	8.99195	17.9543	20.1234	17.2606	23.923	21.2691	13.2794	13.2021	13.011	13.6223	8.35522	14.0812	13.4767	11.7094	15.5625	14.827
GH_A01G1886	3.64969	3.43713	0.938288	0.806194	0.455787	0.407206	0.395442	0.834995	0.617454	1.10544	2.48662	2.2468	2.27024	4.42204	0.357161	0.599152	0.615645	0.745591	0.408737	1.23751	1.03139	0.275256	1.91701	1.37662
GH_A01G1887	5.757	6.81234	1.20346	0.203271	0.846234	0.308015	1.34602	1.30267	0.817335	2.39944	2.41831	3.82389	7.13312	6.96522	0.463131	0.627515	0.254007	0.528725	0.811578	0.819055	1.28726	1.12432	2.69295	3.48431
GH_A01G1888	0	0	0	0	0	0	0.0478095	0	0	0	0	0	0	0	0	0	0	0	0	0	0.0498787	0	0	0
GH_A01G1889	7.36801	6.69284	0.29699	0.297709	1.78367	1.2889	2.31558	6.54132	2.65471	9.56895	3.3357	2.42982	11.5526	6.3068	0.726749	0.481409	1.11605	1.40123	4.44726	4.12917	4.89689	2.77058	1.22801	1.05581
GH_A01G1890	15.8504	15.735	1.68428	1.77684	2.80975	1.71146	0.684061	2.9009	0.356038	1.6961	8.60305	6.81247	8.91511	14.6631	2.05947	2.14732	2.4656	1.85942	2.12118	3.1873	1.24892	0.838036	2.74769	3.12631
GH_A01G1891	6.35045	5.70437	3.14629	2.33164	2.87609	3.0533	3.33573	2.31431	2.38103	4.35548	5.7077	5.68585	8.08109	12.3379	1.18053	1.42182	4.31646	5.21122	4.23597	4.37441	2.28692	2.8659	4.22423	4.69601
GH_A01G1892	5.59083	4.71991	1.55285	2.9835	1.89265	2.32501	4.51569	4.5689	4.3089	5.12255	4.28188	4.18709	12.4084	8.31713	1.45662	1.57891	4.36729	3.01544	3.98683	4.31797	2.55186	5.23875	3.3879	5.03849
GH_A01G1893	4.7268	6.33185	0.481383	0.352337	1.14085	1.77964	1.74983	2.46323	1.21433	2.8357	2.32874	2.20936	5.72411	5.52495	0.401381	0.90641	1.76112	1.09975	2.41155	2.23095	4.0568	1.29921	3.05201	0.833031
GH_A01G1894	48.1285	44.6184	3.78113	4.64228	13.9578	13.0317	16.0598	41.9728	13.4355	58.4383	19.9044	19.08	41.8285	31.0571	5.54271	5.51195	10.7095	10.6817	33.505	58.4288	44.6625	23.8664	6.64139	6.06832
GH_A01G1895	12.6633	12.8957	1.76811	1.69072	3.93929	1.99261	3.66275	5.43575	1.94235	5.14054	7.72568	8.08222	19.9801	13.6742	2.10439	1.96532	3.09082	2.70376	4.85738	8.18223	3.74918	3.04021	5.9666	5.77397
GH_A01G1896	2.88722	3.5615	0.0945123	0.380468	1.34393	0.349406	1.18335	6.32735	0.198679	3.00643	1.58501	1.69895	3.32658	2.37036	0.591038	0.53388	1.25341	1.04361	1.85443	1.19458	2.19036	0.850268	0.845952	1.14487
GH_A01G1897	70.7696	72.3449	49.8621	44.5094	32.8442	36.891	9.08952	18.0904	3.70418	21.5122	66.681	74.7197	30.1085	59.76	44.8758	45.0801	20.3644	22.17	13.9527	32.278	22.073	7.92621	53.3232	54.4812
GH_A01G1898	0.0452758	0	0	0	0.0842992	0.0460252	0	0	0	0.0977826	0.0803014	0.380924	0	0.105842	0	0	0	0.0474029	0.207892	0.314711	0.0524587	0.0560004	0	0.0538597
GH_A01G1899	0	0	0	0	0	0	0	0	0	0	0	0	0	0	0	0	0	0	0	0	0	0	0	0
GH_A01G1900	7.55653	8.3457	3.42478	3.57098	3.84774	3.0981	3.0833	4.01402	2.36494	3.42628	4.40572	5.29069	7.80808	7.92973	3.23051	3.24232	3.43859	3.23455	3.45054	4.25619	3.82139	3.25319	4.79507	4.3456
GH_A01G1901	6.67032	4.71297	0	0.0235519	0	0.190336	0	0.0548849	0	0	2.51139	2.38756	5.93838	4.86949	0.0804908	0	0	0	0.0537332	0	0	0.0289485	1.32007	1.67052
GH_A01G1902	3.52297	3.05591	0.0440827	0.0483979	0.0951453	0.0977824	0.293775	0.133933	0.215454	0.12984	2.14321	1.44155	3.52253	3.19731	0.0551347	0.0622534	0.0982766	0.119592	0.23464	0.104471	0.25773	0.319746	0.807637	1.26585
GH_A01G1903	15.5718	15.1827	1.50432	1.93356	2.60865	2.27881	2.13394	4.83447	2.22133	5.18725	10.1527	8.29351	21.9889	13.7094	1.88147	1.94823	2.41617	2.22129	3.12472	5.61138	3.9424	1.93099	7.18393	6.04773
GH_A01G1904	29.4196	29.0328	24.2622	20.5608	25.2311	26.9801	18.8707	23.2163	14.7732	18.1212	23.9723	23.9249	56.1085	30.53	24.3887	23.4843	24.8981	24.1121	16.6036	23.3453	22.8602	23.5351	30.6017	29.7352
GH_A01G1905	19.3223	22.3068	10.0376	8.76996	8.48697	8.74278	3.62956	8.20182	3.11536	6.19148	19.2197	16.341	33.8197	31.6324	14.1973	8.96515	10.4542	8.34415	4.14649	9.96355	5.64675	2.90762	20.6381	22.9174
GH_A01G1906	6.16883	6.80468	2.33429	2.16414	1.15911	1.20816	0.314265	0.53087	0.0654271	0.611141	5.37016	6.36857	5.99551	6.28437	2.85465	1.52371	1.13865	0.829551	0.324831	0	0.59016	0	5.57161	3.90483
GH_A01G1907	18.0794	16.946	5.6412	5.70311	12.4382	15.4068	61.5174	52.3798	57.4552	44.2524	14.5546	13.5118	14.1537	16.666	4.46849	5.23133	29.2158	28.1649	58.964	40.4637	42.8163	57.8554	7.65281	7.01649
GH_A01G1908	0	0	0	0	0	0	0	0	0	0	0	0	0	0	0	0	0	0	0	0	0	0	0	0
GH_A01G1909	24.1186	18.123	3.30563	3.57251	3.46242	3.7235	1.25167	3.56799	2.01953	4.19878	15.3417	16.179	26.9745	23.4488	4.58659	4.08468	2.33839	2.53697	2.91093	4.83097	1.76288	1.6728	11.9044	13.8094
GH_A01G1910	0.324197	0.198068	0	0.0815594	0.264085	0.0411954	0	0	0	0.0437607	0.68281	0.298331	0.265005	0.331573	0.0929122	0.209817	0.203833	0.084857	0.0930381	0.0938952	0.0469537	0	0.37402	0.482078
GH_A01G1911	0	0	0	0	0	0	0	0	0	0	0.163229	0	0	0	0	0	0	0	0	0	0	0	0	0
GH_A01G1912	5.23164	5.43242	0.783646	1.02423	1.32657	1.32438	0.836482	1.59919	0.235335	1.49479	5.52399	5.48058	8.30661	6.90024	1.02679	1.1172	0.742331	0.745952	1.84605	1.15557	1.81613	0.856068	4.53	5.30331
GH_A01G1913	10.4828	12.6278	3.2998	4.04903	4.0416	1.61459	0.470384	2.4831	0.122412	1.25777	13.24	15.7016	13.7102	13.4906	6.31203	5.26303	5.19281	5.21049	4.74044	0.981356	17.4214	3.01228	14.5506	15.4934
GH_A01G1914	0	0	0	0	0	0	0	0	0	0	0	0	0	0	0	0	0	0	0	0	0.134628	0	0	0
GH_A01G1915	14.8662	15.911	1.19351	1.31034	1.11122	3.08863	1.32563	3.94423	1.00358	6.09323	9.62289	7.76014	25.1198	14.5861	1.11955	1.01128	1.77385	1.1361	2.74039	4.77702	2.766	2.68432	6.56545	8.13238
GH_A01G1916	8.48646	9.80874	3.76692	3.38372	4.62103	4.61187	4.09005	3.12911	3.70221	4.20744	7.9518	6.56745	8.02771	8.11025	3.91591	4.58732	3.8256	2.68231	3.00218	4.01917	3.77233	3.5649	5.14506	6.79377
GH_A01G1917	2.95865	2.95467	0.996773	0.836854	1.44418	0.845383	0.550596	1.42514	0.388259	1.55428	2.01389	1.71555	2.09163	2.39272	1.06334	1.10955	0.864738	1.33952	0.679257	1.59336	0.574426	0.494522	1.18083	1.06539
GH_A01G1918	0.954908	0.606738	0.306334	0.576551	0.177795	0.291214	0.0530251	0.0559826	0	0	0.719792	0.652765	0.749338	1.17196	0.656805	0.593286	0.240152	0.299931	0.0548079	0.110626	0.16596	0	0.930291	0.68157
GH_A01G1919	5.60606	5.76847	0.540879	1.33611	1.23607	1.4997	1.47458	1.03788	0.341103	1.43378	4.31733	1.39636	7.332	4.48342	1.35297	1.22213	1.6696	1.39013	0.508051	1.7091	1.70933	0.54742	3.02578	2.63247
GH_A01G1920	5.87472	5.94365	2.31538	1.68483	1.69541	1.28397	1.17438	2.58309	1.59601	2.4741	4.81898	5.7767	6.03144	6.62637	1.85201	1.94665	1.14502	1.41466	1.38246	1.90563	1.97395	1.30793	3.85567	3.24966
GH_A01G1921	0	0.120515	0	0.124062	0.0573868	0.37598	0	0	0	0	0.218661	0	0.403106	0.072052	0	0.191495	0.155028	0.129078	0	0	0.0714226	0.0762447	0	0.14666
GH_A01G1922	0	0	0.23772	0.228366	0.241449	0.131825	0	0	0.0374792	0	0	0.034095	0	0	0.111495	0.201424	0.1223	0.0339428	0	0.0375581	0.037563	0	0.0664925	0.0385662
GH_A01G1923	0	0	0	0	0	0	0	0	0	0	0	0	0.0624448	0	0	0	0	0	0	0	0	0	0	0
GH_A01G1924	0	0	0	0	0	0	0	0	0	0	0	0	0	0	0	0	0	0	0	0	0	0	0	0
GH_A01G1925	0	0	0	0	0	0	0	0	0	0	0	0	0	0	0	0	0	0	0	0	0	0	0	0
GH_A01G1926	0	0	0	0	0	0	0	0	0	0	0	0	0	0	0	0	0	0	0	0	0	0	0	0
GH_A01G1927	0	0.0439549	0	0	0	0	0	0	0	0	0	0	0	0	0	0	0	0	0	0	0	0	0	0
GH_A01G1928	0.432857	0.564169	0.396744	0	0	0.146674	0.320482	0.169178	0	0	0.255906	0.455225	0.377414	0.337299	0	0	0	0	0	0	0	0	0.147964	0.514923
GH_A01G1929	0	0	0	0	0	0	0	0	0	0	0	0	0.399356	0	0	0	0	0	0	0	0	0	0	0
GH_A01G1930	0	0	0	0	0	0	0	0	0.0973018	0	0.0746391	0	0	0	0	0	0.105836	0.0881208	0	0	0	0	0	0
GH_A01G1931	1.5738	1.80215	0	0	0	0.0457099	0.049938	0	0	0	0.0398757	0	0.940949	1.2614	0	0.0931243	0.113085	0.188313	0.412936	0.104185	0.78149	0.111234	0.0922242	0
GH_A01G1932	6.18985	6.66189	0.143269	0.188752	0.0873098	0.286014	0.0347188	0.0733106	0.108422	0.0337583	3.57628	3.05759	7.11425	6.21192	0.107513	0.161859	0.117932	0.163653	0.0358861	0.0362167	0.144886	0	2.18	1.97101
GH_A01G1933	5.73829	7.09877	11.0243	8.38431	6.63986	7.57995	2.98839	2.43282	2.58607	2.62564	8.71121	10.5354	7.12333	6.93461	8.06478	8.4934	5.17736	5.53268	3.01443	3.19244	2.40403	2.12525	9.97388	10.6443
GH_A01G1934	16.0392	16.5091	15.3146	13.6531	13.5656	14.3418	7.4911	8.99564	11.042	8.8407	12.3286	11.6695	22.6271	14.6851	12.8088	12.1566	14.0825	12.5878	7.18144	8.94766	8.68037	7.83347	11.0622	11.3317
GH_A01G1935	3.84292	4.65095	0.0419323	0.046037	0	0.186025	0	0	0	0	1.41996	2.11698	4.60721	4.5453	0.0524452	0	0	0	0.210065	0	0	0.0565858	0.562985	0.653073
GH_A01G1936	0	0.0799678	0	0	0	0	0	0	0	0	0	0	0	0	0	0	0	0	0	0	0.0473926	0	0	0
GH_A01G1937	5.88372	5.23686	88.4995	86.9416	94.0393	92.0145	143.687	103.155	127.268	97.8449	32.4321	36.7032	6.07511	10.6778	100.96	97.3536	99.6859	102.647	121.502	84.1988	99.961	121.418	51.9535	47.2632
GH_A01G1938	0.0741807	0.0362566	0	0	0	0	0.0411918	0	0	0	0.131567	0	0.291056	0.0867067	0	0.0768144	0.0932795	0.0388329	0	0.042969	0.128924	0	0.0760719	0.132367
GH_A01G1939	14.9178	18.4787	17.1654	15.4541	15.4702	15.5818	11.8478	14.6736	11.181	12.9442	16.322	18.1545	21.7337	21.9244	15.9925	16.024	16.9896	14.3605	10.9677	10.5934	11.3079	10.2226	17.8528	18.6177
GH_A01G1940	0	0	0	0	0	0	0	0	0	0	0	0	0	0	0	0	0	0	0	0	0	0	0	0
GH_A01G1941	0.0921865	0.115861	0.0482831	0.106019	0.429106	0.428399	1.18469	2.02284	0.548091	4.38011	0.0817512	0.15235	0.206688	0.200112	0.0754853	0.0681853	0.844568	0.896233	1.45128	4.65332	1.80054	1.80808	0.0945367	0.0626653
GH_A01G1942	2.13916	2.5237	1.89308	1.59591	5.35631	3.4493	16.3022	16.0871	7.71745	8.08492	5.85456	6.43879	6.46374	2.28482	1.05701	0.763829	7.23493	5.90805	13.7174	9.69916	8.29024	8.43938	4.76561	4.25583
GH_A01G1943	2.79978	2.54809	1.06187	0.485758	0.629144	0.981419	0.64332	0.566001	0.334833	0.729775	2.05477	2.63986	5.17695	2.59546	1.21742	0.699802	0.364202	0.707558	0.443299	0.78292	0.11186	0.358238	1.08906	1.95242
GH_A01G1944	0.340637	0.605417	0.0567668	0.311619	0.144144	0.125918	0.27513	0.0726189	1.93318	2.97614	0.411923	0.162836	1.17452	0.796311	0.425994	0.224465	0.0389398	0.0324218	0.604309	0.287	1.97339	1.14906	0.381077	0.442056
GH_A01G1945	21.5671	21.7167	7.13838	7.38501	9.01648	9.84554	10.0355	16.683	11.1967	14.8254	14.6542	17.5888	22.2653	20.7156	8.81358	7.90955	10.3583	9.30394	11.0033	19.0861	13.4777	10.9914	13.0552	14.0158
GH_A01G1946	4.7268	4.46954	1.16098	1.46116	1.35176	1.19341	0.720518	1.12295	1.21433	1.26772	2.76709	2.20936	9.53569	6.0305	0.389575	0.67181	0.582723	0.776292	0.886598	1.25267	1.28863	0.878877	1.99595	1.98457
GH_A01G1947	27.2752	28.6799	59.1183	50.0922	25.9589	31.9922	26.721	22.1405	11.4626	11.3647	66.6512	79.2564	15.7118	26.0268	49.151	48.813	48.4676	45.6693	17.9468	24.8943	10.3511	9.29202	103.866	103.257
GH_A01G1948	0	0	0	0	0	0	0	0	0	0	0	0	0	0	0	0	0	0	0	0	0	0	0	0
GH_A01G1949	0.0810493	0.792274	0	0.0815594	0.301812	0.0823908	0	0.0950322	0	0	0.431248	0.34095	0.636012	0.663146	0	0	0	0	0	0	0	0	0.166231	0.192831
GH_A01G1950	0.554788	0.768282	0.678004	0.325663	0.688641	0.422978	0.513448	0.975753	0.21379	0.649015	0.532986	0.534836	0.786057	1.18886	0.370994	0.191495	0.290677	0.338831	0.212284	1.12476	0.428536	0.457468	1.13786	0.879962
GH_A01G1951	0.875333	0.470611	0.240691	0.220211	0.570424	0.400419	0.243032	0.461857	0.101194	0.992494	0.931496	0.322198	0.629652	0.971982	0.100345	0.362564	0.0550349	0.183291	0.653127	0.557738	0.10142	0.43307	0.628354	0.520644
GH_A01G1952	1.18363	0.753408	2.04361	1.93896	1.53753	1.45505	0.886531	1.19418	3.27766	2.34822	1.36698	0.781612	1.18802	1.31914	1.79864	2.42279	1.03839	0.951039	1.95907	2.26411	1.05247	2.00874	2.65343	2.39038
GH_A01G1953	0	0	0	0	0	0	0	0	0	0	0.312583	0.648721	0	0	0	0	0	0	0	0	0	0	0.0903673	0.104828
GH_A01G1954	0	0	0	0	0	0	0	0	0	0	0	0	0	0	0	0	0	0	0	0	0	0	0	0
GH_A01G1955	10.1408	10.0228	0.073651	0.113205	0.359071	0.16337	0.0356962	0.433403	0	0.104126	6.65558	5.64508	0.798713	11.778	0.110539	0.232982	0.0202087	0.218738	0.332067	0.428217	0.0186206	0	0.593305	0.592655
GH_A01G1956	1.7307	1.43152	0.0305059	0.117222	0.0154922	0.0507502	0.036963	0.0780493	0	0	1.12157	0.857561	0.217647	1.90623	0.019077	0.0344643	0.0418516	0.0348462	0.0382057	0.0771155	0.0578442	0.0205832	0.15359	0.158371
GH_A01G1957	20.9947	24.0409	2.93228	2.68277	2.79214	2.37135	0.666179	1.32852	0.770512	2.87888	12.2939	14.229	24.4074	28.5129	2.21574	3.17474	3.18476	2.09343	1.91271	3.24296	1.93059	1.40143	13.2597	12.5272
GH_A01G1958	0	0.130083	0	0	0	0.0450922	0	0	0	0	0.0786737	0.279902	0	0.103697	0	0	0.0557786	0.046442	0	0	0	0.10973	0.045489	0
GH_A01G1959	12.2547	11.3719	4.76207	3.40971	4.04817	2.35372	1.41115	2.54932	0.554934	3.41503	6.76086	4.84039	11.9283	9.73632	5.63228	4.1227	2.09488	1.59641	1.32894	2.55153	5.56175	1.5367	16.592	15.9552
GH_A01G1960	0	0	0	0	0	0	0	0	0	0	0.686077	0.720645	0	0.0516737	0	0	0	0	0	0	0	0	0.0906716	0.131476
GH_A01G1961	16.2101	14.9579	1.8821	2.12594	2.83068	2.30818	1.97349	3.21795	2.23692	4.45609	8.17685	8.32662	13.1439	13.3854	2.17289	2.55567	2.97933	2.62534	2.71979	5.8328	2.24192	1.92928	4.11029	4.86195
GH_A01G1962	0.0641531	0.0836146	0	0	0	0	0	0	0	0	0.0379274	0	0.0279679	0	0	0	0	0	0	0	0	0	0.0219295	0.0763159
GH_A01G1963	12.4864	12.2896	3.18562	3.36793	3.55517	3.14054	2.09675	3.72303	0.644863	5.23584	8.18103	7.175	12.7389	11.6859	2.31187	1.64398	2.91361	2.24622	1.7732	3.67848	3.97726	1.85753	4.79626	5.00227
GH_A01G1964	3.88119	1.69517	1.3624	1.74506	1.61441	0.755508	0.27513	0.968253	1.62292	1.24842	2.70954	1.99745	1.29602	3.76438	1.8933	1.45368	1.55759	1.29687	0.853142	2.296	0.861114	0.919252	1.35494	2.2594
GH_A01G1965	0.0781547	0.458387	0.143269	0	0	0	0	0.0916382	0	0.0843957	0.415846	0.0821934	0.204432	0.274055	0	0	0	0	0.0897153	0.0905418	0.271661	0	0.0801472	0
GH_A01G1966	2.87012	3.51507	4.86826	3.88411	3.71615	3.65542	6.96121	6.65321	4.38591	8.01547	2.39895	2.11638	1.8553	2.96916	4.27349	3.68941	4.72913	4.24839	4.62011	7.14689	4.08993	4.97813	1.31941	1.766
GH_A01G1967	9.67891	11.5165	53.2284	49.1382	38.9782	40.5056	6.16758	9.51155	5.70935	8.20296	18.6264	21.86	12.0621	11.5683	57.8425	53.8711	36.4378	35.2808	8.21911	7.97315	11.2604	6.64814	17.797	19.1113
GH_A01G1968	0.0499239	0.170806	0.343191	0.351667	0.302099	0.406002	0	0.175611	0	0.161732	0.154954	0.131259	0.097941	0.0583539	0.400617	0.491116	0.345276	0.313616	0	0.17351	0.260299	0.123499	0.127992	0.0890836
GH_A01G1969	21.8833	23.445	1.92553	0.352337	3.25957	3.20335	4.47179	6.7739	0.404775	5.67139	24.3741	17.3066	18.3171	31.3081	5.21795	2.71923	3.30209	0.733165	2.00962	4.86753	8.31645	2.16535	7.36072	11.0377
GH_A01G1970	5.09696	4.75774	0.638197	0.593671	0.75997	0.446305	0.499015	0.985326	0.368771	1.11487	2.86834	2.24009	3.34654	4.52635	0.566211	0.646421	0.340733	0.377068	1.02371	1.31924	0.468949	0.534549	1.21703	1.49338
GH_A01G1971	0	0	0	0	0	0	0	0	0	0	0	0	0	0	0	0	0	0	0	0	0	0	0	0.124955
GH_A01G1972	20.9588	22.5811	11.1336	9.18525	10.4258	10.2424	8.38265	9.6323	6.33138	10.0083	15.0683	14.4361	20.8455	24.1696	10.8663	9.37916	10.4184	10.402	7.01218	10.7372	9.92507	8.68455	10.6926	9.89781
GH_A01G1973	0.585181	0.822288	0	0.073608	0.272387	0.0743582	0.324945	1.62958	0.380534	3.12006	1.42708	1.53855	0.669673	0.683993	0.419269	0.340851	0.321931	0.229752	0.839675	2.24564	3.64434	1.53806	0.750124	0.522094
GH_A01G1974	0	0	0	0	0.0926014	0.101116	0	0.11663	0	0	0	0.10461	0	0.116266	0	0	0	0	0	0.115235	0	0	0	0
GH_A01G1975	14.0574	12.4054	19.6401	18.1735	7.08865	6.00381	2.54777	5.03635	2.31354	5.27081	15.4528	13.8085	26.8756	17.458	16.6185	16.0222	9.6976	9.35194	2.85755	4.58027	4.24155	2.23377	25.3277	23.6903
GH_A01G1976	40.081	34.1486	15.4637	19.2315	17.1482	15.7212	0.820398	2.12348	0.0826447	5.12072	27.9153	22.1788	29.7009	35.2899	19.3133	21.3689	16.6004	17.3395	3.17309	8.06101	2.59532	1.14948	19.4273	20.9203
GH_A01G1977	12.6679	13.5876	7.51719	6.31571	5.52024	6.49751	9.23664	10.113	8.23498	9.23057	9.2535	10.0425	9.36672	10.3514	6.48859	6.49904	9.34464	7.69984	10.0334	9.94739	8.78875	9.52499	6.63365	6.59584
GH_A01G1978	0	0	0	0	0	0	0	0	0	0	0	0	0	0	0	0	0	0	0	0	0	0	0	0
GH_A01G1979	0	0.194467	0	0	0	0	0	0	0	0	0	0	0	0.116266	0	0	0	0	0	0.23047	0.34575	0	0.204011	0
GH_A01G1980	0	0	0	0	0.185203	0	0	0.11663	0	0	0	0	0	0	0	0	0	0	0	0	0	0	0	0
GH_A01G1981	0	0	0	0	0	0	0	0.0536419	0	0	0	0	0	0	0	0	0	0	0	0.0530001	0.053007	0	0	0
GH_A01G1982	0	0	0	0	0	0	0	0	0	0	0	0	0	0	0	0	0	0	0	0	0	0	0	0
GH_A01G1983	0	0	0	0	0	0	0	0	0	0	0	0	0	0	0	0	0	0	0	0	0	0	0	0
GH_A01G1984	0	0	0	0.0626191	0	0	0	0	0	0.0671966	0	0	0	0	0	0	0	0	0	0	0	0	0	0
GH_A01G1985	8.62184	8.48311	3.92544	4.25299	2.88535	3.03608	4.94408	5.28591	7.16609	6.20689	6.19665	6.63756	12.9714	7.70648	3.16539	3.90962	6.59002	7.07992	7.82718	8.29099	8.29207	6.97001	8.49492	6.36839
GH_A01G1986	0.224444	0.274249	0	0.0564642	0.104473	0	0.623159	0.921081	0.324339	0.121184	0.0497594	0	0	0.262343	0	0	0.0705576	0.293736	0.386466	0.585039	0.0650129	0.138804	0.0575416	0.0667492
GH_A01G1987	6.14102	6.71844	1.9144	1.83234	2.16049	1.85102	1.19946	3.2758	1.8574	4.98319	4.7493	4.8156	4.76296	5.67561	2.10786	1.83932	1.51524	1.68214	2.40786	4.29135	2.34762	1.99827	2.36159	2.64392
GH_A01G1988	32.8112	33.938	29.035	28.2611	34.6372	35.9956	36.2245	34.9066	33.2981	32.6553	34.2938	32.588	31.4886	42.7134	33.2406	32.6594	44.839	44.4819	37.5059	32.7277	34.4295	38.5318	29.2823	31.7977
GH_A01G1989	12.2387	10.6036	3.96503	4.20004	3.54154	3.86718	3.76619	4.66444	3.4932	4.108	7.09418	6.85852	12.2253	9.70627	3.88754	3.96179	4.29163	4.59745	4.21721	4.5079	3.57657	4.14069	4.97125	5.12024
GH_A01G1990	0.795757	0.848584	0.828827	0.800765	0.505098	0.404464	0.76324	0.466522	0.209078	0.703065	0.513221	0.532559	0.614987	0.718734	0.207325	0.262185	0.500317	0.378701	0.705859	0.377133	0.544819	0.402647	0.25965	0.258171
GH_A01G1991	1.06502	1.10324	0.0437091	0.0319918	0.0443948	0.0807948	0.0882682	0.0186383	0.0735064	0.120157	0.690728	0.451367	1.24738	0.8361	0.0911124	0	0.0599654	0.0166427	0.0182472	0.0184153	0.0184177	0.0589835	0.211915	0.226915
GH_A01G1992	0.353273	0.172666	2.32057	2.36998	7.94794	8.08021	0.130779	0.138074	0	0.890129	0.26107	0.185764	0.308024	0.068821	2.42988	2.31683	9.32879	9.00017	1.62212	7.09393	0.13644	0.364128	0	0.0700418
GH_A01G1993	14.1765	13.2167	5.10286	4.80204	4.00085	3.4042	2.33992	2.91217	2.22605	3.81207	12.3119	9.90513	16.6613	17.2553	6.38221	6.2418	2.8424	3.21393	2.29046	4.75243	2.3927	2.50246	8.71416	9.32844
GH_A01G1994	29.3775	31.8535	4.234	4.35078	3.64371	2.49828	3.61389	4.96276	2.47285	7.17525	18.4846	18.523	36.666	29.7898	3.73033	3.11038	2.91866	3.00191	3.866	6.3533	4.37671	2.75829	10.6178	10.1783
GH_A01G1995	10.2804	11.1071	2.57884	2.54089	3.6603	3.4835	1.84277	2.24161	1.25102	1.67493	8.9247	6.90424	10.7091	12.7752	3.63889	3.28698	2.49471	3.32341	1.7805	3.42666	1.67176	0.669235	5.7706	5.79288
GH_A01G1996	2.15139	2.93149	0.143411	0.32802	0.631197	0.26509	1.15844	1.1619	1.35662	1.98527	3.46883	3.22244	2.0293	3.20048	0.254101	0.337541	0.278727	0.327631	0.449022	0.392737	1.26901	0.838616	1.65802	1.52005
GH_A01G1997	6.24363	3.76967	0.420789	0.646772	1.11122	0.466689	0.509857	0.645953	0.318442	1.09065	6.02541	3.95908	9.72698	6.22469	0.631543	0.47539	0.346374	0.384527	0.737798	1.38282	2.55323	1.02211	3.10725	2.18452
GH_A01G1998	8.91274	9.83862	1.03609	1.13751	1.6797	1.32589	0.748409	2.7273	0.678535	3.49767	4.87725	4.86955	11.742	9.12186	1.34569	1.7783	1.25742	1.0697	1.64696	3.52573	2.36759	1.20994	3.38848	3.54279
[truncated: 70,763 more rows]
