# Supplementary material for: Genome-Wide Characterization and Functional Analysis of ABCG Subfamily Reveal Its Role in Cutin Formation in Cotton
Source: Int J Mol Sci. 2023 Jan 25;24(3):2379. doi: 10.3390/ijms24032379 (PMC9916852; doi:10.3390/ijms24032379)
Supplement: Supplementary file 1 [file ijms-24-02379-s001.zip › Table S8 .xlsx]

## Sheet: Table S8
Table S8 List of all primers used in this study
0712F	GTAAGAAAGGTGCCGGTGG
0712R	CTGAGTTACATAAGCAACAGCACC
CZ0712F	cctccatggggatccggtaccGTAAGAAAGGTGCCGGTGG
CZ0712R	gagacgcgtgagctcggtaccCTGAGTTACATAAGCAACAGCACC
0712RT-F	GCGATAAACCAACATCCTCGG
0712RT-R	CATAGAAGACGGTTCCCACAC
actinF	GGTGGTGTGAAGAAGCCTCAT
actinR	AATTTCACGAACAAGCCTCTGGAA
GhUBI1F	CTGAATCTTCGCTTTCACGTTATC
GhUBI1R	GGGATGCAAATCTTCGTGAAAAC
actin and GhUBI1 used as reference genes to analyze GhABCG15 quantitatively
